# Supplementary material for: Three-State Dielectric Switching within a Narrow Temperature Range in Isopropylammonium Lead Iodide, a One-Dimensional Perovskite with Polar Phase
Source: ACS Appl Mater Interfaces. 2024 May 22;16(22):28829–37. doi: 10.1021/acsami.4c03413 (PMC11163392; doi:10.1021/acsami.4c03413)
Supplement: Supplementary file 1 — am4c03413_si_001.cif [file am4c03413_si_001.cif]

data_II


# start Validation Reply Form
_vrf_PLAT342_II
;
PROBLEM: Low Bond Precision on  C-C Bonds ...............       0.05 Ang.  
RESPONSE: Refined as a 2-component twin, C-C distances refined with restraints
;
_vrf_PLAT987_II
;
PROBLEM: The Flack x is >> 0 -  Do a BASF/TWIN Refinement     Please Check 
RESPONSE: Refined as a 2-component twin
;
# end Validation Reply Form
_audit_creation_date               2023-02-11
_audit_creation_method
;
Olex2 1.5
(compiled 2022.04.07 svn.rca3783a0 for OlexSys, GUI svn.r6498)
;
_shelx_SHELXL_version_number       '2018/3'
_audit_contact_author_address      ?
_audit_contact_author_email        ?
_audit_contact_author_name         ''
_audit_contact_author_phone        ?
_publ_contact_author_id_orcid      ?
_publ_section_references
;
Dolomanov, O.V., Bourhis, L.J., Gildea, R.J, Howard, J.A.K. & Puschmann, H.
 (2009), J. Appl. Cryst. 42, 339-341.

Sheldrick, G.M. (2015). Acta Cryst. A71, 3-8.

Sheldrick, G.M. (2015). Acta Cryst. C71, 3-8.
;
_chemical_name_common              ?
_chemical_name_systematic          ?
_chemical_formula_moiety           '2(I1.5 Pb0.5), C3 H10 N'
_chemical_formula_sum              'C3 H10 I3 N Pb'
_chemical_formula_weight           648.01
_chemical_absolute_configuration   ?
_chemical_melting_point            ?
_chemical_oxdiff_formula           PbI3C3N
loop_
  _atom_type_symbol
  _atom_type_description
  _atom_type_scat_dispersion_real
  _atom_type_scat_dispersion_imag
  _atom_type_scat_source
 'C' 'C' 0.0033 0.0016 'International Tables Vol C Tables 4.2.6.8 and 6.1.1.4'
 'H' 'H' 0.0000 0.0000 'International Tables Vol C Tables 4.2.6.8 and 6.1.1.4'
 'I' 'I' -0.4742 1.8119 'International Tables Vol C Tables 4.2.6.8 and 6.1.1.4'
 'N' 'N' 0.0061 0.0033 'International Tables Vol C Tables 4.2.6.8 and 6.1.1.4'
 'Pb' 'Pb' -3.3944 10.1111
 'International Tables Vol C Tables 4.2.6.8 and 6.1.1.4'

_shelx_space_group_comment
;
The symmetry employed for this shelxl refinement is uniquely defined
by the following loop, which should always be used as a source of
symmetry information in preference to the above space-group names.
They are only intended as comments.
;
_space_group_crystal_system        'monoclinic'
_space_group_IT_number             4
_space_group_name_H-M_alt          'P 1 21 1'
_space_group_name_Hall             'P 2yb'
loop_
  _space_group_symop_operation_xyz
 'x, y, z'
 '-x, y+1/2, -z'

_cell_length_a                     10.2569(9)
_cell_length_b                     8.0650(6)
_cell_length_c                     14.0548(12)
_cell_angle_alpha                  90
_cell_angle_beta                   90.027(8)
_cell_angle_gamma                  90
_cell_volume                       1162.64(17)
_cell_formula_units_Z              4
_cell_measurement_reflns_used      8225
_cell_measurement_temperature      149.7(5)
_cell_measurement_theta_max        28.9140
_cell_measurement_theta_min        2.9100
_shelx_estimated_absorpt_T_max     ?
_shelx_estimated_absorpt_T_min     ?
_exptl_absorpt_coefficient_mu      22.415
_exptl_absorpt_correction_T_max    1.00000
_exptl_absorpt_correction_T_min    0.89276
_exptl_absorpt_correction_type     multi-scan
_exptl_absorpt_process_details
;
CrysAlisPro 1.171.38.43 (Rigaku Oxford Diffraction, 2015)
Empirical absorption correction using spherical harmonics,
 implemented in SCALE3 ABSPACK scaling algorithm.
;
_exptl_absorpt_special_details     ?
_exptl_crystal_colour              ?
_exptl_crystal_density_diffrn      3.702
_exptl_crystal_density_meas        ?
_exptl_crystal_density_method      ?
_exptl_crystal_description         plate
_exptl_crystal_F_000               1104
_exptl_crystal_size_max            0.18
_exptl_crystal_size_mid            0.15
_exptl_crystal_size_min            0.08
_exptl_transmission_factor_max     ?
_exptl_transmission_factor_min     ?
_diffrn_reflns_av_R_equivalents    ?
_diffrn_reflns_av_unetI/netI       0.0718
_diffrn_reflns_Laue_measured_fraction_full  0.997
_diffrn_reflns_Laue_measured_fraction_max  0.909
_diffrn_reflns_limit_h_max         14
_diffrn_reflns_limit_h_min         -13
_diffrn_reflns_limit_k_max         11
_diffrn_reflns_limit_k_min         -10
_diffrn_reflns_limit_l_max         19
_diffrn_reflns_limit_l_min         -19
_diffrn_reflns_number              9628
_diffrn_reflns_point_group_measured_fraction_full  0.996
_diffrn_reflns_point_group_measured_fraction_max  0.864
_diffrn_reflns_theta_full          25.242
_diffrn_reflns_theta_max           29.615
_diffrn_reflns_theta_min           2.458
_diffrn_ambient_environment        N~2~
_diffrn_ambient_temperature        149.7(5)
_diffrn_detector                   'CCD plate'
_diffrn_detector_area_resol_mean   10.6249
_diffrn_detector_type              Atlas
_diffrn_measured_fraction_theta_full  0.997
_diffrn_measured_fraction_theta_max  0.909
_diffrn_measurement_details
;
List of Runs (angles in degrees, time in seconds):

  # Type    Start    End  Width  t~exp~   \w     \q     \k     \f   Frames
--------------------------------------------------------------------------
  1  \w    -19.00  85.00   1.00   25.00    --   13.31  57.00-180.00  104
  2  \w    -18.00  89.00   1.00   25.00    --   13.31  37.00  90.00  107
  3  \w   -107.00 -35.00   1.00   25.00    --  -14.40-178.00-120.00   72
  4  \w    -97.00  67.00   1.00   25.00    --  -14.40   0.00-180.00  164
  5  \w    -25.00  30.00   1.00   25.00    --  -14.40 -99.00-120.00   55
  6  \w    -89.00 -44.00   1.00   25.00    --  -14.40 148.00  13.21   45
  7  \w    -89.00 -17.00   1.00   25.00    --  -14.40 148.00 168.27   72
;
_diffrn_measurement_device         'four-circle diffractometer'
_diffrn_measurement_device_type    'Xcalibur, Atlas'
_diffrn_measurement_method         '\w scans'
_diffrn_orient_matrix_type        
 'CrysAlisPro convention (1999,Acta A55,543-557)'
_diffrn_orient_matrix_UB_11        -0.0666796000
_diffrn_orient_matrix_UB_12        0.0191268000
_diffrn_orient_matrix_UB_13        -0.0076986000
_diffrn_orient_matrix_UB_21        -0.0157613000
_diffrn_orient_matrix_UB_22        -0.0340283000
_diffrn_orient_matrix_UB_23        0.0450800000
_diffrn_orient_matrix_UB_31        0.0094118000
_diffrn_orient_matrix_UB_32        0.0789138000
_diffrn_orient_matrix_UB_33        0.0213888000
_diffrn_radiation_monochromator    graphite
_diffrn_radiation_probe            x-ray
_diffrn_radiation_type             'Mo K\a'
_diffrn_radiation_wavelength       0.71073
_diffrn_source                     'fine-focus sealed X-ray tube'
_diffrn_source_type                'Enhance (Mo) X-ray Source'
_reflns_Friedel_coverage           0.781
_reflns_Friedel_fraction_full      0.995
_reflns_Friedel_fraction_max       0.813
_reflns_number_gt                  7489
_reflns_number_total               9628
_reflns_special_details
;
 _reflns_Friedel_fraction is defined as the number of unique
 Friedel pairs measured divided by the number that would be
 possible theoretically, ignoring centric projections and
 systematic absences. Completness statistics refer to single and
 composite reflections containing twin component 1 only.
;
_reflns_threshold_expression       'I > 2\s(I)'
_computing_cell_refinement         'CrysAlisPro 1.171.38.43 (Rigaku OD, 2015)'
_computing_data_collection         'CrysAlisPro 1.171.38.43 (Rigaku OD, 2015)'
_computing_data_reduction          'CrysAlisPro 1.171.38.43 (Rigaku OD, 2015)'
_computing_molecular_graphics      'Olex2 1.5 (Dolomanov et al., 2009)'
_computing_publication_material    'Olex2 1.5 (Dolomanov et al., 2009)'
_computing_structure_refinement    'SHELXL 2018/3 (Sheldrick, 2015)'
_computing_structure_solution      'SHELXT  (Sheldrick, 2015)'
_refine_diff_density_max           2.086
_refine_diff_density_min           -2.268
_refine_diff_density_rms           0.458
_refine_ls_abs_structure_details
;
 Classical Flack method preferred over Parsons because s.u. lower.
;
_refine_ls_abs_structure_Flack     0.449(9)
_refine_ls_extinction_coef         .
_refine_ls_extinction_method       none
_refine_ls_goodness_of_fit_ref     0.991
_refine_ls_hydrogen_treatment      constr
_refine_ls_matrix_type             full
_refine_ls_number_parameters       152
_refine_ls_number_reflns           9628
_refine_ls_number_restraints       55
_refine_ls_R_factor_all            0.0655
_refine_ls_R_factor_gt             0.0508
_refine_ls_restrained_S_all        0.989
_refine_ls_shift/su_max            0.001
_refine_ls_shift/su_mean           0.000
_refine_ls_structure_factor_coef   Fsqd
_refine_ls_weighting_details      
 'w=1/[\s^2^(Fo^2^)+(0.0944P)^2^] where P=(Fo^2^+2Fc^2^)/3'
_refine_ls_weighting_scheme        calc
_refine_ls_wR_factor_gt            0.1409
_refine_ls_wR_factor_ref           0.1465
_refine_special_details
;
 Refined as a 2-component twin.
;
_olex2_refinement_description
;
1. Twinned data refinement
 Scales: 0.5408(16)
 0.4592(16)
2. Fixed Uiso
 At 1.2 times of:
  All C(H) groups, All N(H,H,H) groups
 At 1.5 times of:
  All C(H,H,H) groups
3. Restrained distances
 C6-C5 = C5-C4 = C5-N2
 1.45 with sigma of 0.02
 C3-C2 = C2-N1 = C2-C1
 1.45 with sigma of 0.02
4. Uiso/Uaniso restraints and constraints
Uanis(C1) \\sim Ueq, Uanis(C2) \\sim Ueq, Uanis(C3) \\sim Ueq, Uanis(C5) \\sim
Ueq, Uanis(C6) \\sim Ueq, Uanis(C4) \\sim Ueq, Uanis(N1) \\sim Ueq, Uanis(N2)
\\sim Ueq: with sigma of 0.005 and sigma for terminal atoms of 0.02
5.a Ternary CH refined with riding coordinates:
 C5(H5), C2(H2)
5.b Idealised Me refined as rotating group:
 N2(H2A,H2B,H2C), C1(H1A,H1B,H1C), N1(H1D,H1E,H1F), C4(H4A,H4B,H4C), C3(H3A,
 H3B,H3C), C6(H6A,H6B,H6C)
;
_atom_sites_solution_hydrogens     geom
_atom_sites_solution_primary       dual
_atom_sites_solution_secondary     ?
loop_
  _atom_site_label
  _atom_site_type_symbol
  _atom_site_fract_x
  _atom_site_fract_y
  _atom_site_fract_z
  _atom_site_U_iso_or_equiv
  _atom_site_adp_type
  _atom_site_occupancy
  _atom_site_site_symmetry_order
  _atom_site_calc_flag
  _atom_site_refinement_flags_posn
  _atom_site_refinement_flags_adp
  _atom_site_refinement_flags_occupancy
  _atom_site_disorder_assembly
  _atom_site_disorder_group
 Pb1 Pb 0.50081(14) 0.50864(13) 0.49822(10) 0.0168(3) Uani 1 1 d . . . . .
 Pb2 Pb -0.00086(14) 0.08216(13) -0.00180(10) 0.0166(3) Uani 1 1 d . . . . .
 I1 I 0.72213(19) 0.2563(3) 0.57706(14) 0.0200(5) Uani 1 1 d . . . . .
 I2 I 0.5175(2) 0.7443(3) 0.67713(14) 0.0206(5) Uani 1 1 d . . . . .
 I4 I 0.2003(2) 0.3059(3) 0.10076(15) 0.0228(5) Uani 1 1 d . . . . .
 I6 I -0.0174(2) -0.1528(3) 0.17697(14) 0.0210(5) Uani 1 1 d . . . . .
 I5 I -0.22222(19) 0.3351(3) 0.07707(14) 0.0198(5) Uani 1 1 d . . . . .
 I3 I 0.29954(19) 0.2854(3) 0.60080(15) 0.0219(5) Uani 1 1 d . . . . .
 C5 C 0.528(3) 0.336(4) 0.828(2) 0.030(8) Uani 1 1 d D U . . .
 H5 H 0.489739 0.354487 0.763010 0.036 Uiso 1 1 calc R U . . .
 N2 N 0.662(2) 0.397(3) 0.824(2) 0.025(6) Uani 1 1 d D U . . .
 H2A H 0.705812 0.345827 0.776069 0.030 Uiso 1 1 calc R U . . .
 H2B H 0.702645 0.375247 0.880417 0.030 Uiso 1 1 calc R U . . .
 H2C H 0.661716 0.508548 0.813800 0.030 Uiso 1 1 calc R U . . .
 C2 C -0.030(3) 0.253(4) 0.325(2) 0.029(8) Uani 1 1 d D U . . .
 H2 H 0.006722 0.232557 0.259697 0.035 Uiso 1 1 calc R U . . .
 C1 C -0.032(4) 0.431(4) 0.339(3) 0.039(10) Uani 1 1 d D U . . .
 H1A H -0.094130 0.482463 0.295156 0.059 Uiso 1 1 calc R U . . .
 H1B H 0.055530 0.476477 0.327214 0.059 Uiso 1 1 calc R U . . .
 H1C H -0.057475 0.455764 0.404780 0.059 Uiso 1 1 calc R U . . .
 N1 N -0.163(2) 0.187(3) 0.324(2) 0.028(7) Uani 1 1 d D U . . .
 H1D H -0.160444 0.074703 0.323633 0.034 Uiso 1 1 calc R U . . .
 H1E H -0.205455 0.224156 0.271222 0.034 Uiso 1 1 calc R U . . .
 H1F H -0.205744 0.223003 0.376950 0.034 Uiso 1 1 calc R U . . .
 C4 C 0.447(4) 0.428(6) 0.894(3) 0.057(13) Uani 1 1 d D U . . .
 H4A H 0.477093 0.405626 0.959142 0.085 Uiso 1 1 calc R U . . .
 H4B H 0.356437 0.392655 0.887292 0.085 Uiso 1 1 calc R U . . .
 H4C H 0.454608 0.546438 0.880605 0.085 Uiso 1 1 calc R U . . .
 C3 C 0.051(4) 0.159(5) 0.392(3) 0.048(11) Uani 1 1 d D U . . .
 H3A H 0.132764 0.218896 0.402737 0.071 Uiso 1 1 calc R U . . .
 H3B H 0.069360 0.049170 0.366130 0.071 Uiso 1 1 calc R U . . .
 H3C H 0.004097 0.147970 0.452608 0.071 Uiso 1 1 calc R U . . .
 C6 C 0.532(5) 0.157(4) 0.842(4) 0.058(13) Uani 1 1 d D U . . .
 H6A H 0.573409 0.104674 0.786442 0.086 Uiso 1 1 calc R U . . .
 H6B H 0.443591 0.114391 0.849313 0.086 Uiso 1 1 calc R U . . .
 H6C H 0.583328 0.132090 0.898984 0.086 Uiso 1 1 calc R U . . .

loop_
  _atom_site_aniso_label
  _atom_site_aniso_U_11
  _atom_site_aniso_U_22
  _atom_site_aniso_U_33
  _atom_site_aniso_U_23
  _atom_site_aniso_U_13
  _atom_site_aniso_U_12
 Pb1 0.0204(6) 0.0116(6) 0.0183(6) -0.0006(4) -0.0004(4) 0.0000(4)
 Pb2 0.0206(6) 0.0110(6) 0.0183(6) 0.0006(4) -0.0015(5) -0.0002(4)
 I1 0.0180(10) 0.0244(11) 0.0176(10) -0.0020(9) -0.0021(8) -0.0012(9)
 I2 0.0307(11) 0.0154(10) 0.0157(10) 0.0014(9) -0.0050(8) -0.0017(9)
 I4 0.0201(10) 0.0241(12) 0.0240(11) 0.0025(9) -0.0045(8) -0.0036(9)
 I6 0.0320(11) 0.0151(10) 0.0160(10) -0.0006(9) 0.0036(8) -0.0017(9)
 I5 0.0179(10) 0.0231(11) 0.0184(10) 0.0019(9) 0.0003(8) -0.0003(9)
 I3 0.0190(10) 0.0241(12) 0.0225(11) -0.0032(9) 0.0023(8) -0.0027(8)
 C5 0.030(10) 0.033(11) 0.028(10) -0.004(8) -0.004(8) -0.002(8)
 N2 0.019(13) 0.036(15) 0.020(14) 0.001(12) -0.001(11) -0.007(12)
 C2 0.030(10) 0.030(10) 0.027(10) 0.006(8) 0.006(8) -0.002(8)
 C1 0.04(2) 0.034(19) 0.04(2) -0.002(16) 0.002(17) -0.020(17)
 N1 0.025(14) 0.030(15) 0.028(15) -0.013(12) 0.008(12) -0.011(12)
 C4 0.04(2) 0.06(2) 0.07(3) 0.00(2) 0.03(2) 0.010(19)
 C3 0.031(19) 0.06(2) 0.06(2) -0.006(19) -0.024(18) 0.017(17)
 C6 0.08(3) 0.027(19) 0.07(3) -0.001(18) -0.02(2) -0.003(19)

_geom_special_details
;
 All esds (except the esd in the dihedral angle between two l.s. planes)
 are estimated using the full covariance matrix.  The cell esds are taken
 into account individually in the estimation of esds in distances, angles
 and torsion angles; correlations between esds in cell parameters are only
 used when they are defined by crystal symmetry.  An approximate (isotropic)
 treatment of cell esds is used for estimating esds involving l.s. planes.
;
loop_
  _geom_bond_atom_site_label_1
  _geom_bond_atom_site_label_2
  _geom_bond_distance
  _geom_bond_site_symmetry_2
  _geom_bond_publ_flag
 Pb1 I1 3.244(2) . ?
 Pb1 I1 3.215(2) 2_656 ?
 Pb1 I2 3.264(2) 2_646 ?
 Pb1 I2 3.157(2) . ?
 Pb1 I3 3.096(2) . ?
 Pb1 I3 3.334(2) 2_656 ?
 Pb2 I4 3.096(2) . ?
 Pb2 I4 3.328(2) 2_545 ?
 Pb2 I6 3.266(3) 2 ?
 Pb2 I6 3.152(2) . ?
 Pb2 I5 3.248(2) . ?
 Pb2 I5 3.214(2) 2_545 ?


loop_
  _geom_angle_atom_site_label_1
  _geom_angle_atom_site_label_2
  _geom_angle_atom_site_label_3
  _geom_angle
  _geom_angle_site_symmetry_1
  _geom_angle_site_symmetry_3
  _geom_angle_publ_flag
 I1 Pb1 I1 178.96(6) 2_656 . ?
 I1 Pb1 I2 83.58(6) . 2_646 ?
 I1 Pb1 I2 96.70(6) 2_656 2_646 ?
 I1 Pb1 I3 97.63(6) . 2_656 ?
 I1 Pb1 I3 83.32(6) 2_656 2_656 ?
 I2 Pb1 I1 85.78(6) . 2_656 ?
 I2 Pb1 I1 93.90(6) . . ?
 I2 Pb1 I2 176.23(8) . 2_646 ?
 I2 Pb1 I3 99.05(6) 2_646 2_656 ?
 I2 Pb1 I3 84.04(6) . 2_656 ?
 I3 Pb1 I1 86.72(6) . . ?
 I3 Pb1 I1 92.30(6) . 2_656 ?
 I3 Pb1 I2 90.86(7) . . ?
 I3 Pb1 I2 86.20(6) . 2_646 ?
 I3 Pb1 I3 173.50(8) . 2_656 ?
 I4 Pb2 I4 173.61(8) . 2_545 ?
 I4 Pb2 I6 86.04(6) . 2 ?
 I4 Pb2 I6 90.89(7) . . ?
 I4 Pb2 I5 86.60(6) . . ?
 I4 Pb2 I5 92.31(6) . 2_545 ?
 I6 Pb2 I4 84.10(6) . 2_545 ?
 I6 Pb2 I4 99.12(6) 2 2_545 ?
 I6 Pb2 I6 176.07(8) . 2 ?
 I6 Pb2 I5 93.87(6) . . ?
 I6 Pb2 I5 85.89(6) . 2_545 ?
 I5 Pb2 I4 83.39(6) 2_545 2_545 ?
 I5 Pb2 I4 97.67(6) . 2_545 ?
 I5 Pb2 I6 83.50(6) . 2 ?
 I5 Pb2 I6 96.69(7) 2_545 2 ?
 I5 Pb2 I5 178.89(6) 2_545 . ?
 Pb1 I1 Pb1 77.28(4) 2_646 . ?
 Pb1 I2 Pb1 77.80(4) . 2_656 ?
 Pb2 I4 Pb2 77.67(4) . 2 ?
 Pb2 I6 Pb2 77.84(5) . 2_545 ?
 Pb2 I5 Pb2 77.24(4) 2 . ?
 Pb1 I3 Pb1 77.59(5) . 2_646 ?


loop_
  _geom_hbond_atom_site_label_D
  _geom_hbond_atom_site_label_H
  _geom_hbond_atom_site_label_A
  _geom_hbond_distance_DH
  _geom_hbond_distance_HA
  _geom_hbond_distance_DA
  _geom_hbond_angle_DHA
  _geom_hbond_site_symmetry_A
  _geom_hbond_publ_flag

 N2 H2A I1 0.91 2.89 3.71(3) 149.3 . yes
 N2 H2B I5 0.91 2.89 3.78(3) 167.2 1_656 yes
 N2 H2C I4 0.91 3.03 3.74(3) 135.6 2_656 yes
 N1 H1D I3 0.91 2.93 3.69(3) 141.2 2_546 yes
 N1 H1E I5 0.91 2.88 3.72(3) 154.6 . yes
 N1 H1F I1 0.91 2.92 3.79(3) 159.8 1_455 yes


_shelx_res_file
;
TITL twin-pcentered_twin1_hklf4_a.res in P2(1)
    twin-pcentered_twin1_hklf4.res
    created by SHELXL-2018/3 at 14:45:09 on 11-Feb-2023
REM Old TITL twin-Pcentered_twin1_hklf4 in P2(1)
REM SHELXT solution in P2(1)
REM R1 0.079, Rweak 0.017, Alpha 0.005, Orientation as input
REM Flack x = 0.447 ( 0.020 ) from Parsons' quotients
REM Formula found by SHELXT: C3 N11 I6 Pb2
CELL 0.71073 10.2569 8.065 14.0548 90 90.027 90
ZERR 4 0.0009 0.0006 0.0012 0 0.008 0
LATT -1
SYMM -X,0.5+Y,-Z
SFAC C H I N Pb
UNIT 12 40 12 4 4
EQIV $1 1+X,+Y,1+Z
EQIV $2 1-X,0.5+Y,1-Z
EQIV $3 -X,-0.5+Y,1-Z
EQIV $4 -1+X,+Y,+Z
EQIV $5 1-X,-0.5+Y,1-Z
DFIX 1.45 C6 C5 C5 C4 C5 N2
DFIX 1.45 C3 C2 C2 N1 C2 C1
ISOR 0.005 0.02 C1 C2 C3 C5 C6 C4 N1 N2

L.S. 6
PLAN  22
TEMP -123.15
HTAB C5 I3
HTAB N2 I1
HTAB N2 I5_$1
HTAB N2 I2
HTAB N2 I4_$2
HTAB C2 I4
HTAB N1 I6
HTAB N1 I3_$3
HTAB N1 I5
HTAB N1 I1_$4
HTAB N1 I2_$3
HTAB C3 I1_$5
HTAB C3 I6
CONF
list 4
MORE -1
BOND $H
htab
fmap 2
acta
OMIT -11 0 -9
OMIT -2 -6 -4
OMIT 0 4 -7
OMIT 2 -2 3
OMIT -2 1 2
OMIT 0 -4 7
OMIT 2 -2 -2
OMIT -4 -2 13
OMIT -6 0 6
OMIT 5 -2 -5
OMIT -2 1 -3
OMIT -5 1 5
OMIT 2 0 -5
OMIT -6 0 5
OMIT 0 -6 -8
OMIT 2 1 -1
OMIT 0 4 8
OMIT 0 0 2
OMIT -4 0 1
OMIT -5 -1 4
OMIT 0 6 -8
REM <olex2.extras>
REM <HklSrc "%.\\dwie-domeny_twin1_hklf5.hkl">
REM </olex2.extras>

WGHT    0.094400
BASF   0.45923
FVAR       0.78464
PB1   5    0.500811    0.508640    0.498215    11.00000    0.02039    0.01163 =
         0.01833   -0.00064   -0.00042   -0.00001
PB2   5   -0.000859    0.082160   -0.001799    11.00000    0.02062    0.01100 =
         0.01826    0.00060   -0.00148   -0.00017
I1    3    0.722134    0.256288    0.577060    11.00000    0.01795    0.02437 =
         0.01763   -0.00196   -0.00210   -0.00125
I2    3    0.517500    0.744331    0.677128    11.00000    0.03071    0.01541 =
         0.01570    0.00139   -0.00496   -0.00166
I4    3    0.200263    0.305911    0.100761    11.00000    0.02011    0.02414 =
         0.02402    0.00246   -0.00454   -0.00357
I6    3   -0.017449   -0.152833    0.176966    11.00000    0.03198    0.01512 =
         0.01602   -0.00063    0.00361   -0.00166
I5    3   -0.222222    0.335077    0.077075    11.00000    0.01789    0.02309 =
         0.01840    0.00189    0.00028   -0.00033
I3    3    0.299539    0.285425    0.600799    11.00000    0.01896    0.02412 =
         0.02249   -0.00320    0.00229   -0.00273
C5    1    0.527838    0.335772    0.827629    11.00000    0.03043    0.03281 =
         0.02793   -0.00431   -0.00384   -0.00175
AFIX  13
H5    2    0.489739    0.354487    0.763010    11.00000   -1.20000
AFIX   0
N2    4    0.662241    0.397167    0.824149    11.00000    0.01851    0.03579 =
         0.02045    0.00127   -0.00145   -0.00682
AFIX 137
H2A   2    0.705812    0.345827    0.776069    11.00000   -1.20000
H2B   2    0.702645    0.375247    0.880417    11.00000   -1.20000
H2C   2    0.661716    0.508548    0.813800    11.00000   -1.20000
AFIX   0

C2    1   -0.030261    0.252582    0.324506    11.00000    0.02990    0.03021 =
         0.02738    0.00568    0.00576   -0.00243
AFIX  13
H2    2    0.006722    0.232557    0.259697    11.00000   -1.20000
AFIX   0
C1    1   -0.031702    0.431470    0.339110    11.00000    0.04093    0.03373 =
         0.04354   -0.00207    0.00191   -0.01985
AFIX 137
H1A   2   -0.094130    0.482463    0.295156    11.00000   -1.50000
H1B   2    0.055530    0.476477    0.327214    11.00000   -1.50000
H1C   2   -0.057475    0.455764    0.404780    11.00000   -1.50000
AFIX   0
N1    4   -0.162956    0.187489    0.324033    11.00000    0.02528    0.03048 =
         0.02831   -0.01342    0.00769   -0.01061
AFIX 137
H1D   2   -0.160444    0.074703    0.323633    11.00000   -1.20000
H1E   2   -0.205455    0.224156    0.271222    11.00000   -1.20000
H1F   2   -0.205744    0.223003    0.376950    11.00000   -1.20000
AFIX   0

C4    1    0.447495    0.427546    0.894038    11.00000    0.04129    0.06262 =
         0.06606    0.00257    0.03159    0.01018
AFIX 137
H4A   2    0.477093    0.405626    0.959142    11.00000   -1.50000
H4B   2    0.356437    0.392655    0.887292    11.00000   -1.50000
H4C   2    0.454608    0.546438    0.880605    11.00000   -1.50000
AFIX   0

C3    1    0.050727    0.159403    0.392120    11.00000    0.03128    0.05525 =
         0.05597   -0.00582   -0.02443    0.01712
AFIX 137
H3A   2    0.132764    0.218896    0.402737    11.00000   -1.50000
H3B   2    0.069360    0.049170    0.366130    11.00000   -1.50000
H3C   2    0.004097    0.147970    0.452608    11.00000   -1.50000
AFIX   0

C6    1    0.532415    0.157156    0.841744    11.00000    0.08078    0.02651 =
         0.06531   -0.00097   -0.01833   -0.00329
AFIX 137
H6A   2    0.573409    0.104674    0.786442    11.00000   -1.50000
H6B   2    0.443591    0.114391    0.849313    11.00000   -1.50000
H6C   2    0.583328    0.132090    0.898984    11.00000   -1.50000
AFIX   0
HKLF 5


REM  twin-pcentered_twin1_hklf4_a.res in P2(1)
REM wR2 = 0.1465, GooF = S = 0.991, Restrained GooF = 0.989 for all data
REM R1 = 0.0508 for 7489 Fo > 4sig(Fo) and 0.0655 for all 9628 data
REM 152 parameters refined using 55 restraints

END

WGHT      0.0944      0.0000

REM Instructions for potential hydrogen bonds
HTAB C5 I3
HTAB N2 I1
HTAB N2 I5_$1
HTAB N2 I2
HTAB N2 I4_$2
HTAB C2 I4
HTAB C2 I6
HTAB N1 I6
HTAB N1 I3_$3
HTAB N1 I5
HTAB N1 I1_$4
HTAB C3 I3
HTAB C3 I1_$5
HTAB C3 I6

REM Highest difference peak  2.086,  deepest hole -2.268,  1-sigma level  0.458
Q1    1   0.5163  0.5625  0.6393  11.00000  0.05    2.09
Q2    1   0.1779  0.5051  0.3617  11.00000  0.05    2.06
Q3    1   0.4924  0.5770  0.3618  11.00000  0.05    1.97
Q4    1  -0.0122  0.2629  0.4624  11.00000  0.05    1.95
Q5    1  -0.3069  0.2754  0.4000  11.00000  0.05    1.81
Q6    1   0.3031  0.5856  0.8709  11.00000  0.05    1.80
Q7    1  -0.0066 -0.1911  0.3697  11.00000  0.05    1.80
Q8    1  -0.0548  0.0731  0.0579  11.00000  0.05    1.79
Q9    1   0.1811  0.0070  0.3576  11.00000  0.05    1.73
Q10   1  -0.0872  0.0774 -0.0098  11.00000  0.05    1.72
Q11   1  -0.2455  0.2462 -0.0221  11.00000  0.05    1.71
Q12   1   0.0909  0.0856  0.0043  11.00000  0.05    1.69
Q13   1   0.7279  0.2596  0.5418  11.00000  0.05    1.68
Q14   1   0.5596  0.7565  0.7424  11.00000  0.05    1.67
Q15   1   0.0064  0.0160  0.1398  11.00000  0.05    1.65
Q16   1   0.5956  0.5157  0.5001  11.00000  0.05    1.65
Q17   1   0.6843  0.7696  0.6612  11.00000  0.05    1.62
Q18   1   0.0460  0.0765 -0.0571  11.00000  0.05    1.60
Q19   1   0.3055  0.0869  0.8681  11.00000  0.05    1.60
Q20   1  -0.1984  0.4955  0.3625  11.00000  0.05    1.60
Q21   1   0.5202 -0.0020  0.7973  11.00000  0.05    1.60
Q22   1  -0.0979  0.3095  0.2274  11.00000  0.05    1.57
;
_shelx_res_checksum                54523
_shelx_hkl_file
;
   0 -10   0 554.345 635.275  -2
   0 -10   0 554.345 635.275   1
  -1 -10   0 1854.93 599.050  -2
   0 -10  -1 1854.93 599.050   1
   0 -10  -2 3610.27 494.333   1
   2 -10  -1 7336.70 1050.44  -2
   0 -10   3 7336.70 1050.44   1
   3 -10  -1 3574.87 914.451  -2
   0 -10   4 3574.87 914.451   1
   0 -10   5 5723.64 762.716   1
   4 -10  -2 3994.39 911.566  -2
   0 -10   6 3994.39 911.566   1
   5 -10  -2 5836.68 984.950  -2
   0 -10   7 5836.68 984.950   1
   0 -10   8 7572.56 818.354   1
   0  -9  -1 67.0782 378.325   1
  -1  -9   0 1592.12 331.907  -2
   0  -9  -1 1592.12 331.907   1
   0  -9  -2 1810.87 407.462   1
   2  -9  -1 2524.85 553.903  -2
   0  -9   3 2524.85 553.903   1
   3  -9  -1 1990.29 527.737  -2
   0  -9   4 1990.29 527.737   1
   0  -9   5 346.176 382.531   1
   4  -9  -2 786.010 371.804  -2
   0  -9   6 786.010 371.804   1
   5  -9  -2 1642.99 411.060  -2
   0  -9   7 1642.99 411.060   1
   0  -9   8 200.353 300.159   1
   6  -9  -3 745.867 419.842  -2
   0  -9   9 745.867 419.842   1
  -7  -9   3 596.776 532.651  -2
   0  -9 -10 596.776 532.651   1
   0  -9  11-43.8987 532.466   1
   0  -8   0 3834.00 766.490  -2
   0  -8   0 3834.00 766.490   1
   0  -8  -1 22919.5 387.215   1
   1  -8   0 31857.6 565.563  -2
   0  -8   1 31857.6 565.563   1
   0  -8   2 78.4185 146.050   1
   2  -8  -1 5891.53 273.374  -2
   0  -8   3 5891.53 273.374   1
   0  -8  -4 1155.37 229.111   1
  -3  -8   1 3462.34 240.962  -2
   0  -8  -4 3462.34 240.962   1
   0  -8  -5 2741.15 163.817   1
  -4  -8   2 4564.21 282.835  -2
   0  -8  -6 4564.21 282.835   1
   5  -8  -2 6365.20 328.903  -2
   0  -8   7 6365.20 328.903   1
   0  -8   8 815.725 213.972   1
   6  -8  -3 5190.73 332.062  -2
   0  -8   9 5190.73 332.062   1
   7  -8  -3 217.607 300.789  -2
   0  -8  10 217.607 300.789   1
   0  -8 -11 8533.30 595.348   1
   8  -8  -3 11498.5 635.959  -2
   0  -8  11 11498.5 635.959   1
   0  -8 -12 1333.51 518.572   1
  -8  -8   4 1624.46 556.952  -2
   0  -8 -12 1624.46 556.952   1
  -9  -8   4 5763.18 535.759  -2
   0  -8 -13 5763.18 535.759   1
   0  -7  -1 7.45671 67.9924   1
   0  -7  -2 3991.10 131.430   1
  -2  -7   1 10395.7 236.247  -2
   0  -7  -3 10395.7 236.247   1
   0  -7  -4 65.5996 200.824   1
   3  -7  -1 747.501 195.268  -2
   0  -7   4 747.501 195.268   1
   0  -7   5 2868.50 146.682   1
   4  -7  -2 880.927 178.446  -2
   0  -7   6 880.927 178.446   1
   5  -7  -2 5032.81 239.500  -2
   0  -7   7 5032.81 239.500   1
   0  -7  -8 226.699 163.069   1
   0  -7  -9 721.196 316.761   1
  -6  -7   3 643.626 274.029  -2
   0  -7  -9 643.626 274.029   1
  -7  -7   3 631.469 296.905  -2
   0  -7 -10 631.469 296.905   1
   0  -7  11-23.3524 304.292   1
  -8  -7   3 969.624 650.791  -2
   0  -7 -11 969.624 650.791   1
   0  -7  12 2182.01 370.529   1
  -8  -7   4 3054.68 681.979  -2
   0  -7 -12 3054.68 681.979   1
  -9  -7   4 1987.14 431.139  -2
   0  -7 -13 1987.14 431.139   1
   0  -7 -14 212.793 518.675   1
   0  -6   0 675.341 75.9170  -2
   0  -6   0 675.341 75.9170   1
   0  -6   1 392.464 80.6199   1
   0  -6   2 204.098 35.6696   1
  -2  -6   1 44596.9 383.193  -2
   0  -6  -3 44596.9 383.193   1
   0  -6   4 3030.28 172.390   1
  -3  -6   1 7504.64 332.716  -2
   0  -6  -4 7504.64 332.716   1
   0  -6  -5 13481.1 212.001   1
  -4  -6   2 7967.60 222.474  -2
   0  -6  -6 7967.60 222.474   1
  -5  -6   2 26365.5 342.742  -2
   0  -6  -7 26365.5 342.742   1
   0  -6   8 948.885 165.743   1
   0  -6  -9 17297.0 412.158   1
  -6  -6   3 26648.9 486.753  -2
   0  -6  -9 26648.9 486.753   1
   7  -6  -3 1012.84 239.869  -2
   0  -6  10 1012.84 239.869   1
   0  -6 -11 33.1704 197.535   1
  -8  -6   3 7244.83 687.251  -2
   0  -6 -11 7244.83 687.251   1
   0  -6 -12 140.135 254.599   1
  -8  -6   4 3135.19 603.006  -2
   0  -6 -12 3135.19 603.006   1
  -9  -6   4 7770.48 487.812  -2
   0  -6 -13 7770.48 487.812   1
 -10  -6   4 450.473 519.350  -2
   0  -6 -14 450.473 519.350   1
   0  -5   1 856.671 59.1953   1
   0  -5   2 7912.25 61.3623   1
  -2  -5   1 20304.1 247.916  -2
   0  -5  -3 20304.1 247.916   1
   0  -5  -4 2230.40 202.381   1
  -3  -5   1 4486.63 226.031  -2
   0  -5  -4 4486.63 226.031   1
   0  -5   5 8066.30 179.303   1
   0  -5   6 1293.02 305.420   1
  -4  -5   2 1884.24 202.971  -2
   0  -5  -6 1884.24 202.971   1
   5  -5  -2 9159.60 251.861  -2
   0  -5   7 9159.60 251.861   1
   0  -5  -8 2515.65 94.1621   1
   0  -5   9 174.914 104.994   1
  -6  -5   3 400.068 343.170  -2
   0  -5  -9 400.068 343.170   1
  -7  -5   3 3667.88 251.417  -2
   0  -5 -10 3667.88 251.417   1
   0  -5 -11-28.2612 161.969   1
   0  -5  12 214.078 237.736   1
  -8  -5   4 1119.39 517.821  -2
   0  -5 -12 1119.39 517.821   1
  -9  -5   4 3864.75 331.714  -2
   0  -5 -13 3864.75 331.714   1
   0  -5 -14-39.2220 449.705   1
  10  -5  -4 528.786 479.644  -2
   0  -5  14 528.786 479.644   1
   0  -5 -15 2981.83 415.785   1
   0  -4   0 106762. 300.941  -2
   0  -4   0 106762. 300.941   1
   0  -4  -1 53753.0 178.499   1
   0  -4   2 14147.8 118.207   1
  -2  -4   1 5787.49 126.035  -2
   0  -4  -3 5787.49 126.035   1
   0  -4  -4 154.070 89.4767   1
  -3  -4   1 608.240 208.723  -2
   0  -4  -4 608.240 208.723   1
   0  -4  -5 9149.13 139.682   1
   0  -4   6 118.266 93.3978   1
  -4  -4   2 7464.42 232.164  -2
   0  -4  -6 7464.42 232.164   1
  -5  -4   2 7980.02 166.771  -2
   0  -4  -7 7980.02 166.771   1
   0  -4  -8 1767.45 120.872   1
   0  -4   9 610.162 136.244   1
  -6  -4   3 1656.96 475.320  -2
   0  -4  -9 1656.96 475.320   1
  -7  -4   3 14902.0 274.563  -2
   0  -4 -10 14902.0 274.563   1
   0  -4 -11 22098.8 281.522   1
   0  -4  12 8069.92 265.580   1
  -9  -4   4 7039.36 352.502  -2
   0  -4 -13 7039.36 352.502   1
   0  -4 -14 546.272 436.304   1
  10  -4  -4 368.308 451.577  -2
   0  -4  14 368.308 451.577   1
   0  -4 -15 1014.55 287.333   1
  11  -4  -5 1900.09 428.584  -2
   0  -4  16 1900.09 428.584   1
   0  -3   1 2426.15 60.7331   1
   0  -3  -2 13843.0 111.992   1
   2  -3  -1 16930.8 174.754  -2
   0  -3   3 16930.8 174.754   1
   0  -3   4 23756.1 139.096   1
   0  -3  -5 5668.10 94.5785   1
   0  -3  -6 2054.95 123.776   1
   4  -3  -2 2780.66 153.944  -2
   0  -3   6 2780.66 153.944   1
  -5  -3   2 10590.0 162.307  -2
   0  -3  -7 10590.0 162.307   1
   0  -3   8 11275.2 181.347   1
   0  -3  -9 375.848 156.826   1
  -6  -3   3 2082.71 453.877  -2
   0  -3  -9 2082.71 453.877   1
  -7  -3   3 5398.68 268.034  -2
   0  -3 -10 5398.68 268.034   1
   0  -3 -11 241.702 141.209   1
   0  -3 -12 65.4880 169.094   1
  -9  -3   4 4844.05 295.775  -2
   0  -3 -13 4844.05 295.775   1
   0  -3 -14 1374.71 478.265   1
 -10  -3   4 2529.87 472.739  -2
   0  -3 -14 2529.87 472.739   1
   0  -3 -15 1722.18 293.101   1
 -11  -3   5 1317.89 399.528  -2
   0  -3 -16 1317.89 399.528   1
 -12  -3   5-70.7695 702.292  -2
   0  -3 -17-70.7695 702.292   1
   0  -3 -18 625.566 550.904   1
   0  -2   0 48014.7 228.613  -2
   0  -2   0 48014.7 228.613   1
   0  -2  -1 614.748 68.4595   1
   0  -2   2 14984.8 109.307   1
   0  -2   3 19084.1 342.878   1
  -2  -2   1 26267.3 226.941  -2
   0  -2  -3 26267.3 226.941   1
   0  -2  -4 65467.1 225.486   1
   0  -2  -5 4399.34 98.2010   1
   0  -2  -6 36002.0 265.858   1
  -4  -2   2 46358.6 373.898  -2
   0  -2  -6 46358.6 373.898   1
   5  -2  -2 14560.1 199.145  -2
   0  -2   7 14560.1 199.145   1
   0  -2  -8 32729.2 258.347   1
   0  -2  -9 7430.46 198.080   1
  -6  -2   3 13461.1 567.648  -2
   0  -2  -9 13461.1 567.648   1
  -7  -2   3 11080.3 324.953  -2
   0  -2 -10 11080.3 324.953   1
   0  -2 -11 363.810 148.541   1
   0  -2 -12 313.695 150.162   1
   9  -2  -4 2878.88 236.500  -2
   0  -2  13 2878.88 236.500   1
   0  -2 -14 11362.2 463.525   1
 -10  -2   4 20502.2 868.279  -2
   0  -2 -14 20502.2 868.279   1
   0  -2 -15 1660.50 296.081   1
  11  -2  -5 5251.34 443.101  -2
   0  -2  16 5251.34 443.101   1
  12  -2  -5 504.782 408.102  -2
   0  -2  17 504.782 408.102   1
   0  -2 -18 1789.00 588.247   1
   0  -1  -1 588.773 53.7182   1
   0  -1  -2 5058.34 62.1472   1
   0  -1   3 1502.45 105.035   1
  -2  -1   1 3354.64 135.128  -2
   0  -1  -3 3354.64 135.128   1
   0  -1  -4 66304.7 246.976   1
   0  -1   5 1731.05 128.172   1
   0  -1  -6 4274.71 152.024   1
   0  -1   7 922.229 324.063   1
  -5  -1   2 2947.91 209.246  -2
   0  -1  -7 2947.91 209.246   1
   0  -1  -8 25895.1 265.325   1
   0  -1   9 144.371 142.697   1
  -7  -1   3 8516.06 301.261  -2
   0  -1 -10 8516.06 301.261   1
   0  -1 -11 35.7856 113.898   1
   0  -1  12 415.615 114.844   1
   9  -1  -4 1120.23 323.693  -2
   0  -1  13 1120.23 323.693   1
   0  -1 -14 935.785 312.229   1
 -10  -1   4 2256.43 602.056  -2
   0  -1 -14 2256.43 602.056   1
   0  -1  15 1147.22 271.136   1
 -11  -1   5 2705.88 401.429  -2
   0  -1 -16 2705.88 401.429   1
 -12  -1   5 649.961 394.167  -2
   0  -1 -17 649.961 394.167   1
   0  -1  18 1165.29 553.799   1
   0   0   2 6122.73 89.0340   1
   0   0   3-1.97927 92.9759   1
   0   0  -4 464.045 113.407   1
   0   0  -5 2.34145 115.391   1
   0   0   6 7472.39 200.707   1
  -4   0   2 24355.3 512.568  -2
   0   0  -6 24355.3 512.568   1
  -5   0   2 5759.33 204.525  -2
   0   0  -7 5759.33 204.525   1
   0   0  -8 528.199 121.521   1
   0   0   9 7.63913 125.906   1
  -7   0   3 38933.9 585.102  -2
   0   0 -10 38933.9 585.102   1
   0   0 -11 158.652 199.968   1
   0   0 -12 39307.1 506.431   1
  -9   0   4 13.3631 272.297  -2
   0   0 -13 13.3631 272.297   1
 -10   0   4 1685.91 332.725  -2
   0   0 -14 1685.91 332.725   1
   0   0  15 114.806 249.039   1
 -11   0   5 10163.6 592.211  -2
   0   0 -16 10163.6 592.211   1
 -12   0   5 529.754 485.863  -2
   0   0 -17 529.754 485.863   1
   0   0  18 2964.43 417.340   1
   0   1   1 596.851 46.1528   1
   0   1   2 4917.49 69.5428   1
   0   1  -3 1448.11 81.9226   1
   2   1  -1 3168.02 236.905  -2
   0   1   3 3168.02 236.905   1
   0   1   4 60597.5 221.823   1
   0   1  -5 1796.53 75.3321   1
   0   1  -6 3964.41 161.749   1
  -4   1   2 4425.90 249.690  -2
   0   1  -6 4425.90 249.690   1
   5   1  -2 3085.99 162.492  -2
   0   1   7 3085.99 162.492   1
   0   1  -8 24802.9 248.990   1
   0   1   9 142.496 134.444   1
  -7   1   3 8499.57 335.684  -2
   0   1 -10 8499.57 335.684   1
   0   1 -11 73.0802 187.556   1
   0   1  12 318.648 198.156   1
  -9   1   4 1173.57 349.202  -2
   0   1 -13 1173.57 349.202   1
  10   1  -4 2331.14 392.376  -2
   0   1  14 2331.14 392.376   1
   0   1  15 1108.31 293.590   1
  11   1  -5 3184.97 473.863  -2
   0   1  16 3184.97 473.863   1
  12   1  -5 619.356 450.862  -2
   0   1  17 619.356 450.862   1
   0   1  18 1310.68 359.748   1
  13   1  -6-70.7158 653.342  -2
   0   1  19-70.7158 653.342   1
   0   2   0 48620.3 249.999  -2
   0   2   0 48620.3 249.999   1
   0   2   1 614.203 66.7828   1
   0   2  -2 14043.1 101.750   1
   0   2  -3 17666.6 193.670   1
  -2   2   1 25431.0 205.739  -2
   0   2  -3 25431.0 205.739   1
   0   2  -4 59852.4 226.996   1
   0   2   5 4040.33 109.806   1
   0   2   6 33369.4 283.291   1
   4   2  -2 41271.5 548.394  -2
   0   2   6 41271.5 548.394   1
   5   2  -2 13803.4 216.858  -2
   0   2   7 13803.4 216.858   1
   0   2   8 30520.1 312.399   1
   0   2   9 6529.69 201.875   1
   7   2  -3 10060.7 388.037  -2
   0   2  10 10060.7 388.037   1
   0   2  11 252.004 200.103   1
   0   2  12 163.097 208.024   1
  -9   2   4 2437.34 359.697  -2
   0   2 -13 2437.34 359.697   1
   0   2  14 10682.3 511.008   1
 -10   2   4 19045.4 766.846  -2
   0   2 -14 19045.4 766.846   1
   0   2 -15 1429.32 298.923   1
 -11   2   5 4226.27 451.389  -2
   0   2 -16 4226.27 451.389   1
 -12   2   5 906.815 452.298  -2
   0   2 -17 906.815 452.298   1
   0   2 -18 1661.55 346.305   1
   0   3  -1 2381.28 82.6415   1
   0   3   2 13152.9 130.589   1
  -2   3   1 16035.1 173.387  -2
   0   3  -3 16035.1 173.387   1
   0   3  -4 22824.3 136.668   1
   0   3  -5 5358.13 106.394   1
   0   3  -6 1556.08 175.776   1
   4   3  -2 2567.66 112.149  -2
   0   3   6 2567.66 112.149   1
   5   3  -2 9354.32 171.109  -2
   0   3   7 9354.32 171.109   1
   0   3   8 9644.30 170.606   1
   0   3   9 335.361 116.038   1
  -7   3   3 4497.84 254.563  -2
   0   3 -10 4497.84 254.563   1
   0   3  11 162.865 155.432   1
   0   3 -12 28.9032 163.155   1
  -9   3   4 3873.32 305.722  -2
   0   3 -13 3873.32 305.722   1
   0   3  14 1745.90 460.518   1
 -10   3   4 2152.41 317.442  -2
   0   3 -14 2152.41 317.442   1
   0   3  15 1400.67 222.104   1
 -11   3   5 1417.76 322.765  -2
   0   3 -16 1417.76 322.765   1
 -12   3   5 583.011 638.238  -2
   0   3 -17 583.011 638.238   1
   0   3 -18 398.918 469.455   1
   0   4   0 110145. 505.355  -2
   0   4   0 110145. 505.355   1
   0   4   1 53482.5 275.861   1
   0   4   2 14142.4 151.104   1
  -2   4   1 5688.50 149.425  -2
   0   4  -3 5688.50 149.425   1
   0   4  -4 157.470 87.4473   1
   0   4   5 8426.61 100.421   1
   0   4   6 116.428 65.6786   1
  -4   4   2 6226.48 123.679  -2
   0   4  -6 6226.48 123.679   1
  -5   4   2 7218.03 123.232  -2
   0   4  -7 7218.03 123.232   1
   0   4   8 1518.54 84.9318   1
   0   4   9 457.258 127.316   1
   6   4  -3 1456.12 194.595  -2
   0   4   9 1456.12 194.595   1
   7   4  -3 11886.8 262.659  -2
   0   4  10 11886.8 262.659   1
   0   4  11 18362.2 250.555   1
   0   4  12 6124.97 187.694   1
  -9   4   4 5498.69 256.628  -2
   0   4 -13 5498.69 256.628   1
   0   4 -14 467.990 296.419   1
  10   4  -4 462.767 239.061  -2
   0   4  14 462.767 239.061   1
   0   4  15 1187.01 284.247   1
 -11   4   5 1876.24 418.246  -2
   0   4 -16 1876.24 418.246   1
   0   5   1 909.410 101.808   1
   0   5   2 7188.71 136.204   1
  -2   5   1 19981.7 244.569  -2
   0   5  -3 19981.7 244.569   1
   0   5  -4 2095.07 135.542   1
   3   5  -1 4672.60 297.704  -2
   0   5   4 4672.60 297.704   1
   0   5  -5 7623.72 164.515   1
   0   5  -6 929.097 73.4922   1
  -4   5   2 1607.20 195.726  -2
   0   5  -6 1607.20 195.726   1
  -5   5   2 7805.78 169.432  -2
   0   5  -7 7805.78 169.432   1
   0   5  -8 3528.01 115.892   1
   0   5   9 213.514 69.2200   1
   6   5  -3 651.267 437.548  -2
   0   5   9 651.267 437.548   1
  -7   5   3 2669.13 141.836  -2
   0   5 -10 2669.13 141.836   1
   0   5 -11 12.9834 95.2373   1
   0   5 -12 345.166 138.798   1
   9   5  -4 2890.54 231.158  -2
   0   5  13 2890.54 231.158   1
  10   5  -4 858.373 609.579  -2
   0   5  14 858.373 609.579   1
   0   5  15 1830.33 508.676   1
   0   6   0 741.041 209.363  -2
   0   6   0 741.041 209.363   1
   0   6   1 410.687 111.294   1
   0   6  -2 198.085 116.766   1
  -2   6   1 45160.1 426.766  -2
   0   6  -3 45160.1 426.766   1
   0   6   4 3509.76 245.542   1
  -3   6   1 7863.55 245.283  -2
   0   6  -4 7863.55 245.283   1
   0   6   5 12402.4 238.689   1
  -4   6   2 8110.37 269.578  -2
   0   6  -6 8110.37 269.578   1
   5   6  -2 22787.1 375.193  -2
   0   6   7 22787.1 375.193   1
   0   6  -8 969.350 69.1735   1
   0   6  -9 13327.3 330.537   1
   6   6  -3 24633.6 765.495  -2
   0   6   9 24633.6 765.495   1
  -7   6   3 644.408 237.653  -2
   0   6 -10 644.408 237.653   1
   0   6  11 238.360 181.027   1
   0   6  12 109.900 179.389   1
   9   6  -4 6293.06 764.048  -2
   0   6  13 6293.06 764.048   1
   0   7   1-1.74269 119.302   1
   0   7  -2 3912.99 159.236   1
   2   7  -1 10159.3 269.600  -2
   0   7   3 10159.3 269.600   1
   0   7  -4 91.6856 223.947   1
   3   7  -1 1422.51 346.843  -2
   0   7   4 1422.51 346.843   1
   0   7  -5 2737.66 182.162   1
  -4   7   2 1001.27 239.446  -2
   0   7  -6 1001.27 239.446   1
   5   7  -2 4600.71 283.071  -2
   0   7   7 4600.71 283.071   1
   0   7  -8 190.712 180.303   1
   0   7  -9 204.720 276.163   1
  -6   7   3 533.282 318.806  -2
   0   7  -9 533.282 318.806   1
  -7   7   3 522.163 260.418  -2
   0   7 -10 522.163 260.418   1
   0   7  11 14.6479 181.774   1
   0   7  12 1760.32 464.197   1
   0   8   0 3762.42 324.971  -2
   0   8   0 3762.42 324.971   1
   0   8  -1 22610.5 418.313   1
  -1   8   0 33083.9 898.145  -2
   0   8  -1 33083.9 898.145   1
   0   8   2 39.5100 193.395   1
  -2   8   1 5657.12 320.000  -2
   0   8  -3 5657.12 320.000   1
   0   8  -4 1255.19 270.896   1
  -3   8   1 3113.96 547.683  -2
   0   8  -4 3113.96 547.683   1
   0   8   5 2488.63 236.368   1
  -4   8   2 5049.98 310.098  -2
   0   8  -6 5049.98 310.098   1
  -5   8   2 6304.39 337.128  -2
   0   8  -7 6304.39 337.128   1
   0   8  -8 801.973 213.307   1
   0   8  -9 2583.21 354.755   1
  -6   8   3 5117.53 411.439  -2
   0   8  -9 5117.53 411.439   1
   7   8  -3 298.844 368.899  -2
   0   8  10 298.844 368.899   1
   0   9  -1 141.675 238.731   1
   1   9   0 1310.43 679.240  -2
   0   9   1 1310.43 679.240   1
   0   9   2 1586.85 227.713   1
  -2   9   1 2701.03 320.556  -2
   0   9  -3 2701.03 320.556   1
   0   9   4 1645.29 307.290   1
  -3   9   1 2108.74 618.369  -2
   0   9  -4 2108.74 618.369   1
   0   9   5 361.589 242.592   1
  -4   9   2 750.651 371.205  -2
   0   9  -6 750.651 371.205   1
  -5   9   2 1446.40 395.115  -2
   0   9  -7 1446.40 395.115   1
   0   9  -8 121.832 231.548   1
  -6   9   3 67.4173 547.883  -2
   0   9  -9 67.4173 547.883   1
   0  10   0 410.093 353.629  -2
   0  10   0 410.093 353.629   1
   0  10   1 281.612 336.334   1
  -1  10   0 2356.52 534.664  -2
   0  10  -1 2356.52 534.664   1
   0  10  -2 4118.00 297.077   1
  -2  10   1 7106.98 473.911  -2
   0  10  -3 7106.98 473.911   1
   0  10  -4 1969.18 364.405   1
  -3  10   1 3128.97 722.590  -2
   0  10  -4 3128.97 722.590   1
   0  10  -5 4705.44 388.195   1
  -4  10   2 2191.68 460.402  -2
   0  10  -6 2191.68 460.402   1
  -5  10   2 4448.03 774.310  -2
   0  10  -7 4448.03 774.310   1
   0  10  -8 5822.21 592.413   1
   6 -10  -1 4519.62 1003.37  -2
  -1 -10   8 4519.62 1003.37   1
   5 -10  -1 2558.20 977.270  -2
  -1 -10   7 2558.20 977.270   1
  -1 -10   6 2858.95 724.736   1
   4 -10   0 3.72832 904.408  -2
  -1 -10   5 3.72832 904.408   1
   3 -10   0 7650.57 1083.62  -2
  -1 -10   4 7650.57 1083.62   1
  -1 -10   3 5618.23 768.812   1
   2 -10   1 8534.38 992.913  -2
  -1 -10   2 8534.38 992.913   1
   1 -10   1 2163.35 477.041  -2
  -1 -10   1 2163.35 477.041   1
   0 -10  -1 2114.11 616.088  -2
   1 -10   0 2114.11 616.088   1
  -1 -10  -1 844.838 457.982   1
  -1 -10   2 7120.58 735.995  -2
  -1 -10  -2 7120.58 735.995   1
   2 -10  -2 8921.45 956.391  -2
   1 -10   3 8921.45 956.391   1
   1 -10   4 4240.25 721.863   1
   3 -10  -3 4238.89 976.860  -2
   1 -10   5 4238.89 976.860   1
   4 -10  -3 4875.73 976.286  -2
   1 -10   6 4875.73 976.286   1
   1 -10   7 2037.36 658.053   1
   5 -10  -4 7106.60 985.396  -2
   1 -10   8 7106.60 985.396   1
   8  -9  -2 653.772 678.928  -2
  -1  -9  11 653.772 678.928   1
   7  -9  -2 738.886 636.146  -2
  -1  -9  10 738.886 636.146   1
  -1  -9   9 1008.23 319.665   1
   6  -9  -1 462.914 381.889  -2
  -1  -9   8 462.914 381.889   1
   5  -9  -1 1683.42 389.754  -2
  -1  -9   7 1683.42 389.754   1
  -1  -9   6 1871.96 417.808   1
   4  -9   0 1018.77 526.836  -2
  -1  -9   5 1018.77 526.836   1
  -3  -9   0 2581.75 564.369  -2
   1  -9  -4 2581.75 564.369   1
   1  -9  -3 256.080 224.674   1
  -1  -9   2 612.021 248.880   1
  -2  -9  -1 904.776 757.466  -2
   1  -9  -2 904.776 757.466   1
  -1  -9  -1 2502.04 317.054  -2
   1  -9  -1 2502.04 317.054   1
   0  -9  -1 1731.67 376.785  -2
   1  -9   0 1731.67 376.785   1
   1  -9   0 2256.28 412.002   1
  -1  -9  -1 1500.52 401.675   1
   1  -9  -2 793.019 518.958  -2
   1  -9   2 793.019 518.958   1
  -2  -9   2 346.301 502.756  -2
  -1  -9  -3 346.301 502.756   1
   1  -9   4 1268.44 392.451   1
   3  -9  -3 941.364 372.289  -2
   1  -9   5 941.364 372.289   1
  -4  -9   3 2126.05 393.566  -2
  -1  -9  -6 2126.05 393.566   1
   1  -9   7 702.490 288.073   1
   5  -9  -4 702.927 399.073  -2
   1  -9   8 702.927 399.073   1
   6  -9  -4 897.156 428.797  -2
   1  -9   9 897.156 428.797   1
   7  -9  -4 199.253 688.888  -2
   1  -9  10 199.253 688.888   1
   1  -8 -13 250.066 522.105   1
  -9  -8   3 758.992 743.553  -2
   1  -8 -13 758.992 743.553   1
   1  -8 -12 4203.47 614.905   1
  -9  -8   2 9023.09 900.961  -2
   1  -8 -12 9023.09 900.961   1
   8  -8  -2 2042.87 431.223  -2
  -1  -8  11 2042.87 431.223   1
  -7  -8   2 5924.47 369.810  -2
   1  -8 -10 5924.47 369.810   1
   1  -8  -9 665.051 230.147   1
   6  -8  -1 8020.96 371.096  -2
  -1  -8   8 8020.96 371.096   1
  -5  -8   1 1717.37 235.671  -2
   1  -8  -7 1717.37 235.671   1
  -1  -8   6 7426.03 220.411   1
   1  -8  -5 3271.38 324.051   1
  -4  -8   0 9385.43 308.251  -2
   1  -8  -5 9385.43 308.251   1
  -3  -8   0 9073.94 266.057  -2
   1  -8  -4 9073.94 266.057   1
   1  -8  -3 558.350 162.357   1
  -1  -8   2 7830.81 234.681   1
  -2  -8  -1 9691.36 788.987  -2
   1  -8  -2 9691.36 788.987   1
  -1  -8  -1 2532.57 164.201  -2
   1  -8  -1 2532.57 164.201   1
   0  -8  -1 30510.9 473.127  -2
   1  -8   0 30510.9 473.127   1
  -1  -8   0 15702.5 761.256   1
  -1  -8  -1 1406.01 148.352   1
   1  -8  -2 14356.1 334.125  -2
   1  -8   2 14356.1 334.125   1
  -2  -8   2 568.112 196.899  -2
  -1  -8  -3 568.112 196.899   1
   1  -8   4 4781.92 200.978   1
  -3  -8   3 4015.75 269.667  -2
  -1  -8  -5 4015.75 269.667   1
  -4  -8   3 11006.0 345.138  -2
  -1  -8  -6 11006.0 345.138   1
   1  -8   7 625.980 199.795   1
   5  -8  -4 4331.87 313.157  -2
   1  -8   8 4331.87 313.157   1
   6  -8  -4 1033.14 308.600  -2
   1  -8   9 1033.14 308.600   1
   1  -8  10 5052.44 370.986   1
  -7  -8   4 8859.20 594.611  -2
  -1  -8 -10 8859.20 594.611   1
  -1  -8 -11 2034.64 478.723   1
  -7  -8   5 2861.96 563.014  -2
  -1  -8 -11 2861.96 563.014   1
  -8  -8   5 9403.21 543.851  -2
  -1  -8 -12 9403.21 543.851   1
  -1  -8 -13 1.01272 480.864   1
  -1  -7  13 2129.67 398.700   1
  -9  -7   3 2904.26 750.055  -2
   1  -7 -13 2904.26 750.055   1
   1  -7 -12 506.204 352.122   1
  -9  -7   2 1018.15 686.853  -2
   1  -7 -12 1018.15 686.853   1
  -8  -7   2 237.572 315.901  -2
   1  -7 -11 237.572 315.901   1
   1  -7 -10 1778.83 406.983   1
  -7  -7   2 3946.13 325.058  -2
   1  -7 -10 3946.13 325.058   1
   1  -7  -9 517.547 176.040   1
  -6  -7   1 1791.20 261.240  -2
   1  -7  -8 1791.20 261.240   1
   5  -7  -1 3797.64 249.183  -2
  -1  -7   7 3797.64 249.183   1
  -1  -7   6 2013.28 168.502   1
   1  -7  -5 589.048 256.434   1
  -4  -7   0 1782.69 240.016  -2
   1  -7  -5 1782.69 240.016   1
   3  -7   0 4829.90 226.304  -2
  -1  -7   4 4829.90 226.304   1
   1  -7  -3 440.885 126.551   1
   1  -7  -2 927.678 67.6581   1
  -1  -7  -1 4606.40 96.4002  -2
   1  -7  -1 4606.40 96.4002   1
   0  -7  -1 1990.77 296.840  -2
   1  -7   0 1990.77 296.840   1
  -1  -7   0 2298.70 65.6231   1
  -1  -7  -1 2381.36 77.5750   1
   1  -7  -2 1415.03 141.057  -2
   1  -7   2 1415.03 141.057   1
  -1  -7  -3 489.295 178.426   1
   2  -7  -2 608.925 170.818  -2
   1  -7   3 608.925 170.818   1
   1  -7   4 3895.10 141.917   1
   3  -7  -3 1511.01 166.592  -2
   1  -7   5 1511.01 166.592   1
  -4  -7   3 3849.57 203.235  -2
  -1  -7  -6 3849.57 203.235   1
  -1  -7  -7 2224.78 163.279   1
   1  -7   8 844.100 290.558   1
  -5  -7   4 4348.11 400.469  -2
  -1  -7  -8 4348.11 400.469   1
  -6  -7   4 729.044 277.009  -2
  -1  -7  -9 729.044 277.009   1
  -1  -7 -10 1451.77 254.799   1
  -7  -7   4 1079.16 684.648  -2
  -1  -7 -10 1079.16 684.648   1
  -1  -7 -11-70.9213 402.826   1
  -7  -7   5 0.07106 475.467  -2
  -1  -7 -11 0.07106 475.467   1
  -8  -7   5 919.275 383.503  -2
  -1  -7 -12 919.275 383.503   1
  -1  -7 -13 2588.80 599.055   1
   9  -7  -5 2381.16 515.727  -2
   1  -7  13 2381.16 515.727   1
 -10  -6   3 12132.6 718.621  -2
   1  -6 -14 12132.6 718.621   1
   1  -6 -13 126.836 280.356   1
  -9  -6   3 160.225 584.925  -2
   1  -6 -13 160.225 584.925   1
   1  -6 -12 2283.94 245.931   1
   8  -6  -2 2432.98 280.997  -2
  -1  -6  11 2432.98 280.997   1
   1  -6 -10 4646.03 331.020   1
  -7  -6   2 14629.8 519.995  -2
   1  -6 -10 14629.8 519.995   1
  -1  -6   9 1359.34 199.543   1
   6  -6  -1 25133.9 398.911  -2
  -1  -6   8 25133.9 398.911   1
  -5  -6   1 1986.13 219.786  -2
   1  -6  -7 1986.13 219.786   1
   1  -6  -6 5116.85 190.043   1
   1  -6  -5 3176.28 253.747   1
   4  -6   0 3521.48 277.515  -2
  -1  -6   5 3521.48 277.515   1
   3  -6   0 25300.9 356.787  -2
  -1  -6   4 25300.9 356.787   1
  -1  -6   3 1229.69 55.1432   1
  -1  -6   2 20408.4 137.347   1
  -1  -6  -1 1217.12 87.4728  -2
   1  -6  -1 1217.12 87.4728   1
   1  -6   0 1375.60 57.4645   1
   1  -6   1 763.196 76.7664   1
   1  -6  -2 35980.7 321.711  -2
   1  -6   2 35980.7 321.711   1
   1  -6   3 1364.23 174.766   1
  -2  -6   2 1773.95 180.547  -2
  -1  -6  -3 1773.95 180.547   1
  -1  -6  -4 17665.2 214.606   1
  -3  -6   3 4841.17 182.347  -2
  -1  -6  -5 4841.17 182.347   1
  -4  -6   3 24258.5 299.370  -2
  -1  -6  -6 24258.5 299.370   1
   1  -6   7 1570.99 156.843   1
   1  -6   8 19668.9 386.418   1
  -5  -6   4 29839.7 480.059  -2
  -1  -6  -8 29839.7 480.059   1
  -6  -6   4 1646.18 227.192  -2
  -1  -6  -9 1646.18 227.192   1
   1  -6  10 4264.34 199.593   1
   1  -6  11 2225.14 258.473   1
  -7  -6   5 2031.90 610.918  -2
  -1  -6 -11 2031.90 610.918   1
  -8  -6   5 4155.28 407.128  -2
  -1  -6 -12 4155.28 407.128   1
  -9  -6   5 160.947 491.192  -2
  -1  -6 -13 160.947 491.192   1
  -1  -6 -14 8163.93 498.868   1
   1  -5 -15 1100.01 525.997   1
  11  -5  -3 1005.57 517.014  -2
  -1  -5  15 1005.57 517.014   1
  10  -5  -3 1164.41 366.756  -2
  -1  -5  14 1164.41 366.756   1
  -1  -5  13 1793.93 276.918   1
  -9  -5   3 3176.30 539.949  -2
   1  -5 -13 3176.30 539.949   1
   1  -5 -12 632.760 248.999   1
   8  -5  -2 949.653 318.721  -2
  -1  -5  11 949.653 318.721   1
   1  -5 -10 3612.52 245.292   1
  -7  -5   2 6936.59 590.894  -2
   1  -5 -10 6936.59 590.894   1
   1  -5  -9 962.637 128.769   1
   6  -5  -1 3529.93 170.876  -2
  -1  -5   8 3529.93 170.876   1
  -5  -5   1 4217.46 265.898  -2
   1  -5  -7 4217.46 265.898   1
  -1  -5   6 975.545 95.1432   1
  -1  -5   5 901.450 58.6264   1
  -4  -5   0 3677.54 255.229  -2
   1  -5  -5 3677.54 255.229   1
  -3  -5   0 8083.74 124.164  -2
   1  -5  -4 8083.74 124.164   1
  -1  -5   3 727.735 51.5044   1
  -1  -5   2 1402.01 60.0808   1
  -1  -5  -1 2791.97 77.1102  -2
   1  -5  -1 2791.97 77.1102   1
   1  -5   0 1834.04 54.4772   1
   1  -5   1 1630.98 48.5904   1
  -1  -5   2 2153.41 102.076  -2
  -1  -5  -2 2153.41 102.076   1
   1  -5   3 670.150 117.950   1
  -2  -5   2 4517.20 212.377  -2
  -1  -5  -3 4517.20 212.377   1
   1  -5   4 7634.37 135.849   1
   1  -5   5 1156.34 304.112   1
  -3  -5   3 4060.74 174.767  -2
  -1  -5  -5 4060.74 174.767   1
  -4  -5   3 4226.99 183.813  -2
  -1  -5  -6 4226.99 183.813   1
  -1  -5  -7 3313.70 159.314   1
  -1  -5  -8 1733.02 165.075   1
  -5  -5   4 7822.64 524.847  -2
  -1  -5  -8 7822.64 524.847   1
  -6  -5   4 955.056 198.531  -2
  -1  -5  -9 955.056 198.531   1
  -1  -5 -10 4036.90 183.609   1
   1  -5  11 111.140 156.583   1
  -8  -5   5 1109.57 271.827  -2
  -1  -5 -12 1109.57 271.827   1
  -1  -5 -13 1772.78 416.265   1
  -9  -5   5 2803.17 353.441  -2
  -1  -5 -13 2803.17 353.441   1
   1  -5  14 1024.22 359.350   1
 -10  -5   6 3144.36 544.696  -2
  -1  -5 -15 3144.36 544.696   1
 -12  -4   4 6754.60 858.371  -2
   1  -4 -17 6754.60 858.371   1
   1  -4 -16 4322.01 361.363   1
   1  -4 -15 1046.74 513.837   1
 -11  -4   3 1801.65 507.871  -2
   1  -4 -15 1801.65 507.871   1
 -10  -4   3 1956.25 396.187  -2
   1  -4 -14 1956.25 396.187   1
   1  -4 -13 1758.68 274.894   1
   1  -4 -12 12277.2 372.652   1
   8  -4  -2 8805.95 331.791  -2
  -1  -4  11 8805.95 331.791   1
   1  -4 -10 8403.57 251.712   1
  -7  -4   2 9369.94 621.188  -2
   1  -4 -10 9369.94 621.188   1
  -1  -4   9 4864.41 184.737   1
  -6  -4   1 8267.31 228.047  -2
   1  -4  -8 8267.31 228.047   1
  -1  -4   7 4659.52 390.418   1
  -5  -4   1 23411.9 285.467  -2
   1  -4  -7 23411.9 285.467   1
  -1  -4   6 20616.9 204.380   1
   1  -4  -5 5199.47 110.461   1
  -3  -4   0 19012.8 174.490  -2
   1  -4  -4 19012.8 174.490   1
   1  -4  -3 4546.25 65.0813   1
  -1  -4   2 6998.10 72.0843   1
  -1  -4  -1 30153.2 146.325  -2
   1  -4  -1 30153.2 146.325   1
   1  -4   0 39007.5 147.625   1
   1  -4   1 16632.0 87.6463   1
  -1  -4   2 12249.9 128.006  -2
  -1  -4  -2 12249.9 128.006   1
   1  -4   3 4214.98 104.281   1
  -2  -4   2 5384.40 197.798  -2
  -1  -4  -3 5384.40 197.798   1
   1  -4   4 6034.92 101.981   1
   1  -4   5 5285.13 239.114   1
  -3  -4   3 11698.0 201.396  -2
  -1  -4  -5 11698.0 201.396   1
  -4  -4   3 23236.8 251.937  -2
  -1  -4  -6 23236.8 251.937   1
   1  -4   7 3544.44 143.740   1
  -1  -4  -8 2142.54 112.004   1
  -5  -4   4 4479.22 463.219  -2
  -1  -4  -8 4479.22 463.219   1
  -6  -4   4 6327.62 194.054  -2
  -1  -4  -9 6327.62 194.054   1
  -1  -4 -10 8695.90 169.825   1
   1  -4  11 8496.54 205.415   1
  -8  -4   5 20937.3 456.132  -2
  -1  -4 -12 20937.3 456.132   1
  -1  -4 -13 2124.29 408.756   1
  -9  -4   5 2199.81 320.686  -2
  -1  -4 -13 2199.81 320.686   1
  -1  -4 -14 534.267 248.039   1
 -10  -4   6 1784.33 381.713  -2
  -1  -4 -15 1784.33 381.713   1
 -11  -4   6 8873.09 870.637  -2
  -1  -4 -16 8873.09 870.637   1
 -13  -3   4 1112.80 801.069  -2
   1  -3 -18 1112.80 801.069   1
 -12  -3   4 320.792 710.276  -2
   1  -3 -17 320.792 710.276   1
   1  -3 -16 1030.69 305.517   1
   1  -3 -15 1244.32 358.621   1
 -11  -3   3 2547.43 685.146  -2
   1  -3 -15 2547.43 685.146   1
 -10  -3   3 3942.86 420.896  -2
   1  -3 -14 3942.86 420.896   1
   1  -3 -13 1220.57 262.996   1
   1  -3 -12 1453.88 244.581   1
  -8  -3   2 2451.40 261.781  -2
   1  -3 -11 2451.40 261.781   1
  -1  -3  10 2919.49 211.830   1
  -1  -3   9 491.571 168.924   1
  -6  -3   1 7223.51 252.151  -2
   1  -3  -8 7223.51 252.151   1
  -1  -3   7 5341.50 421.480   1
   5  -3  -1 5654.17 154.406  -2
  -1  -3   7 5654.17 154.406   1
  -1  -3   6 906.876 89.1330   1
   1  -3  -5 2672.86 91.9236   1
  -3  -3   0 7370.12 126.980  -2
   1  -3  -4 7370.12 126.980   1
  -1  -3   3 1970.17 71.5261   1
   1  -3  -2 1967.02 57.3975   1
  -1  -3  -1 5097.17 58.1506  -2
   1  -3  -1 5097.17 58.1506   1
   1  -3   0 857.359 48.7584   1
  -1  -3  -1 2877.41 47.4302   1
   1  -3   2 1991.96 90.3335   1
  -1  -3   2 3381.85 87.9898  -2
  -1  -3  -2 3381.85 87.9898   1
  -1  -3  -3 1978.57 61.5066   1
  -1  -3  -4 6701.22 109.581   1
  -1  -3  -5 2430.43 85.4493   1
  -3  -3   3 8550.42 209.111  -2
  -1  -3  -5 8550.42 209.111   1
   4  -3  -3 3209.54 101.966  -2
   1  -3   6 3209.54 101.966   1
   1  -3   7 5320.68 109.697   1
   1  -3   8 4631.64 114.915   1
  -6  -3   4 605.441 139.377  -2
  -1  -3  -9 605.441 139.377   1
  -1  -3 -10 3013.76 153.357   1
   1  -3  11 585.134 138.371   1
  -8  -3   5 2315.93 250.430  -2
  -1  -3 -12 2315.93 250.430   1
  -1  -3 -13 1388.03 415.407   1
  -9  -3   5 2146.38 436.311  -2
  -1  -3 -13 2146.38 436.311   1
  -1  -3 -14 3662.38 289.993   1
 -10  -3   6 3567.71 400.346  -2
  -1  -3 -15 3567.71 400.346   1
 -11  -3   6 850.027 385.968  -2
  -1  -3 -16 850.027 385.968   1
 -13  -2   4 2183.02 822.138  -2
   1  -2 -18 2183.02 822.138   1
 -12  -2   4 1989.64 430.903  -2
   1  -2 -17 1989.64 430.903   1
  -1  -2  16 2579.49 325.707   1
   1  -2 -15 8982.90 672.077   1
  11  -2  -3 12659.4 578.020  -2
  -1  -2  15 12659.4 578.020   1
  10  -2  -3 5214.66 435.476  -2
  -1  -2  14 5214.66 435.476   1
   1  -2 -13 6900.85 319.231   1
   1  -2 -12 3818.65 270.091   1
   8  -2  -2 11058.8 522.795  -2
  -1  -2  11 11058.8 522.795   1
   1  -2 -10 4992.94 237.244   1
   1  -2  -9 16009.9 254.423   1
   6  -2  -1 10995.6 241.626  -2
  -1  -2   8 10995.6 241.626   1
  -1  -2   7 15614.7 357.762   1
  -5  -2   1 17537.2 267.225  -2
   1  -2  -7 17537.2 267.225   1
  -1  -2   6 4365.47 128.169   1
   1  -2  -5 13929.0 147.779   1
  -3  -2   0 9660.04 145.791  -2
   1  -2  -4 9660.04 145.791   1
   1  -2  -3 50146.3 192.522   1
   1  -2  -2 11038.1 91.3798   1
   1  -2   1 10345.7 66.6643  -2
  -1  -2   1 10345.7 66.6643   1
   1  -2   0 136.554 44.3455   1
   1  -2   1 5552.99 53.8908   1
   1  -2   2 11264.3 102.708   1
  -1  -2   2 20653.4 162.303  -2
  -1  -2  -2 20653.4 162.303   1
  -1  -2  -3 49132.1 172.806   1
  -1  -2  -4 7837.38 92.2518   1
  -1  -2  -5 14145.6 119.495   1
   1  -2   6 6328.06 138.557   1
  -4  -2   3 14033.1 206.425  -2
  -1  -2  -6 14033.1 206.425   1
  -1  -2  -7 16383.2 137.261   1
  -1  -2  -8 9013.56 150.444   1
  -6  -2   4 27495.1 307.601  -2
  -1  -2  -9 27495.1 307.601   1
  -1  -2 -10 5224.31 148.107   1
  -1  -2 -11 1273.82 137.481   1
  -8  -2   5 7249.46 271.412  -2
  -1  -2 -12 7249.46 271.412   1
  -1  -2 -13 7800.53 522.806   1
  -9  -2   5 15790.6 544.702  -2
  -1  -2 -13 15790.6 544.702   1
  -1  -2 -14 3161.17 294.021   1
 -10  -2   6 15189.7 525.599  -2
  -1  -2 -15 15189.7 525.599   1
 -11  -2   6 3142.65 501.520  -2
  -1  -2 -16 3142.65 501.520   1
  -1  -2 -17 932.176 376.121   1
  -1  -1  18 390.956 520.171   1
 -13  -1   4 1773.63 808.936  -2
   1  -1 -18 1773.63 808.936   1
 -12  -1   4 731.466 395.951  -2
   1  -1 -17 731.466 395.951   1
  -1  -1  16 1165.33 288.052   1
   1  -1 -15 1222.36 333.879   1
 -11  -1   3 2041.07 657.680  -2
   1  -1 -15 2041.07 657.680   1
 -10  -1   3 6367.37 434.870  -2
   1  -1 -14 6367.37 434.870   1
   1  -1 -13 1012.64 248.453   1
   1  -1 -12 1055.77 229.280   1
  -8  -1   2 2980.12 396.137  -2
   1  -1 -11 2980.12 396.137   1
  -1  -1  10 3148.86 205.757   1
   1  -1  -9 221.200 133.743   1
  -6  -1   1 5908.35 189.729  -2
   1  -1  -8 5908.35 189.729   1
   1  -1  -7 8849.79 211.433   1
  -5  -1   1 10989.3 310.737  -2
   1  -1  -7 10989.3 310.737   1
   1  -1  -6 225.805 117.703   1
   1  -1  -5 2766.45 111.386   1
  -1  -1   4 4082.88 299.740   1
  -3  -1   0 6466.49 156.261  -2
   1  -1  -4 6466.49 156.261   1
  -1  -1   3 4998.32 106.892   1
  -1  -1   2 782.479 60.7709   1
   1  -1   1 2571.82 60.8273  -2
  -1  -1   1 2571.82 60.8273   1
   1  -1   0 10.4271 34.2426   1
  -1  -1  -1 853.074 37.1401   1
  -1  -1  -2 699.822 51.7093   1
  -1  -1  -3 4817.76 77.8456   1
   1  -1   4 4088.98 80.2494   1
   1  -1   5 2860.94 87.5421   1
   1  -1   6 241.492 257.521   1
  -4  -1   3 867.586 108.231  -2
  -1  -1  -6 867.586 108.231   1
  -1  -1  -7 9640.67 125.098   1
  -1  -1  -8 5618.45 113.524   1
   6  -1  -4 1051.88 138.051  -2
   1  -1   9 1051.88 138.051   1
  -1  -1 -10 3475.37 117.818   1
  -1  -1 -11 293.103 94.6144   1
  -8  -1   5 1499.25 299.768  -2
  -1  -1 -12 1499.25 299.768   1
  -1  -1 -13 1515.42 398.027   1
  -9  -1   5 2800.35 402.072  -2
  -1  -1 -13 2800.35 402.072   1
   1  -1  14 5849.55 312.695   1
 -10  -1   6 2640.50 459.898  -2
  -1  -1 -15 2640.50 459.898   1
 -11  -1   6 978.090 452.092  -2
  -1  -1 -16 978.090 452.092   1
   1  -1  17 68.5024 338.719   1
  12  -1  -7 2515.41 775.417  -2
   1  -1  18 2515.41 775.417   1
   1   0 -18 1424.99 569.329   1
  13   0  -4 2335.63 699.970  -2
  -1   0  18 2335.63 699.970   1
  12   0  -4 14174.1 567.571  -2
  -1   0  17 14174.1 567.571   1
   1   0 -16 2757.08 304.189   1
   1   0 -15 2214.61 526.463   1
 -11   0   3 3660.62 441.858  -2
   1   0 -15 3660.62 441.858   1
 -10   0   3 937.440 326.348  -2
   1   0 -14 937.440 326.348   1
  -1   0  13 5051.45 278.118   1
  -1   0  12 4350.56 160.412   1
  -8   0   2 31527.7 438.842  -2
   1   0 -11 31527.7 438.842   1
   1   0 -10 4225.18 279.921   1
  -1   0   9 5290.90 218.518   1
  -6   0   1 1135.50 188.676  -2
   1   0  -8 1135.50 188.676   1
  -1   0   7 14062.2 465.283   1
   5   0  -1 77284.5 500.392  -2
  -1   0   7 77284.5 500.392   1
   1   0  -6 4235.93 152.705   1
   1   0  -5 29079.3 251.965   1
  -3   0   0 1958.67 151.657  -2
   1   0  -4 1958.67 151.657   1
  -1   0   3 7395.29 102.191   1
  -1   0   2 81.5718 46.9161   1
  -1   0  -1 64335.1 368.831  -2
   1   0  -1 64335.1 368.831   1
  -1   0  -1 31102.6 231.394   1
  -1   0  -2 194.017 61.3908   1
  -1   0  -3 7381.31 110.078   1
   1   0   4 1878.67 91.8988   1
   1   0   5 29124.1 215.040   1
   1   0   6 4660.38 174.028   1
  -4   0   3 4538.70 248.198  -2
  -1   0  -6 4538.70 248.198   1
  -1   0  -7 12047.4 186.147   1
  -1   0  -8 212.263 118.513   1
   6   0  -4 12856.8 282.762  -2
   1   0   9 12856.8 282.762   1
  -1   0 -10 6805.53 249.827   1
  -1   0 -11 27753.5 415.128   1
  -8   0   5 9618.70 499.846  -2
  -1   0 -12 9618.70 499.846   1
   1   0  13 5542.90 460.598   1
  -9   0   5 7798.07 603.918  -2
  -1   0 -13 7798.07 603.918   1
  -1   0 -14-70.0282 278.922   1
 -10   0   6 3137.59 453.481  -2
  -1   0 -15 3137.59 453.481   1
 -11   0   6 3415.02 499.653  -2
  -1   0 -16 3415.02 499.653   1
  -1   0 -17 7084.94 463.051   1
 -12   0   7 3416.41 535.684  -2
  -1   0 -18 3416.41 535.684   1
  -1   1  19 418.459 515.870   1
  13   1  -4 993.441 475.604  -2
  -1   1  18 993.441 475.604   1
 -12   1   4 486.125 455.568  -2
   1   1 -17 486.125 455.568   1
  -1   1  16 1092.21 330.615   1
 -11   1   3 1592.72 355.345  -2
   1   1 -15 1592.72 355.345   1
  10   1  -3 6395.69 410.795  -2
  -1   1  14 6395.69 410.795   1
  -1   1  13 1108.06 227.088   1
  -1   1  12 1185.95 214.102   1
   8   1  -2 2852.44 158.596  -2
  -1   1  11 2852.44 158.596   1
   1   1 -10 3083.74 147.764   1
  -7   1   2 4270.86 547.384  -2
   1   1 -10 4270.86 547.384   1
  -1   1   9 185.103 107.634   1
  -6   1   1 5803.05 165.474  -2
   1   1  -8 5803.05 165.474   1
   5   1  -1 10118.7 172.726  -2
  -1   1   7 10118.7 172.726   1
  -1   1   6 224.781 94.0646   1
   1   1  -5 2720.85 107.011   1
   3   1   0 6206.68 144.344  -2
  -1   1   4 6206.68 144.344   1
  -1   1   3 4702.37 105.523   1
   1   1  -2 730.511 60.7313   1
   1   1   1 2950.24 47.7481  -2
  -1   1   1 2950.24 47.7481   1
   1   1   0 20.2168 43.4552   1
  -1   1  -1 1548.15 36.1623   1
  -1   1  -2 775.902 50.7835   1
   1   1   3 4706.69 79.1746   1
  -1   1  -4 3966.28 102.363   1
  -1   1  -5 2776.52 116.024   1
   1   1   6 267.102 217.225   1
  -4   1   3 910.807 175.186  -2
  -1   1  -6 910.807 175.186   1
   1   1   7 9309.56 180.053   1
  -1   1  -8 5379.68 165.722   1
   6   1  -4 1121.42 219.962  -2
   1   1   9 1121.42 219.962   1
   1   1  10 3368.07 242.829   1
   1   1  11 355.298 224.507   1
  -8   1   5 1508.53 334.955  -2
  -1   1 -12 1508.53 334.955   1
   1   1  13 961.306 347.012   1
  -9   1   5 2557.09 496.423  -2
  -1   1 -13 2557.09 496.423   1
  -1   1 -14 5634.38 346.567   1
  10   1  -6 2636.00 437.434  -2
   1   1  15 2636.00 437.434   1
  11   1  -6 1066.45 438.908  -2
   1   1  16 1066.45 438.908   1
   1   1  17 3.92911 328.548   1
 -12   1   7 1598.15 487.167  -2
  -1   1 -18 1598.15 487.167   1
  13   1  -7 497.806 708.290  -2
   1   1  19 497.806 708.290   1
  -1   2  19 2159.16 533.021   1
 -13   2   4 2184.72 470.653  -2
   1   2 -18 2184.72 470.653   1
 -12   2   4 1648.47 465.511  -2
   1   2 -17 1648.47 465.511   1
  -1   2  16 2393.25 347.146   1
 -11   2   3 11540.5 491.244  -2
   1   2 -15 11540.5 491.244   1
  10   2  -3 4636.21 424.380  -2
  -1   2  14 4636.21 424.380   1
  -1   2  13 6219.78 319.877   1
   1   2 -12 3734.76 231.793   1
   8   2  -2 10171.3 365.572  -2
  -1   2  11 10171.3 365.572   1
   1   2 -10 4854.82 217.780   1
   1   2  -9 15101.9 204.542   1
  -6   2   1 10182.0 197.050  -2
   1   2  -8 10182.0 197.050   1
  -5   2   1 16922.2 193.916  -2
   1   2  -7 16922.2 193.916   1
   1   2  -6 4083.75 113.944   1
   1   2  -5 13005.3 147.708   1
  -3   2   0 8959.45 138.174  -2
   1   2  -4 8959.45 138.174   1
  -1   2   3 47871.2 161.459   1
   1   2  -2 10598.2 70.6897   1
  -1   2  -1 9639.20 77.5814  -2
   1   2  -1 9639.20 77.5814   1
   1   2   0 149.608 49.3870   1
   1   2   1 5466.08 63.1187   1
   1   2   2 10464.1 168.529   1
   1   2  -2 19656.7 138.817  -2
   1   2   2 19656.7 138.817   1
   1   2   3 47049.7 145.048   1
  -1   2  -4 7474.56 87.2440   1
   1   2   5 13049.2 154.982   1
   3   2  -3 32909.2 412.594  -2
   1   2   5 32909.2 412.594   1
  -4   2   3 12895.6 172.564  -2
  -1   2  -6 12895.6 172.564   1
  -1   2  -7 14271.9 176.239   1
   1   2   8 8129.64 192.853   1
  -6   2   4 24341.0 401.929  -2
  -1   2  -9 24341.0 401.929   1
  -1   2 -10 4741.14 200.560   1
   1   2  11 1234.29 217.876   1
   8   2  -5 6667.16 396.491  -2
   1   2  12 6667.16 396.491   1
  -9   2   5 14503.9 446.365  -2
  -1   2 -13 14503.9 446.365   1
   1   2  14 2611.11 297.035   1
 -10   2   6 12929.0 548.948  -2
  -1   2 -15 12929.0 548.948   1
 -11   2   6 3205.55 446.881  -2
  -1   2 -16 3205.55 446.881   1
   1   2  17 1154.07 344.070   1
  12   2  -7 3341.78 462.827  -2
   1   2  18 3341.78 462.827   1
 -13   3   4 1714.81 668.526  -2
   1   3 -18 1714.81 668.526   1
 -12   3   4 523.824 669.888  -2
   1   3 -17 523.824 669.888   1
  -1   3  16 950.600 274.036   1
 -11   3   3 1569.58 336.841  -2
   1   3 -15 1569.58 336.841   1
  10   3  -3 3680.78 370.340  -2
  -1   3  14 3680.78 370.340   1
  -1   3  13 1278.74 221.630   1
  -1   3  12 1263.85 203.851   1
   8   3  -2 2431.16 277.288  -2
  -1   3  11 2431.16 277.288   1
  -1   3  10 2878.28 262.192   1
  -7   3   2 5988.23 432.019  -2
   1   3 -10 5988.23 432.019   1
  -1   3   9 345.895 128.930   1
   6   3  -1 6449.45 238.351  -2
  -1   3   8 6449.45 238.351   1
   5   3  -1 5100.85 176.360  -2
  -1   3   7 5100.85 176.360   1
  -1   3   6 905.218 75.9308   1
   1   3  -5 2492.17 73.0660   1
   3   3   0 7154.33 108.493  -2
  -1   3   4 7154.33 108.493   1
  -1   3   3 1865.54 49.7999   1
   1   3  -2 1914.40 85.4797   1
  -1   3  -1 5162.18 100.820  -2
   1   3  -1 5162.18 100.820   1
   1   3   0 892.304 65.6016   1
   1   3   1 3000.94 74.6794   1
   1   3  -2 3340.08 118.203  -2
   1   3   2 3340.08 118.203   1
  -1   3  -3 1813.24 66.8257   1
  -1   3  -4 6521.89 84.3687   1
  -1   3  -5 2540.28 77.0887   1
   3   3  -3 7614.57 187.268  -2
   1   3   5 7614.57 187.268   1
  -4   3   3 3011.36 99.5411  -2
  -1   3  -6 3011.36 99.5411   1
   1   3   7 4477.56 105.979   1
  -1   3  -8 3841.20 112.703   1
   6   3  -4 518.359 134.371  -2
   1   3   9 518.359 134.371   1
  -1   3 -10 2608.10 149.007   1
  -1   3 -11 597.216 163.505   1
  -8   3   5 1658.21 248.505  -2
  -1   3 -12 1658.21 248.505   1
  -9   3   5 2306.09 265.351  -2
  -1   3 -13 2306.09 265.351   1
   1   3  14 3000.86 230.860   1
 -10   3   6 3064.50 314.758  -2
  -1   3 -15 3064.50 314.758   1
  11   3  -6 1051.23 310.112  -2
   1   3  16 1051.23 310.112   1
   1   3  17 80.8016 331.473   1
 -12   3   7 2019.52 625.598  -2
  -1   3 -18 2019.52 625.598   1
   1   4 -16 3662.35 351.195   1
  -1   4  15 724.664 483.403   1
 -11   4   3 1392.17 478.509  -2
   1   4 -15 1392.17 478.509   1
  10   4  -3 1447.15 269.346  -2
  -1   4  14 1447.15 269.346   1
   1   4 -13 1418.02 186.574   1
   1   4 -12 10398.3 259.424   1
   8   4  -2 7460.74 291.819  -2
  -1   4  11 7460.74 291.819   1
   1   4 -10 6850.98 159.970   1
   7   4  -2 7205.48 552.788  -2
  -1   4  10 7205.48 552.788   1
   1   4  -9 4054.23 124.957   1
  -6   4   1 6914.05 145.363  -2
   1   4  -8 6914.05 145.363   1
  -5   4   1 21209.5 171.892  -2
   1   4  -7 21209.5 171.892   1
   1   4  -6 18908.1 135.929   1
  -1   4   5 4629.64 80.3452   1
   4   4   0 24302.4 429.804  -2
  -1   4   5 24302.4 429.804   1
   1   4  -4 5216.37 124.623   1
  -3   4   0 17696.8 227.136  -2
   1   4  -4 17696.8 227.136   1
   1   4  -3 4090.30 115.872   1
   1   4  -2 6471.90 118.337   1
   1   4   1 31216.3 204.203  -2
  -1   4   1 31216.3 204.203   1
  -1   4   0 38905.8 231.584   1
   1   4   1 17085.2 134.749   1
   1   4  -2 12118.4 177.530  -2
   1   4   2 12118.4 177.530   1
   1   4   3 4080.34 110.829   1
   1   4   4 5646.64 87.0694   1
  -1   4  -5 5062.02 198.867   1
  -3   4   3 10456.3 157.086  -2
  -1   4  -5 10456.3 157.086   1
   4   4  -3 20385.9 180.806  -2
   1   4   6 20385.9 180.806   1
  -1   4  -7 3129.55 110.175   1
   1   4   8 1813.58 111.649   1
   5   4  -4 3418.11 194.365  -2
   1   4   8 3418.11 194.365   1
  -6   4   4 5468.70 166.505  -2
  -1   4  -9 5468.70 166.505   1
   1   4  10 7114.67 147.312   1
  -1   4 -11 6364.32 173.114   1
  -8   4   5 16768.6 325.825  -2
  -1   4 -12 16768.6 325.825   1
  -1   4 -13 1323.10 225.138   1
   9   4  -5 1958.32 259.676  -2
   1   4  13 1958.32 259.676   1
   1   4  14 465.030 176.626   1
 -10   4   6 1776.73 371.597  -2
  -1   4 -15 1776.73 371.597   1
 -11   4   6 7925.10 495.897  -2
  -1   4 -16 7925.10 495.897   1
 -10   5   3 855.342 337.543  -2
   1   5 -14 855.342 337.543   1
   1   5 -13 1100.19 194.766   1
  -1   5  12 452.852 144.326   1
   8   5  -2 800.938 144.186  -2
  -1   5  11 800.938 144.186   1
  -1   5  10 2868.13 120.408   1
   7   5  -2 5575.36 549.876  -2
  -1   5  10 5575.36 549.876   1
   1   5  -9 764.033 87.0273   1
  -1   5   8 1488.56 235.495   1
   6   5  -1 2975.44 117.466  -2
  -1   5   8 2975.44 117.466   1
  -1   5   7 2383.46 88.5932   1
  -5   5   1 3816.36 220.727  -2
   1   5  -7 3816.36 220.727   1
  -1   5   6 762.761 74.1335   1
   1   5  -5 1065.90 178.851   1
  -4   5   0 3227.83 270.302  -2
   1   5  -5 3227.83 270.302   1
   3   5   0 7772.81 203.698  -2
  -1   5   4 7772.81 203.698   1
  -1   5   3 605.776 99.9356   1
   1   5  -2 1188.55 100.795   1
   1   5   1 3032.95 119.077  -2
  -1   5   1 3032.95 119.077   1
   1   5   0 1861.26 101.215   1
   1   5   1 1748.25 78.1684   1
   1   5  -2 2192.22 157.146  -2
   1   5   2 2192.22 157.146   1
  -1   5  -3 712.716 112.994   1
   2   5  -2 4473.54 374.200  -2
   1   5   3 4473.54 374.200   1
  -1   5  -4 7166.87 148.862   1
   3   5  -3 3890.98 193.479  -2
   1   5   5 3890.98 193.479   1
  -4   5   3 3833.37 124.946  -2
  -1   5  -6 3833.37 124.946   1
  -1   5  -7 2812.96 116.793   1
   1   5   8 1511.51 122.287   1
  -5   5   4 7531.91 251.436  -2
  -1   5  -8 7531.91 251.436   1
   6   5  -4 898.546 131.282  -2
   1   5   9 898.546 131.282   1
   1   5  10 2927.51 95.2979   1
  -1   5 -11 164.313 123.182   1
  -8   5   5 948.713 208.569  -2
  -1   5 -12 948.713 208.569   1
   9   5  -5 1768.86 293.377  -2
   1   5  13 1768.86 293.377   1
   1   5  14 932.658 455.018   1
  10   5  -6 2641.79 676.593  -2
   1   5  15 2641.79 676.593   1
  10   6  -3 8279.37 839.250  -2
  -1   6  14 8279.37 839.250   1
  -1   6  13 245.247 267.403   1
   1   6 -12 1918.38 273.907   1
  -8   6   2 2078.09 262.851  -2
   1   6 -11 2078.09 262.851   1
   1   6 -10 3806.17 303.641   1
  -7   6   2 12852.6 431.006  -2
   1   6 -10 12852.6 431.006   1
  -1   6   9 1341.19 181.605   1
   1   6  -8 9280.11 134.311   1
   6   6  -1 21859.2 377.259  -2
  -1   6   8 21859.2 377.259   1
   5   6  -1 2048.39 200.311  -2
  -1   6   7 2048.39 200.311   1
   1   6  -6 4525.96 179.729   1
  -1   6   5 3364.30 239.140   1
  -4   6   0 3523.49 309.160  -2
   1   6  -5 3523.49 309.160   1
   3   6   0 24994.2 333.193  -2
  -1   6   4 24994.2 333.193   1
  -1   6   3 1230.43 125.810   1
   1   6  -2 19774.2 235.191   1
  -1   6  -1 1441.92 135.735  -2
   1   6  -1 1441.92 135.735   1
   1   6   0 1417.95 111.916   1
   1   6   1 757.474 149.495   1
  -1   6   2 37379.6 381.493  -2
  -1   6  -2 37379.6 381.493   1
   1   6   3 1400.63 220.115   1
  -2   6   2 1704.91 225.927  -2
  -1   6  -3 1704.91 225.927   1
   1   6   4 18119.5 250.650   1
   3   6  -3 4689.98 230.376  -2
   1   6   5 4689.98 230.376   1
  -4   6   3 22708.3 386.201  -2
  -1   6  -6 22708.3 386.201   1
   1   6   7 1881.32 182.390   1
  -1   6  -8 15756.4 348.541   1
   5   6  -4 27132.5 760.001  -2
   1   6   8 27132.5 760.001   1
  -6   6   4 1452.14 245.214  -2
  -1   6  -9 1452.14 245.214   1
  -1   6 -10 3155.11 205.313   1
   1   6  11 1761.58 193.241   1
   8   6  -5 3385.50 388.435  -2
   1   6  12 3385.50 388.435   1
  -1   6 -13 3.50889 313.417   1
   9   6  -5 1078.45 601.759  -2
   1   6  13 1078.45 601.759   1
   1   6  14 5709.52 579.596   1
   1   7 -12 353.874 275.102   1
  -8   7   2 13.4638 363.334  -2
   1   7 -11 13.4638 363.334   1
   1   7 -10 1512.77 298.124   1
  -7   7   2 3091.98 372.530  -2
   1   7 -10 3091.98 372.530   1
   1   7  -9 454.907 187.990   1
  -6   7   1 2140.29 261.063  -2
   1   7  -8 2140.29 261.063   1
  -5   7   1 3823.63 248.242  -2
   1   7  -7 3823.63 248.242   1
  -1   7   6 1918.80 174.236   1
   1   7  -5 694.977 225.899   1
   4   7   0 1668.27 316.751  -2
  -1   7   5 1668.27 316.751   1
   3   7   0 5115.22 259.089  -2
  -1   7   4 5115.22 259.089   1
   1   7  -3 485.950 137.266   1
   1   7  -2 861.110 131.746   1
   1   7   1 4548.65 182.118  -2
  -1   7   1 4548.65 182.118   1
  -1   7   0 2554.62 128.896   1
   1   7   1 2355.37 186.505   1
  -1   7   2 1388.11 238.080  -2
  -1   7  -2 1388.11 238.080   1
   1   7   3 524.996 197.361   1
  -2   7   2 358.566 408.867  -2
  -1   7  -3 358.566 408.867   1
  -1   7  -4 3737.11 201.801   1
  -3   7   3 1306.41 256.628  -2
  -1   7  -5 1306.41 256.628   1
   4   7  -3 3633.38 272.086  -2
   1   7   6 3633.38 272.086   1
  -1   7  -7 2140.67 204.262   1
  -1   7  -8 649.740 306.315   1
  -5   7   4 3746.88 335.719  -2
  -1   7  -8 3746.88 335.719   1
  -6   7   4 516.999 256.005  -2
  -1   7  -9 516.999 256.005   1
  -1   7 -10 1399.32 203.132   1
  -1   7 -11 165.668 257.365   1
  -8   7   5 687.193 372.283  -2
  -1   7 -12 687.193 372.283   1
  -8   8   2 2095.75 573.608  -2
   1   8 -11 2095.75 573.608   1
   7   8  -2 5426.27 434.133  -2
  -1   8  10 5426.27 434.133   1
   1   8  -9 661.583 295.439   1
  -6   8   1 7698.75 348.537  -2
   1   8  -8 7698.75 348.537   1
  -5   8   1 2086.45 293.684  -2
   1   8  -7 2086.45 293.684   1
  -1   8   6 7307.75 251.397   1
   1   8  -5 3972.03 318.936   1
  -4   8   0 8114.08 627.388  -2
   1   8  -5 8114.08 627.388   1
   3   8   0 8744.04 386.396  -2
  -1   8   4 8744.04 386.396   1
   1   8  -3 461.217 218.930   1
  -1   8   2 7709.27 355.589   1
  -2   8  -1 8981.42 643.767  -2
   1   8  -2 8981.42 643.767   1
   1   8   1 2784.01 231.021  -2
  -1   8   1 2784.01 231.021   1
  -1   8   0 15148.8 318.592   1
  -1   8  -1 1534.76 208.528   1
   1   8  -2 14803.9 408.900  -2
   1   8   2 14803.9 408.900   1
  -1   8  -3 562.792 266.060   1
  -2   8   2 513.112 384.940  -2
  -1   8  -3 513.112 384.940   1
  -1   8  -4 5339.68 246.928   1
  -3   8   3 3947.90 328.265  -2
  -1   8  -5 3947.90 328.265   1
  -4   8   3 10603.1 446.684  -2
  -1   8  -6 10603.1 446.684   1
  -1   8  -7 682.533 202.867   1
  -1   8  -8 2814.07 379.988   1
   5   8  -4 4721.44 383.307  -2
   1   8   8 4721.44 383.307   1
   6   8  -4 1301.59 296.238  -2
   1   8   9 1301.59 296.238   1
  -1   8 -10 4284.23 328.913   1
  -7   9   2 891.711 596.192  -2
   1   9 -10 891.711 596.192   1
   1   9  -9 1148.46 473.737   1
   6   9  -1 741.025 420.363  -2
  -1   9   8 741.025 420.363   1
  -5   9   1 1561.19 380.218  -2
   1   9  -7 1561.19 380.218   1
   1   9  -6 1800.26 263.793   1
   1   9  -5 907.587 291.406   1
  -4   9   0 904.008 606.904  -2
   1   9  -5 904.008 606.904   1
  -3   9   0 2792.61 362.232  -2
   1   9  -4 2792.61 362.232   1
   1   9  -3 161.804 236.415   1
  -1   9   2 399.465 283.739   1
  -2   9  -1 976.023 607.412  -2
   1   9  -2 976.023 607.412   1
   1   9   1 2896.31 255.827  -2
  -1   9   1 2896.31 255.827   1
   1   9   0 1876.45 232.299   1
   1   9   1 1622.53 234.817   1
  -1   9   2 798.779 300.125  -2
  -1   9  -2 798.779 300.125   1
  -1   9  -3 40.4726 292.137   1
  -2   9   2 843.960 445.877  -2
  -1   9  -3 843.960 445.877   1
   1   9   4 1018.90 259.852   1
  -3   9   3 902.178 338.730  -2
  -1   9  -5 902.178 338.730   1
  -4   9   3 2747.49 400.353  -2
  -1   9  -6 2747.49 400.353   1
  -1   9  -7 888.274 281.722   1
  -1   9  -8 138.090 369.527   1
  -5   9   4 593.588 524.481  -2
  -1   9  -8 593.588 524.481   1
  -6   9   4 984.580 537.750  -2
  -1   9  -9 984.580 537.750   1
  -6  10   1 3344.34 731.639  -2
   1  10  -8 3344.34 731.639   1
  -5  10   1 1947.18 662.069  -2
   1  10  -7 1947.18 662.069   1
   1  10  -6 2471.79 549.887   1
   1  10  -5 406.730 434.795   1
  -4  10   0 591.436 690.342  -2
   1  10  -5 591.436 690.342   1
  -3  10   0 7397.05 560.940  -2
   1  10  -4 7397.05 560.940   1
  -1  10   3 5416.95 349.763   1
   1  10  -2 3723.34 395.085   1
  -2  10  -1 7882.30 796.741  -2
   1  10  -2 7882.30 796.741   1
  -1  10  -1 2194.17 343.382  -2
   1  10  -1 2194.17 343.382   1
  -1  10   0 2229.79 376.191   1
   0  10   1 2125.12 534.396  -2
  -1  10   0 2125.12 534.396   1
  -1  10  -1 1197.64 293.416   1
   0  10  -2 5528.64 844.481  -2
   1  10   1 5528.64 844.481   1
   1  10  -2 7154.15 422.092  -2
   1  10   2 7154.15 422.092   1
  -1  10  -3 5338.21 545.258   1
  -2  10   2 9535.79 866.804  -2
  -1  10  -3 9535.79 866.804   1
  -1  10  -4 3486.59 385.407   1
  -3  10   3 4676.17 497.425  -2
  -1  10  -5 4676.17 497.425   1
  -4  10   3 4754.20 497.294  -2
  -1  10  -6 4754.20 497.294   1
  -1  10  -7 967.256 465.781   1
   1  11  -2 485.636 511.218   1
  -2 -10   6 29.3502 717.302   1
   4 -10   1 650.994 959.223  -2
  -2 -10   5 650.994 959.223   1
  -2 -10   4 3188.19 738.615   1
  -2 -10   3 2305.09 704.943   1
   2 -10   2 10455.7 875.605  -2
  -2 -10   2 10455.7 875.605   1
   1 -10   2 8998.51 699.237  -2
  -2 -10   1 8998.51 699.237   1
  -2 -10   0 165.798 275.317   1
   0 -10  -3 7372.72 546.969  -2
   2 -10   1 7372.72 546.969   1
   1 -10  -3 8175.92 979.359  -2
   2 -10   2 8175.92 979.359   1
   2 -10   3 2356.56 650.685   1
   2 -10  -4 6951.54 974.500  -2
   2 -10   4 6951.54 974.500   1
   3 -10  -4 2809.21 880.003  -2
   2 -10   5 2809.21 880.003   1
   2 -10   6 254.420 624.020   1
   4 -10  -5 2495.81 855.704  -2
   2 -10   7 2495.81 855.704   1
   5 -10  -5 2794.67 898.945  -2
   2 -10   8 2794.67 898.945   1
   8  -9  -1 1395.76 710.656  -2
  -2  -9  11 1395.76 710.656   1
  -2  -9  10 2520.46 417.994   1
   7  -9   0 721.600 512.369  -2
  -2  -9   9 721.600 512.369   1
   6  -9   0 307.561 398.737  -2
  -2  -9   8 307.561 398.737   1
  -2  -9   7 75.8028 284.135   1
  -5  -9  -1 1255.91 536.298  -2
   2  -9  -6 1255.91 536.298   1
  -4  -9  -1 2379.50 370.617  -2
   2  -9  -5 2379.50 370.617   1
  -2  -9   4 1413.69 266.113   1
   2  -9  -3 1442.20 287.832   1
   3  -9   2 2906.11 821.609  -2
  -2  -9   3 2906.11 821.609   1
  -2  -9  -2 1045.04 295.444  -2
   2  -9  -2 1045.04 295.444   1
   2  -9  -1 959.734 264.829   1
  -1  -9  -2 1015.34 714.405  -2
   2  -9  -1 1015.34 714.405   1
   2  -9   0 2.23324 232.508   1
   0  -9  -3 2793.06 578.102  -2
   2  -9   1 2793.06 578.102   1
  -1  -9   3 754.718 520.193  -2
  -2  -9  -2 754.718 520.193   1
   2  -9   3 1514.09 405.726   1
  -2  -9   4 2470.57 538.596  -2
  -2  -9  -4 2470.57 538.596   1
   3  -9  -4 1131.06 374.889  -2
   2  -9   5 1131.06 374.889   1
   2  -9   6 519.069 289.657   1
   4  -9  -5 369.700 388.026  -2
   2  -9   7 369.700 388.026   1
  -5  -9   5 946.657 401.048  -2
  -2  -9  -8 946.657 401.048   1
   2  -9   9 1004.84 529.659   1
  -6  -9   5 2450.38 553.935  -2
  -2  -9  -9 2450.38 553.935   1
  -6  -9   6 2122.11 567.727  -2
  -2  -9 -10 2122.11 567.727   1
  -9  -8   1 1390.73 451.655  -2
   2  -8 -12 1390.73 451.655   1
  -8  -8   1 5449.44 442.703  -2
   2  -8 -11 5449.44 442.703   1
   2  -8 -10 1527.22 267.032   1
  -7  -8   0 3533.86 383.152  -2
   2  -8  -9 3533.86 383.152   1
   6  -8   0 624.154 267.108  -2
  -2  -8   8 624.154 267.108   1
  -2  -8   7 10537.8 283.093   1
   2  -8  -6 2081.10 337.516   1
  -5  -8  -1 2880.71 314.640  -2
   2  -8  -6 2880.71 314.640   1
  -4  -8  -1 28179.0 451.442  -2
   2  -8  -5 28179.0 451.442   1
   2  -8  -4 2.70293 153.181   1
  -2  -8   3 3837.27 218.719   1
   2  -8   2 4.89254 182.624  -2
  -2  -8   2 4.89254 182.624   1
   2  -8  -1 3042.83 313.528   1
   1  -8   2 9698.70 834.909  -2
  -2  -8   1 9698.70 834.909   1
  -2  -8   0 5499.63 231.060   1
   0  -8   3 5312.78 244.156  -2
  -2  -8  -1 5312.78 244.156   1
   1  -8  -3 354.552 302.374  -2
   2  -8   2 354.552 302.374   1
  -2  -8  -3 3812.24 282.563   1
   2  -8  -4-79.2006 317.184  -2
   2  -8   4-79.2006 317.184   1
  -3  -8   4 24065.1 422.008  -2
  -2  -8  -5 24065.1 422.008   1
   2  -8   6 2124.12 209.157   1
  -4  -8   5 13371.2 354.142  -2
  -2  -8  -7 13371.2 354.142   1
  -5  -8   5 2685.31 315.698  -2
  -2  -8  -8 2685.31 315.698   1
   2  -8   9 2657.54 307.818   1
   6  -8  -5 6873.08 562.898  -2
   2  -8   9 6873.08 562.898   1
  -2  -8 -10 1603.83 432.752   1
  -6  -8   6 3919.13 563.681  -2
  -2  -8 -10 3919.13 563.681   1
  -7  -8   6 9858.41 535.275  -2
  -2  -8 -11 9858.41 535.275   1
  -8  -8   6 563.671 511.414  -2
  -2  -8 -12 563.671 511.414   1
  -2  -7  13 933.747 361.664   1
 -10  -7   1 985.129 705.052  -2
   2  -7 -13 985.129 705.052   1
   9  -7  -1-38.4628 470.802  -2
  -2  -7  12-38.4628 470.802   1
   2  -7 -11 801.838 426.437   1
   8  -7  -1 1692.98 373.490  -2
  -2  -7  11 1692.98 373.490   1
  -2  -7  10 329.195 209.102   1
   7  -7   0 3557.80 303.647  -2
  -2  -7   9 3557.80 303.647   1
  -6  -7   0 2463.78 272.739  -2
   2  -7  -8 2463.78 272.739   1
  -2  -7   7 395.398 176.318   1
  -2  -7   6 1490.14 263.675   1
  -5  -7  -1 2803.19 311.188  -2
   2  -7  -6 2803.19 311.188   1
  -4  -7  -1 2399.79 269.560  -2
   2  -7  -5 2399.79 269.560   1
   2  -7  -4 1563.16 107.756   1
   2  -7  -3 2388.33 129.432   1
  -2  -7  -2 152.013 76.3856  -2
   2  -7  -2 152.013 76.3856   1
   2  -7  -1 5371.96 100.557   1
  -2  -7   0 7.41646 51.6460   1
   0  -7   3 9977.88 155.297  -2
  -2  -7  -1 9977.88 155.297   1
   2  -7   1 5146.14 119.708   1
   1  -7  -3 401.936 124.454  -2
   2  -7   2 401.936 124.454   1
  -2  -7  -3 2725.97 117.292   1
   2  -7  -4 2900.35 153.497  -2
   2  -7   4 2900.35 153.497   1
  -3  -7   4 1538.50 157.833  -2
  -2  -7  -5 1538.50 157.833   1
  -2  -7  -6 1392.64 183.988   1
  -4  -7   5 2317.12 265.079  -2
  -2  -7  -7 2317.12 265.079   1
  -5  -7   5 2424.03 292.445  -2
  -2  -7  -8 2424.03 292.445   1
   2  -7   9 3389.57 262.477   1
  -6  -7   5 4952.15 745.755  -2
  -2  -7  -9 4952.15 745.755   1
   2  -7  10 426.733 232.095   1
  -6  -7   6 1456.60 701.695  -2
  -2  -7 -10 1456.60 701.695   1
  -7  -7   6 1343.37 375.747  -2
  -2  -7 -11 1343.37 375.747   1
  -8  -7   6 255.928 381.479  -2
  -2  -7 -12 255.928 381.479   1
   2  -7  13 1335.17 379.163   1
   2  -6 -14 139.668 310.750   1
  -2  -6  13 9601.04 390.186   1
  -9  -6   1 1653.79 371.180  -2
   2  -6 -12 1653.79 371.180   1
   2  -6 -11 4186.61 490.574   1
  -8  -6   1 8459.43 506.597  -2
   2  -6 -11 8459.43 506.597   1
   2  -6 -10 2209.88 221.362   1
   7  -6   0 23503.4 497.510  -2
  -2  -6   9 23503.4 497.510   1
  -6  -6   0 371.376 274.612  -2
   2  -6  -8 371.376 274.612   1
  -2  -6   7 2095.15 218.647   1
  -2  -6   6 163.961 89.9284   1
  -5  -6  -1 1121.28 270.119  -2
   2  -6  -6 1121.28 270.119   1
  -4  -6  -1 1780.59 115.177  -2
   2  -6  -5 1780.59 115.177   1
  -2  -6   4 353.002 77.6282   1
  -2  -6   3 28156.4 180.138   1
   2  -6   2 1436.13 87.9214  -2
  -2  -6   2 1436.13 87.9214   1
   2  -6  -1 20215.6 153.718   1
  -2  -6   0 7409.89 99.3332   1
   0  -6  -3 43533.2 233.488  -2
   2  -6   1 43533.2 233.488   1
  -2  -6  -2 851.698 76.3962   1
   1  -6  -3 1731.15 159.485  -2
   2  -6   2 1731.15 159.485   1
  -2  -6  -3 28597.0 246.813   1
  -2  -6   4 474.159 127.778  -2
  -2  -6  -4 474.159 127.778   1
  -3  -6   4 6799.48 186.373  -2
  -2  -6  -5 6799.48 186.373   1
  -2  -6  -6 140.427 115.882   1
   2  -6   7 1736.91 177.949   1
   4  -6  -5 7432.05 323.718  -2
   2  -6   7 7432.05 323.718   1
  -5  -6   5 3872.01 224.472  -2
  -2  -6  -8 3872.01 224.472   1
   2  -6   9 14207.7 300.903   1
   2  -6  10 2303.29 215.592   1
  -7  -6   6 4039.94 400.041  -2
  -2  -6 -11 4039.94 400.041   1
   2  -6  12 830.774 512.572   1
  -8  -6   6 1034.92 424.975  -2
  -2  -6 -12 1034.92 424.975   1
   2  -6  13 9661.17 472.284   1
  -9  -6   7 1011.38 501.053  -2
  -2  -6 -14 1011.38 501.053   1
   2  -5 -16-34.5345 562.562   1
 -11  -5   2 727.753 421.704  -2
   2  -5 -15 727.753 421.704   1
   2  -5 -14 1235.23 291.038   1
   2  -5 -13 1787.73 282.171   1
  -9  -5   1 1301.12 352.682  -2
   2  -5 -12 1301.12 352.682   1
   2  -5 -11 2330.71 318.017   1
   2  -5 -10 144.994 257.025   1
   2  -5  -9 6456.63 305.087   1
   7  -5   0 7878.86 340.323  -2
  -2  -5   9 7878.86 340.323   1
  -6  -5   0 2329.27 196.320  -2
   2  -5  -8 2329.27 196.320   1
   2  -5  -7 1017.41 199.312   1
  -2  -5   6 733.636 148.696   1
   5  -5   1 2557.50 278.536  -2
  -2  -5   6 2557.50 278.536   1
  -4  -5  -1 3534.88 158.714  -2
   2  -5  -5 3534.88 158.714   1
   2  -5  -4 2744.96 91.2573   1
   2  -5  -3 3335.14 85.9441   1
   2  -5   2 9063.79 121.528  -2
  -2  -5   2 9063.79 121.528   1
   2  -5  -1 11903.7 94.5826   1
  -2  -5   0 114.913 50.9520   1
   0  -5  -3 20096.1 146.590  -2
   2  -5   1 20096.1 146.590   1
   2  -5   2 4644.80 63.6887   1
  -1  -5   3 5078.65 175.323  -2
  -2  -5  -2 5078.65 175.323   1
  -2  -5  -3 3536.93 77.2195   1
   2  -5   4 2561.27 143.620   1
  -2  -5   4 5138.65 135.229  -2
  -2  -5  -4 5138.65 135.229   1
   3  -5  -4 2040.63 154.715  -2
   2  -5   5 2040.63 154.715   1
  -2  -5  -6 648.200 154.823   1
   2  -5   7 1019.92 137.515   1
  -4  -5   5 6333.91 565.918  -2
  -2  -5  -7 6333.91 565.918   1
   5  -5  -5 3242.16 205.853  -2
   2  -5   8 3242.16 205.853   1
  -2  -5  -9 6950.65 187.601   1
  -2  -5 -10 36.1631 139.513   1
  -7  -5   6 3029.73 230.223  -2
  -2  -5 -11 3029.73 230.223   1
   2  -5  12 741.876 494.299   1
  -8  -5   6 1225.72 384.566  -2
  -2  -5 -12 1225.72 384.566   1
  -2  -5 -13 1928.71 266.920   1
   9  -5  -7 1250.24 484.442  -2
   2  -5  14 1250.24 484.442   1
 -10  -5   7 651.840 653.301  -2
  -2  -5 -15 651.840 653.301   1
   2  -4 -17 6509.95 735.512   1
   2  -4 -16 2707.13 644.171   1
 -11  -4   2 1082.07 411.628  -2
   2  -4 -15 1082.07 411.628   1
   2  -4 -14 1171.49 289.038   1
  -2  -4  13 1079.97 273.579   1
   9  -4  -1 7543.65 533.709  -2
  -2  -4  12 7543.65 533.709   1
   2  -4 -11 8252.70 545.655   1
   8  -4  -1 11885.9 694.145  -2
  -2  -4  11 11885.9 694.145   1
   2  -4 -10 1259.76 194.448   1
   7  -4   0 4096.46 260.728  -2
  -2  -4   9 4096.46 260.728   1
   6  -4   0 8540.28 233.968  -2
  -2  -4   8 8540.28 233.968   1
  -2  -4   7 20977.8 260.068   1
  -2  -4   6 27258.9 274.738   1
   5  -4   1 42835.1 769.315  -2
  -2  -4   6 42835.1 769.315   1
  -4  -4  -1 72252.8 421.557  -2
   2  -4  -5 72252.8 421.557   1
   2  -4  -4 17230.9 158.027   1
  -2  -4   3 1508.84 72.4591   1
   2  -4   2 2323.45 72.7392  -2
  -2  -4   2 2323.45 72.7392   1
  -2  -4   1 6140.82 68.8256   1
  -2  -4   0 124.014 44.8652   1
   0  -4  -3 6459.82 80.9479  -2
   2  -4   1 6459.82 80.9479   1
  -2  -4  -2 1217.41 48.2733   1
  -1  -4   3 4669.91 138.473  -2
  -2  -4  -2 4669.91 138.473   1
   2  -4   3 1675.69 59.8706   1
   2  -4   4 17563.1 161.468   1
  -2  -4   4 31270.1 252.851  -2
  -2  -4  -4 31270.1 252.851   1
  -3  -4   4 51455.5 262.089  -2
  -2  -4  -5 51455.5 262.089   1
  -2  -4  -6 26445.7 265.247   1
  -2  -4  -7 20759.8 229.642   1
   5  -4  -5 3091.85 188.376  -2
   2  -4   8 3091.85 188.376   1
   2  -4   9 1353.45 133.534   1
   2  -4  10 1125.19 113.014   1
  -7  -4   6 25598.9 365.068  -2
  -2  -4 -11 25598.9 365.068   1
  -2  -4 -12 597.945 326.958   1
   8  -4  -6 6728.91 356.762  -2
   2  -4  12 6728.91 356.762   1
   2  -4  13 483.525 236.943   1
  -9  -4   7 1803.91 459.149  -2
  -2  -4 -14 1803.91 459.149   1
 -10  -4   7 1467.60 499.465  -2
  -2  -4 -15 1467.60 499.465   1
  -2  -4 -16 3077.48 551.191   1
   2  -3 -17 557.349 624.311   1
   2  -3 -16 223.451 557.332   1
 -12  -3   2 1164.33 499.477  -2
   2  -3 -16 1164.33 499.477   1
 -11  -3   2 720.472 362.511  -2
   2  -3 -15 720.472 362.511   1
   2  -3 -14 1059.41 287.308   1
   2  -3 -13 3296.93 352.248   1
  -9  -3   1 1231.84 402.843  -2
   2  -3 -12 1231.84 402.843   1
   2  -3 -11 1093.99 283.511   1
   2  -3 -10 6340.87 249.963   1
  -7  -3   0 9079.86 307.025  -2
   2  -3  -9 9079.86 307.025   1
   6  -3   0 3951.58 229.855  -2
  -2  -3   8 3951.58 229.855   1
   2  -3  -7 1767.76 130.909   1
   2  -3  -6 920.405 98.9037   1
  -4  -3  -1 1705.37 119.310  -2
   2  -3  -5 1705.37 119.310   1
  -2  -3   4 1433.57 83.2113   1
   2  -3  -3 3945.19 81.2906   1
  -2  -3  -2 41289.2 184.375  -2
   2  -3  -2 41289.2 184.375   1
  -2  -3   1 10982.7 81.8272   1
   2  -3   0 102.229 43.0044   1
   0  -3  -3 17048.4 97.6687  -2
   2  -3   1 17048.4 97.6687   1
  -2  -3  -2 22140.0 111.151   1
  -2  -3  -3 4051.54 81.9968   1
  -2  -3  -4 1566.83 67.9614   1
  -2  -3   4 2439.89 249.366  -2
  -2  -3  -4 2439.89 249.366   1
  -2  -3  -5 676.093 120.713   1
  -3  -3   4 1455.97 135.896  -2
  -2  -3  -5 1455.97 135.896   1
   2  -3   6 818.691 94.0719   1
  -2  -3  -7 1645.54 87.3497   1
   5  -3  -5 7076.81 160.885  -2
   2  -3   8 7076.81 160.885   1
  -2  -3  -9 4595.28 120.754   1
  -2  -3 -10 4716.86 122.093   1
  -7  -3   6 1529.67 193.206  -2
  -2  -3 -11 1529.67 193.206   1
   2  -3  12 1073.38 265.779   1
  -8  -3   6 1243.21 313.082  -2
  -2  -3 -12 1243.21 313.082   1
   2  -3  13 3180.05 270.349   1
   9  -3  -7 1574.02 456.188  -2
   2  -3  14 1574.02 456.188   1
 -10  -3   7 1721.73 473.359  -2
  -2  -3 -15 1721.73 473.359   1
  -2  -3 -16 247.116 348.368   1
 -13  -2   3 1399.84 844.112  -2
   2  -2 -18 1399.84 844.112   1
   2  -2 -17 589.256 319.767   1
  -2  -2  16 379.074 360.778   1
 -12  -2   2 4251.47 752.810  -2
   2  -2 -16 4251.47 752.810   1
 -11  -2   2 3876.40 432.579  -2
   2  -2 -15 3876.40 432.579   1
  -2  -2  14 12187.7 397.739   1
  -2  -2  13 4278.60 357.580   1
  -9  -2   1 9240.77 526.635  -2
   2  -2 -12 9240.77 526.635   1
   2  -2 -11 2303.09 301.204   1
   2  -2 -10 18343.6 344.756   1
  -7  -2   0 7913.48 243.411  -2
   2  -2  -9 7913.48 243.411   1
  -6  -2   0 20591.2 271.419  -2
   2  -2  -8 20591.2 271.419   1
   2  -2  -7 2825.58 125.136   1
  -2  -2   6 3950.19 125.716   1
  -4  -2  -1 2639.31 137.804  -2
   2  -2  -5 2639.31 137.804   1
   2  -2  -4 3956.43 103.129   1
  -2  -2   3 14358.6 137.518   1
   2  -2   2 121583. 290.542  -2
  -2  -2   2 121583. 290.542   1
  -2  -2   1 8396.47 77.9994   1
  -2  -2   0 51326.6 129.822   1
   0  -2   3 24389.7 120.557  -2
  -2  -2  -1 24389.7 120.557   1
   2  -2   1 8603.21 171.184   1
  -2  -2  -2 66303.5 199.906   1
   2  -2   3 13636.1 109.659   1
   2  -2   4 4001.60 84.8969   1
   2  -2   5 142.485 84.5656   1
  -3  -2   4 5106.01 187.285  -2
  -2  -2  -5 5106.01 187.285   1
  -2  -2  -6 3807.79 94.8852   1
  -2  -2  -7 2952.88 94.4925   1
  -5  -2   5 41033.7 339.719  -2
  -2  -2  -8 41033.7 339.719   1
  -2  -2  -9 4919.98 133.892   1
  -2  -2 -10 18477.4 210.366   1
  -7  -2   6 3063.54 238.096  -2
  -2  -2 -11 3063.54 238.096   1
  -8  -2   6 10401.8 303.216  -2
  -2  -2 -12 10401.8 303.216   1
  -2  -2 -13 4043.17 349.847   1
   9  -2  -7 21895.2 722.544  -2
   2  -2  14 21895.2 722.544   1
  10  -2  -7 3319.89 479.986  -2
   2  -2  15 3319.89 479.986   1
   2  -2  16 520.530 342.784   1
 -11  -2   8 1621.92 506.083  -2
  -2  -2 -17 1621.92 506.083   1
  -2  -1  17 74.3046 298.460   1
   2  -1 -16 373.836 530.354   1
 -12  -1   2 2155.25 470.090  -2
   2  -1 -16 2155.25 470.090   1
 -11  -1   2 1550.13 358.125  -2
   2  -1 -15 1550.13 358.125   1
   2  -1 -14 2541.06 282.617   1
   2  -1 -13 933.266 297.769   1
   9  -1  -1 3360.91 426.759  -2
  -2  -1  12 3360.91 426.759   1
   2  -1 -11 1084.99 187.610   1
  -2  -1  10 12300.8 273.841   1
   7  -1   0 9039.42 236.436  -2
  -2  -1   9 9039.42 236.436   1
  -2  -1   8 3087.00 308.747   1
  -6  -1   0 3415.52 182.182  -2
   2  -1  -8 3415.52 182.182   1
   2  -1  -7 272.672 98.0015   1
   2  -1  -6 402.832 97.1099   1
  -4  -1  -1 157.300 116.365  -2
   2  -1  -5 157.300 116.365   1
   2  -1  -4 1412.23 90.2635   1
  -2  -1   3 3643.00 96.2726   1
   2  -1   2 113641. 291.492  -2
  -2  -1   2 113641. 291.492   1
  -2  -1   1 2285.68 60.4919   1
   2  -1   0 39.8541 51.5268   1
   0  -1   3 3757.28 109.538  -2
  -2  -1  -1 3757.28 109.538   1
  -2  -1  -1 2566.43 116.731   1
   2  -1   2 61289.4 201.204   1
   2  -1   3 3610.11 96.4011   1
   2  -1   4 1409.93 80.3951   1
   2  -1   5 80.6266 89.5542   1
  -3  -1   4 829.856 191.700  -2
  -2  -1  -5 829.856 191.700   1
  -2  -1  -6 435.234 78.3826   1
   2  -1   7 266.320 83.5269   1
   5  -1  -5 7480.44 177.120  -2
   2  -1   8 7480.44 177.120   1
  -2  -1  -9 1966.32 140.863   1
  -2  -1 -10 12290.9 268.521   1
   7  -1  -6 1664.76 256.561  -2
   2  -1  11 1664.76 256.561   1
  -2  -1 -12 2864.89 254.737   1
  -8  -1   6 3299.89 513.422  -2
  -2  -1 -12 3299.89 513.422   1
  -2  -1 -13 887.219 286.252   1
   9  -1  -7 4707.34 467.919  -2
   2  -1  14 4707.34 467.919   1
  10  -1  -7 2406.90 456.944  -2
   2  -1  15 2406.90 456.944   1
   2  -1  16 162.683 322.946   1
 -11  -1   8 471.676 464.637  -2
  -2  -1 -17 471.676 464.637   1
  12  -1  -8 1644.05 781.665  -2
   2  -1  18 1644.05 781.665   1
  13   0  -3 9332.52 867.303  -2
  -2   0  18 9332.52 867.303   1
   2   0 -17 515.507 317.208   1
   2   0 -16 9706.59 473.609   1
 -12   0   2 10291.7 816.915  -2
   2   0 -16 10291.7 816.915   1
 -11   0   2 88.2953 337.092  -2
   2   0 -15 88.2953 337.092   1
   2   0 -14 601.930 247.987   1
  -2   0  13 1640.30 314.863   1
  -9   0   1 25612.7 404.860  -2
   2   0 -12 25612.7 404.860   1
  -2   0  11 1988.12 190.985   1
  -2   0  10 2729.68 187.147   1
   7   0   0 196.588 189.403  -2
  -2   0   9 196.588 189.403   1
  -6   0   0 34116.5 282.736  -2
   2   0  -8 34116.5 282.736   1
   2   0  -7 4159.04 128.418   1
   2   0  -6 115645. 408.212   1
  -4   0  -1 13571.8 171.207  -2
   2   0  -5 13571.8 171.207   1
   2   0  -4 41969.4 206.127   1
   2   0  -3 1205.45 57.4985   1
  -2   0  -2 829.676 50.2039  -2
   2   0  -2 829.676 50.2039   1
   2   0  -1 252.923 60.6097   1
   2   0   0 12124.6 84.1161   1
  -2   0  -1 286.840 50.3501   1
  -2   0  -2 462.591 52.6895   1
   2   0   3 1142.90 55.1068   1
  -2   0  -4 44518.6 177.067   1
  -2   0  -5 78.3209 62.7036   1
   2   0   6 117330. 285.761   1
  -2   0  -7 4367.68 115.111   1
  -5   0   5 9851.96 214.466  -2
  -2   0  -8 9851.96 214.466   1
  -2   0  -9 168.933 109.454   1
  -2   0 -10 2902.83 179.445   1
  -7   0   6 2695.86 254.807  -2
  -2   0 -11 2695.86 254.807   1
  -2   0 -12 5238.96 326.612   1
   8   0  -6 20548.7 514.126  -2
   2   0  12 20548.7 514.126   1
   2   0  13 130.712 176.338   1
   9   0  -7 1014.94 382.455  -2
   2   0  14 1014.94 382.455   1
 -10   0   7 416.120 406.997  -2
  -2   0 -15 416.120 406.997   1
  -2   0 -16 8985.51 459.359   1
 -11   0   8 1838.64 498.610  -2
  -2   0 -17 1838.64 498.610   1
  12   0  -8 7598.48 921.548  -2
   2   0  18 7598.48 921.548   1
  13   1  -3 663.757 467.613  -2
  -2   1  18 663.757 467.613   1
  -2   1  17 49.1710 294.506   1
   2   1 -16 181.900 511.287   1
  12   1  -2 2061.36 470.625  -2
  -2   1  16 2061.36 470.625   1
 -11   1   2 1614.53 370.053  -2
   2   1 -15 1614.53 370.053   1
  -2   1  14 2286.50 268.163   1
  -2   1  13 788.197 274.420   1
  -9   1   1 2973.70 245.131  -2
   2   1 -12 2973.70 245.131   1
   2   1 -11 1192.55 176.598   1
   2   1 -10 11528.8 255.041   1
  -7   1   0 8192.15 267.636  -2
   2   1  -9 8192.15 267.636   1
   6   1   0 3526.58 169.709  -2
  -2   1   8 3526.58 169.709   1
  -2   1   7 204.827 109.568   1
   2   1  -6 410.061 107.669   1
  -4   1  -1 311.772 113.191  -2
   2   1  -5 311.772 113.191   1
  -2   1   4 1424.04 90.2848   1
   2   1  -3 3907.72 94.3766   1
   2   1   2 108784. 250.652  -2
  -2   1   2 108784. 250.652   1
   2   1  -1 2319.30 65.3895   1
   2   1   0 54.4014 45.4096   1
   2   1   1 2406.71 173.283   1
   0   1  -3 3599.14 77.5343  -2
   2   1   1 3599.14 77.5343   1
   2   1   2 60143.2 186.998   1
   2   1   3 3575.82 68.9690   1
   2   1   4 1429.71 67.8852   1
   2   1   5 126.984 75.5552   1
   3   1  -4 734.135 266.886  -2
   2   1   5 734.135 266.886   1
   2   1   6 311.611 96.3389   1
   2   1   7 177.075 114.531   1
   5   1  -5 7399.75 234.905  -2
   2   1   8 7399.75 234.905   1
  -2   1  -9 2043.04 177.922   1
  -2   1 -10 11829.9 278.550   1
  -7   1   6 1620.17 324.645  -2
  -2   1 -11 1620.17 324.645   1
   2   1  12 2837.31 376.064   1
  -8   1   6 3320.24 477.018  -2
  -2   1 -12 3320.24 477.018   1
  -2   1 -13 414.761 247.058   1
  -9   1   7 4761.05 428.178  -2
  -2   1 -14 4761.05 428.178   1
 -10   1   7 2759.35 433.166  -2
  -2   1 -15 2759.35 433.166   1
  -2   1 -16 42.0831 315.173   1
 -11   1   8 141.837 432.527  -2
  -2   1 -17 141.837 432.527   1
  12   1  -8 1079.93 454.768  -2
   2   1  18 1079.93 454.768   1
   2   1  19-128.720 557.037   1
 -13   2   3 1595.44 474.175  -2
   2   2 -18 1595.44 474.175   1
   2   2 -17 432.542 337.302   1
 -12   2   2 4734.71 476.795  -2
   2   2 -16 4734.71 476.795   1
  11   2  -2 3653.38 385.808  -2
  -2   2  15 3653.38 385.808   1
   2   2 -14 10520.4 347.807   1
   2   2 -13 4063.39 254.550   1
  -9   2   1 8593.81 451.849  -2
   2   2 -12 8593.81 451.849   1
  -2   2  11 2191.93 188.694   1
  -8   2   1 4432.44 598.449  -2
   2   2 -11 4432.44 598.449   1
   2   2 -10 17248.1 275.794   1
  -7   2   0 7985.11 253.629  -2
   2   2  -9 7985.11 253.629   1
  -6   2   0 18946.2 250.642  -2
   2   2  -8 18946.2 250.642   1
  -2   2   7 2802.77 120.916   1
   2   2  -6 3934.08 117.335   1
  -5   2  -1 5583.82 452.909  -2
   2   2  -6 5583.82 452.909   1
   4   2   1 2430.38 91.7543  -2
  -2   2   5 2430.38 91.7543   1
  -2   2   4 3722.99 71.2078   1
   2   2  -3 13802.0 96.9713   1
   2   2   2 118326. 223.758  -2
  -2   2   2 118326. 223.758   1
  -2   2   1 8178.98 87.4784   1
   2   2   0 49879.0 158.436   1
   0   2   3 23930.9 151.959  -2
  -2   2  -1 23930.9 151.959   1
   2   2   2 64684.8 177.394   1
   2   2   3 13423.1 86.0538   1
  -2   2  -4 4029.64 69.6017   1
   2   2  -4 5975.77 177.033  -2
   2   2   4 5975.77 177.033   1
  -2   2  -5 224.892 60.2246   1
  -3   2   4 5039.63 169.682  -2
  -2   2  -5 5039.63 169.682   1
  -2   2  -6 3588.02 80.0970   1
   2   2   7 2629.17 89.0742   1
  -5   2   5 36479.6 395.910  -2
  -2   2  -8 36479.6 395.910   1
  -2   2  -9 4213.18 159.910   1
  -2   2 -10 15969.0 251.328   1
   7   2  -6 2445.44 261.696  -2
   2   2  11 2445.44 261.696   1
   2   2  12 7086.13 314.301   1
  -8   2   6 9717.89 518.786  -2
  -2   2 -12 9717.89 518.786   1
   2   2  13 3812.36 238.607   1
  -9   2   7 20190.0 487.449  -2
  -2   2 -14 20190.0 487.449   1
 -10   2   7 2921.09 340.807  -2
  -2   2 -15 2921.09 340.807   1
   2   2  16 605.048 247.532   1
  11   2  -8 1085.85 363.153  -2
   2   2  17 1085.85 363.153   1
  12   2  -8 2335.22 493.227  -2
   2   2  18 2335.22 493.227   1
 -13   3   3 28.8498 615.195  -2
   2   3 -18 28.8498 615.195   1
  -2   3  17 659.713 309.503   1
  12   3  -2 1473.88 395.068  -2
  -2   3  16 1473.88 395.068   1
 -11   3   2 971.539 338.011  -2
   2   3 -15 971.539 338.011   1
  -2   3  14 995.209 244.113   1
  -2   3  13 2844.33 250.717   1
  -9   3   1 1186.40 284.697  -2
   2   3 -12 1186.40 284.697   1
   2   3 -11 869.101 155.789   1
  -2   3  10 5598.46 203.513   1
  -7   3   0 7554.18 253.648  -2
   2   3  -9 7554.18 253.648   1
  -6   3   0 3523.79 173.420  -2
   2   3  -8 3523.79 173.420   1
   2   3  -7 1646.86 86.1377   1
   2   3  -6 790.110 76.2946   1
  -5   3  -1 1790.78 281.412  -2
   2   3  -6 1790.78 281.412   1
  -4   3  -1 1631.28 90.4712  -2
   2   3  -5 1631.28 90.4712   1
  -2   3   4 1404.47 56.3892   1
  -2   3   3 3816.70 71.2754   1
  -2   3  -2 40653.3 183.477  -2
   2   3  -2 40653.3 183.477   1
   2   3  -1 10693.1 102.098   1
   2   3   0 107.940 60.4590   1
   0   3  -3 16977.4 157.687  -2
   2   3   1 16977.4 157.687   1
   2   3   2 21952.1 113.082   1
  -2   3  -3 3724.39 55.9321   1
  -2   3  -4 1367.83 55.0386   1
   2   3  -4 2536.70 110.285  -2
   2   3   4 2536.70 110.285   1
   2   3   5 508.710 127.852   1
   3   3  -4 1359.16 83.9706  -2
   2   3   5 1359.16 83.9706   1
  -2   3  -6 713.917 62.8308   1
   2   3   7 1604.31 83.4259   1
  -5   3   5 6190.95 158.789  -2
  -2   3  -8 6190.95 158.789   1
  -2   3  -9 3791.35 116.919   1
  -2   3 -10 4982.51 134.521   1
  -7   3   6 1254.09 153.647  -2
  -2   3 -11 1254.09 153.647   1
  -2   3 -12 693.295 168.874   1
  -8   3   6 1398.38 273.894  -2
  -2   3 -12 1398.38 273.894   1
  -2   3 -13 2483.03 159.011   1
  -9   3   7 1463.48 289.332  -2
  -2   3 -14 1463.48 289.332   1
  10   3  -7 1482.27 295.241  -2
   2   3  15 1482.27 295.241   1
   2   3  16 178.127 237.050   1
 -11   3   8 621.960 458.384  -2
  -2   3 -17 621.960 458.384   1
 -12   3   8 1507.50 622.232  -2
  -2   3 -18 1507.50 622.232   1
  11   4  -2 1393.22 411.938  -2
  -2   4  15 1393.22 411.938   1
  -2   4  14 1034.60 198.015   1
  -2   4  13 921.699 185.147   1
   9   4  -1 5691.36 232.224  -2
  -2   4  12 5691.36 232.224   1
   2   4 -11 6149.56 167.457   1
  -2   4  10 1018.97 115.802   1
  -7   4   0 3319.68 178.671  -2
   2   4  -9 3319.68 178.671   1
   6   4   0 6858.30 171.357  -2
  -2   4   8 6858.30 171.357   1
   2   4  -7 18424.4 164.612   1
  -2   4   6 24734.8 233.385   1
   5   4   1 41481.1 344.214  -2
  -2   4   6 41481.1 344.214   1
   4   4   1 66207.0 264.240  -2
  -2   4   5 66207.0 264.240   1
   2   4  -4 16132.6 132.253   1
  -2   4   3 1306.91 64.4487   1
  -2   4  -2 2222.23 73.4523  -2
   2   4  -2 2222.23 73.4523   1
  -2   4   1 6075.95 100.941   1
   2   4   0 95.3971 70.9896   1
   0   4  -3 6397.76 130.674  -2
   2   4   1 6397.76 130.674   1
   2   4   2 1170.49 68.7403   1
   2   4   3 1629.54 76.9085   1
   2   4   4 16425.6 467.329   1
  -2   4   4 30414.9 206.472  -2
  -2   4  -4 30414.9 206.472   1
  -3   4   4 48647.1 259.523  -2
  -2   4  -5 48647.1 259.523   1
  -2   4  -6 22271.2 113.159   1
   2   4   7 18259.3 150.884   1
   5   4  -5 2368.76 122.669  -2
   2   4   8 2368.76 122.669   1
   2   4   9 1044.56 92.0635   1
   2   4  10 946.868 98.3289   1
   7   4  -6 18686.9 274.148  -2
   2   4  11 18686.9 274.148   1
  -2   4 -12 539.647 198.088   1
  -8   4   6 4496.40 247.955  -2
  -2   4 -12 4496.40 247.955   1
   2   4  13 370.375 167.091   1
  -9   4   7 1036.01 332.551  -2
  -2   4 -14 1036.01 332.551   1
  10   4  -7 1580.88 360.237  -2
   2   4  15 1580.88 360.237   1
   2   4  16 2029.32 321.229   1
 -11   5   2 644.668 416.988  -2
   2   5 -15 644.668 416.988   1
   2   5 -14 756.200 292.197   1
  -2   5  13 1110.09 295.669   1
   9   5  -1 814.672 258.710  -2
  -2   5  12 814.672 258.710   1
   2   5 -11 1931.48 126.916   1
   8   5  -1 1746.77 539.448  -2
  -2   5  11 1746.77 539.448   1
  -2   5  10 101.360 96.4774   1
  -7   5   0 6604.43 161.373  -2
   2   5  -9 6604.43 161.373   1
  -6   5   0 1838.29 122.953  -2
   2   5  -8 1838.29 122.953   1
  -2   5   7 1004.21 83.5838   1
  -2   5   6 615.000 87.0440   1
  -5   5  -1 1822.54 286.486  -2
   2   5  -6 1822.54 286.486   1
   2   5  -5 1115.14 80.3814   1
  -4   5  -1 2958.54 188.151  -2
   2   5  -5 2958.54 188.151   1
   2   5  -4 2579.99 127.174   1
   2   5  -3 3166.28 126.932   1
  -2   5  -2 8362.89 182.055  -2
   2   5  -2 8362.89 182.055   1
  -2   5   1 11228.1 173.250   1
   2   5   0 193.648 99.1193   1
   0   5   3 19997.0 221.460  -2
  -2   5  -1 19997.0 221.460   1
  -2   5  -2 4696.39 92.4486   1
   1   5  -3 4699.57 431.047  -2
   2   5   2 4699.57 431.047   1
  -2   5  -3 3531.45 151.960   1
   2   5   4 2533.64 206.484   1
   2   5  -4 4953.78 226.242  -2
   2   5   4 4953.78 226.242   1
  -3   5   4 1905.29 116.305  -2
  -2   5  -5 1905.29 116.305   1
   2   5   6 711.235 88.5731   1
   2   5   7 1022.18 151.769   1
   4   5  -5 5518.92 210.847  -2
   2   5   7 5518.92 210.847   1
  -5   5   5 2913.41 136.638  -2
  -2   5  -8 2913.41 136.638   1
   2   5   9 4455.91 87.6404   1
   2   5  10 44.0021 123.345   1
   6   5  -6 2191.29 178.580  -2
   2   5  10 2191.29 178.580   1
   7   5  -6 2382.55 209.206  -2
   2   5  11 2382.55 209.206   1
  -8   5   6 887.525 260.262  -2
  -2   5 -12 887.525 260.262   1
  -2   5 -13 1558.42 226.879   1
   9   5  -7 1050.90 592.796  -2
   2   5  14 1050.90 592.796   1
  10   5  -7 494.890 632.404  -2
   2   5  15 494.890 632.404   1
   2   6 -14 138.507 300.839   1
  -2   6  13 5782.64 361.490   1
  -9   6   1 972.744 385.248  -2
   2   6 -12 972.744 385.248   1
   8   6  -1 5989.37 407.192  -2
  -2   6  11 5989.37 407.192   1
   2   6 -10 2068.71 185.475   1
  -7   6   0 20268.6 366.374  -2
   2   6  -9 20268.6 366.374   1
   6   6   0 447.988 195.016  -2
  -2   6   8 447.988 195.016   1
  -2   6   7 1710.04 152.950   1
   2   6  -6 214.745 172.653   1
   5   6   1 1034.21 290.989  -2
  -2   6   6 1034.21 290.989   1
   4   6   1 1616.60 200.414  -2
  -2   6   5 1616.60 200.414   1
   2   6  -4 335.099 125.232   1
  -2   6   3 25874.7 264.365   1
  -2   6  -2 1342.74 157.460  -2
   2   6  -2 1342.74 157.460   1
   2   6  -1 20296.1 234.820   1
   2   6   0 7627.65 162.350   1
   0   6  -3 44728.5 327.708  -2
   2   6   1 44728.5 327.708   1
  -2   6  -2 765.558 210.062   1
   1   6  -3 1865.38 319.170  -2
   2   6   2 1865.38 319.170   1
  -2   6  -3 28861.5 318.064   1
  -2   6   4 348.306 224.306  -2
  -2   6  -4 348.306 224.306   1
  -3   6   4 6226.45 250.310  -2
  -2   6  -5 6226.45 250.310   1
  -2   6  -6 210.578 144.707   1
  -2   6  -7 1678.40 204.091   1
  -4   6   5 6297.42 162.892  -2
  -2   6  -7 6297.42 162.892   1
  -5   6   5 3281.62 160.942  -2
  -2   6  -8 3281.62 160.942   1
   2   6   9 11894.4 274.309   1
   2   6  10 1845.41 186.164   1
   7   6  -6 2930.71 387.718  -2
   2   6  11 2930.71 387.718   1
  -2   6 -12 658.885 336.419   1
   8   6  -6 1465.20 578.671  -2
   2   6  12 1465.20 578.671   1
  -2   6 -13 6184.67 366.408   1
   9   6  -7 1276.95 404.236  -2
   2   6  14 1276.95 404.236   1
   2   7 -13 829.981 434.358   1
  -9   7   1-52.4679 346.069  -2
   2   7 -12-52.4679 346.069   1
  -8   7   1 817.969 382.034  -2
   2   7 -11 817.969 382.034   1
   2   7 -10 214.039 273.908   1
   7   7   0 2898.71 392.670  -2
  -2   7   9 2898.71 392.670   1
   6   7   0 2166.79 238.167  -2
  -2   7   8 2166.79 238.167   1
   2   7  -7 269.757 162.547   1
   2   7  -6 1480.33 221.608   1
   5   7   1 2659.62 345.480  -2
  -2   7   6 2659.62 345.480   1
   4   7   1 2254.90 231.561  -2
  -2   7   5 2254.90 231.561   1
   2   7  -4 1504.94 163.194   1
   2   7  -3 2640.15 191.685   1
  -3   7  -2 5987.48 526.249  -2
   2   7  -3 5987.48 526.249   1
  -2   7  -2 106.269 147.123  -2
   2   7  -2 106.269 147.123   1
   2   7  -1 5577.66 180.633   1
  -2   7   0-5.20890 109.378   1
   0   7  -3 10999.6 186.931  -2
   2   7   1 10999.6 186.931   1
  -2   7  -2 225.893 229.126   1
   1   7  -3 605.266 338.717  -2
   2   7   2 605.266 338.717   1
  -2   7  -3 2734.21 216.721   1
  -2   7   4 2462.22 273.837  -2
  -2   7  -4 2462.22 273.837   1
  -3   7   4 1335.13 263.139  -2
  -2   7  -5 1335.13 263.139   1
  -2   7  -6 1298.23 177.381   1
  -2   7  -7 244.036 319.271   1
   4   7  -5 2555.07 282.337  -2
   2   7   7 2555.07 282.337   1
  -5   7   5 2346.27 275.976  -2
  -2   7  -8 2346.27 275.976   1
  -2   7  -9 3008.42 216.705   1
  -2   7 -10 231.097 258.563   1
  -7   7   6 1242.63 378.926  -2
  -2   7 -11 1242.63 378.926   1
  -2   7 -12 217.256 352.635   1
   8   7  -6 542.888 595.126  -2
   2   7  12 542.888 595.126   1
  -2   7 -13 868.719 400.588   1
  -9   8   1 1314.76 592.412  -2
   2   8 -12 1314.76 592.412   1
  -8   8   1 4280.09 632.154  -2
   2   8 -11 4280.09 632.154   1
  -2   8  10 1038.77 319.358   1
  -7   8   0 3381.73 436.457  -2
   2   8  -9 3381.73 436.457   1
  -6   8   0 1058.50 329.592  -2
   2   8  -8 1058.50 329.592   1
   2   8  -7 10416.9 282.832   1
   2   8  -6 2351.06 291.244   1
  -5   8  -1 2666.19 382.397  -2
   2   8  -6 2666.19 382.397   1
  -4   8  -1 27765.9 476.410  -2
   2   8  -5 27765.9 476.410   1
   2   8  -4 48.4437 212.213   1
  -2   8   3 4204.58 309.255   1
  -3   8  -2 6182.94 622.040  -2
   2   8  -3 6182.94 622.040   1
  -2   8  -2 193.407 214.901  -2
   2   8  -2 193.407 214.901   1
   2   8  -1 2914.72 249.310   1
   2   8   0 5542.68 245.050   1
   0   8   3 5764.10 327.500  -2
  -2   8  -1 5764.10 327.500   1
  -2   8  -2-34.1230 261.863   1
  -1   8   3 409.053 377.999  -2
  -2   8  -2 409.053 377.999   1
  -2   8  -3 4251.92 271.350   1
   2   8  -4-20.0184 292.998  -2
   2   8   4-20.0184 292.998   1
   3   8  -4 24549.5 511.923  -2
   2   8   5 24549.5 511.923   1
  -2   8  -6 1965.52 242.368   1
  -2   8  -7 9626.17 524.333   1
  -4   8   5 13149.5 600.185  -2
  -2   8  -7 13149.5 600.185   1
  -5   8   5 2631.14 313.036  -2
  -2   8  -8 2631.14 313.036   1
  -2   8  -9 2310.12 311.880   1
   2   8  10 1301.14 306.011   1
  -7   8   6 8227.88 715.525  -2
  -2   8 -11 8227.88 715.525   1
  -8   9   1 1180.04 608.971  -2
   2   9 -11 1180.04 608.971   1
   2   9 -10 1555.69 492.894   1
  -7   9   0 567.532 637.163  -2
   2   9  -9 567.532 637.163   1
  -6   9   0 302.561 420.457  -2
   2   9  -8 302.561 420.457   1
  -2   9   7 180.655 263.925   1
  -2   9   6 456.766 497.156   1
  -5   9  -1 998.885 660.959  -2
   2   9  -6 998.885 660.959   1
   4   9   1 2247.00 357.105  -2
  -2   9   5 2247.00 357.105   1
   2   9  -4 1360.66 251.591   1
  -2   9   3 1315.44 313.654   1
  -3   9  -2 1835.31 602.849  -2
   2   9  -3 1835.31 602.849   1
  -2   9  -2 1106.51 257.654  -2
   2   9  -2 1106.51 257.654   1
   2   9  -1 981.512 248.715   1
   2   9   0-74.6435 290.710   1
  -1   9  -3-30.7892 620.374  -2
   2   9   0-30.7892 620.374   1
   0   9   3 2713.86 324.661  -2
  -2   9  -1 2713.86 324.661   1
  -2   9  -2 198.175 401.423   1
  -1   9   3 649.528 446.243  -2
  -2   9  -2 649.528 446.243   1
   2   9   3 1422.27 268.365   1
   2   9  -4 2313.10 356.047  -2
   2   9   4 2313.10 356.047   1
   3   9  -4 1464.08 352.266  -2
   2   9   5 1464.08 352.266   1
   2   9   6 511.204 248.496   1
  -2   9  -7 172.560 378.361   1
  -4   9   5 596.725 494.762  -2
  -2   9  -7 596.725 494.762   1
  -5   9   5 1544.07 591.879  -2
  -2   9  -8 1544.07 591.879   1
  -2   9  -9 974.570 411.662   1
  -2   9 -10 2377.66 454.769   1
  -5  10  -1 1153.59 711.300  -2
   2  10  -6 1153.59 711.300   1
  -4  10  -1 956.174 692.928  -2
   2  10  -5 956.174 692.928   1
   2  10  -4 3184.25 515.622   1
  -3  10  -1 3556.18 751.934  -2
   2  10  -4 3556.18 751.934   1
   2  10  -3 2616.68 504.005   1
  -3  10  -2 4502.14 760.512  -2
   2  10  -3 4502.14 760.512   1
  -2  10  -2 9899.46 473.676  -2
   2  10  -2 9899.46 473.676   1
  -2  10   1 6202.69 429.241   1
  -1  10  -2 8390.59 823.473  -2
   2  10  -1 8390.59 823.473   1
  -2  10   0 235.940 286.795   1
   0  10  -3 8199.11 611.220  -2
   2  10   1 8199.11 611.220   1
  -2  10  -2 5855.94 565.233   1
  -1  10   3 9593.96 934.942  -2
  -2  10  -2 9593.96 934.942   1
  -2  10  -3 2436.54 385.114   1
  -2  10   4 5832.76 508.500  -2
  -2  10  -4 5832.76 508.500   1
  -3  10   4 1960.78 456.000  -2
  -2  10  -5 1960.78 456.000   1
  -2  10  -6 82.8758 439.924   1
  -2  10  -7 801.778 486.523   1
  -2 -10  -3 4090.34 558.085  -2
   3 -10  -2 4090.34 558.085   1
   3 -10  -1 1845.42 393.404   1
  -1 -10  -4 7309.85 659.564  -2
   3 -10   0 7309.85 659.564   1
   0 -10  -4 2686.47 553.513  -2
   3 -10   1 2686.47 553.513   1
   3 -10   2 3199.84 370.212   1
   1 -10  -5 6039.96 951.703  -2
   3 -10   3 6039.96 951.703   1
   2 -10  -5 2921.41 908.865  -2
   3 -10   4 2921.41 908.865   1
   3 -10   5 688.161 619.488   1
   3 -10  -6 1331.37 817.278  -2
   3 -10   6 1331.37 817.278   1
   4 -10  -6 1985.70 856.017  -2
   3 -10   7 1985.70 856.017   1
   8  -9   1 931.955 548.893  -2
  -3  -9  10 931.955 548.893   1
   7  -9   1 686.044 499.318  -2
  -3  -9   9 686.044 499.318   1
  -3  -9   8 45.9494 372.280   1
   6  -9   2 1958.35 978.277  -2
  -3  -9   7 1958.35 978.277   1
   5  -9   2 975.873 457.321  -2
  -3  -9   6 975.873 457.321   1
  -3  -9   5 160.803 311.334   1
   3  -9  -4 794.623 360.580   1
   4  -9   3 1304.58 879.638  -2
  -3  -9   4 1304.58 879.638   1
  -3  -9  -3 865.345 315.403  -2
   3  -9  -3 865.345 315.403   1
  -2  -9  -3 2024.88 397.383  -2
   3  -9  -2 2024.88 397.383   1
   3  -9  -1 1244.06 296.017   1
   1  -9   4 3124.22 444.500  -2
  -3  -9   0 3124.22 444.500   1
   0  -9   4 2567.87 566.577  -2
  -3  -9  -1 2567.87 566.577   1
   3  -9   2 1055.95 409.414   1
  -1  -9   5 916.617 529.049  -2
  -3  -9  -3 916.617 529.049   1
  -2  -9   5 1676.06 543.492  -2
  -3  -9  -4 1676.06 543.492   1
   3  -9   5 444.770 287.629   1
   3  -9  -6 678.353 395.462  -2
   3  -9   6 678.353 395.462   1
   4  -9  -6 1955.01 433.823  -2
   3  -9   7 1955.01 433.823   1
   3  -9   8 577.383 544.819   1
  -5  -9   6 246.545 547.289  -2
  -3  -9  -8 246.545 547.289   1
   5  -9  -7 478.548 575.161  -2
   3  -9   9 478.548 575.161   1
   6  -9  -7 921.461 744.258  -2
   3  -9  10 921.461 744.258   1
  -9  -8   0 6461.74 803.947  -2
   3  -8 -12 6461.74 803.947   1
  -3  -8  11 2076.65 381.070   1
   8  -8   1 4992.93 377.466  -2
  -3  -8  10 4992.93 377.466   1
   7  -8   1 1663.23 308.974  -2
  -3  -8   9 1663.23 308.974   1
  -3  -8   8 4329.83 255.674   1
   6  -8   2 775.649 327.059  -2
  -3  -8   7 775.649 327.059   1
   5  -8   2 19340.8 519.672  -2
  -3  -8   6 19340.8 519.672   1
   3  -8  -5 1230.18 227.094   1
   3  -8  -4 8747.50 285.892   1
   3  -8   3 1728.21 207.204  -2
  -3  -8   3 1728.21 207.204   1
  -3  -8   2 3233.10 266.057   1
   2  -8   3 6525.80 419.321  -2
  -3  -8   2 6525.80 419.321   1
   3  -8  -1 4269.52 327.032   1
   1  -8   4 8394.27 364.021  -2
  -3  -8   0 8394.27 364.021   1
   0  -8   4 3845.10 397.624  -2
  -3  -8  -1 3845.10 397.624   1
   3  -8   2 2794.85 322.406   1
   1  -8  -5 4016.00 436.959  -2
   3  -8   3 4016.00 436.959   1
  -2  -8   5 23498.1 595.602  -2
  -3  -8  -4 23498.1 595.602   1
   3  -8   5 1300.58 280.899   1
   3  -8  -6 23823.3 404.219  -2
   3  -8   6 23823.3 404.219   1
   4  -8  -6 2131.68 295.957  -2
   3  -8   7 2131.68 295.957   1
  -3  -8  -8 3566.14 266.644   1
  -5  -8   6 5902.51 858.845  -2
  -3  -8  -8 5902.51 858.845   1
   3  -8   9 441.348 276.770   1
  -5  -8   7 687.551 525.897  -2
  -3  -8  -9 687.551 525.897   1
  -6  -8   7 6381.69 479.715  -2
  -3  -8 -10 6381.69 479.715   1
   7  -8  -7 3605.57 433.267  -2
   3  -8  11 3605.57 433.267   1
  -3  -8 -12 2354.82 384.287   1
 -10  -7   0 922.970 508.774  -2
   3  -7 -13 922.970 508.774   1
   3  -7 -12 409.051 493.338   1
  -9  -7   0 1759.06 474.739  -2
   3  -7 -12 1759.06 474.739   1
  -3  -7  11 479.790 268.228   1
   8  -7   1 2909.51 379.951  -2
  -3  -7  10 2909.51 379.951   1
   7  -7   1 1669.20 348.830  -2
  -3  -7   9 1669.20 348.830   1
  -3  -7   8 181.715 234.072   1
   6  -7   2 5967.27 341.036  -2
  -3  -7   7 5967.27 341.036   1
   5  -7   2 1102.30 287.895  -2
  -3  -7   6 1102.30 287.895   1
   3  -7  -5 169.870 188.029   1
  -3  -7   4 729.543 130.531   1
   3  -7   3 1357.69 125.427  -2
  -3  -7   3 1357.69 125.427   1
  -3  -7   2 3533.00 121.467   1
  -3  -7   1 1319.39 88.8174   1
   1  -7   4 5072.46 144.564  -2
  -3  -7   0 5072.46 144.564   1
   0  -7   4 1234.12 121.550  -2
  -3  -7  -1 1234.12 121.550   1
  -3  -7  -1 1042.30 131.192   1
  -3  -7  -2 3717.61 117.705   1
   1  -7  -5 1204.89 208.842  -2
   3  -7   3 1204.89 208.842   1
  -2  -7   5 1457.22 226.604  -2
  -3  -7  -4 1457.22 226.604   1
   3  -7   5 404.509 284.160   1
  -3  -7  -6 462.130 261.501   1
  -3  -7   6 532.159 404.133  -2
  -3  -7  -6 532.159 404.133   1
  -4  -7   6 4839.25 312.615  -2
  -3  -7  -7 4839.25 312.615   1
  -3  -7  -8 239.262 195.622   1
   3  -7   9 878.923 258.540   1
  -5  -7   7 1114.46 480.850  -2
  -3  -7  -9 1114.46 480.850   1
   6  -7  -7 2445.44 309.109  -2
   3  -7  10 2445.44 309.109   1
  -7  -7   7 1645.83 375.857  -2
  -3  -7 -11 1645.83 375.857   1
  -3  -7 -12 696.671 291.157   1
  -8  -7   8 1787.81 676.522  -2
  -3  -7 -13 1787.81 676.522   1
   3  -6 -15 942.925 610.219   1
   3  -6 -14 7845.14 507.883   1
 -10  -6   0 692.048 395.827  -2
   3  -6 -13 692.048 395.827   1
   3  -6 -12 4078.44 561.747   1
   9  -6   0 3995.55 671.638  -2
  -3  -6  12 3995.55 671.638   1
   3  -6 -11 2929.00 337.749   1
   8  -6   1 10577.2 512.081  -2
  -3  -6  10 10577.2 512.081   1
  -7  -6  -1 3432.40 335.699  -2
   3  -6  -9 3432.40 335.699   1
   3  -6  -8 12911.1 352.313   1
   6  -6   2 1932.20 289.894  -2
  -3  -6   7 1932.20 289.894   1
   5  -6   2 7890.36 243.498  -2
  -3  -6   6 7890.36 243.498   1
   3  -6  -5 1509.41 109.422   1
  -3  -6   4 7795.57 128.454   1
  -3  -6  -3 3299.47 105.770  -2
   3  -6  -3 3299.47 105.770   1
   3  -6  -2 22679.2 166.827   1
   3  -6  -1 6235.46 100.316   1
   1  -6   4 25138.1 192.731  -2
  -3  -6   0 25138.1 192.731   1
   0  -6   4 7162.60 212.356  -2
  -3  -6  -1 7162.60 212.356   1
   3  -6   1 4438.94 108.181   1
   3  -6   2 21839.8 113.411   1
   3  -6   3 1920.42 152.779   1
   1  -6  -5 4411.81 179.078  -2
   3  -6   3 4411.81 179.078   1
  -2  -6   5 7736.32 160.392  -2
  -3  -6  -4 7736.32 160.392   1
   3  -6   5 1441.73 114.177   1
  -3  -6   6 1468.73 265.979  -2
  -3  -6  -6 1468.73 265.979   1
  -4  -6   6 1799.67 254.912  -2
  -3  -6  -7 1799.67 254.912   1
   3  -6   8 11866.5 281.084   1
  -3  -6  -9 1019.29 196.869   1
   6  -6  -7 9839.33 372.074  -2
   3  -6  10 9839.33 372.074   1
  -7  -6   7 4331.03 383.782  -2
  -3  -6 -11 4331.03 383.782   1
  -3  -6 -12 3979.90 316.627   1
  -8  -6   8 1620.13 477.531  -2
  -3  -6 -13 1620.13 477.531   1
  -9  -6   8 14041.0 910.208  -2
  -3  -6 -14 14041.0 910.208   1
 -12  -5   1 62.3518 670.700  -2
   3  -5 -16 62.3518 670.700   1
   3  -5 -15 435.502 401.768   1
  -3  -5  14 589.806 293.253   1
 -10  -5   0 1662.43 475.246  -2
   3  -5 -13 1662.43 475.246   1
   3  -5 -12 1046.72 462.222   1
   9  -5   0 1835.69 608.123  -2
  -3  -5  12 1835.69 608.123   1
   3  -5 -11 1262.17 304.732   1
  -8  -5  -1 5348.28 431.961  -2
   3  -5 -10 5348.28 431.961   1
  -7  -5  -1 3793.88 367.787  -2
   3  -5  -9 3793.88 367.787   1
  -3  -5   8 668.296 154.763   1
   3  -5  -7 2774.93 200.593   1
   6  -5   2 4143.95 391.203  -2
  -3  -5   7 4143.95 391.203   1
   5  -5   2 702.178 176.137  -2
  -3  -5   6 702.178 176.137   1
   3  -5  -5 428.796 116.029   1
   3  -5  -4 916.129 95.0546   1
   3  -5   3 6569.32 117.293  -2
  -3  -5   3 6569.32 117.293   1
  -3  -5   2 7470.41 114.915   1
   3  -5  -1 3137.60 69.4647   1
  -1  -5  -4 7215.10 107.207  -2
   3  -5   0 7215.10 107.207   1
   0  -5  -4 4373.72 246.550  -2
   3  -5   1 4373.72 246.550   1
  -3  -5  -1 3092.03 75.1651   1
  -3  -5  -2 7122.18 61.5379   1
   3  -5   3 3660.11 176.591   1
  -1  -5   5 4497.62 153.334  -2
  -3  -5  -3 4497.62 153.334   1
  -2  -5   5 2024.73 122.122  -2
  -3  -5  -4 2024.73 122.122   1
   3  -5   5 378.566 103.515   1
   3  -5   6 169.364 169.702   1
  -3  -5   6 306.704 282.339  -2
  -3  -5  -6 306.704 282.339   1
  -4  -5   6 3291.15 307.516  -2
  -3  -5  -7 3291.15 307.516   1
  -3  -5  -8 542.291 166.326   1
  -3  -5  -9 1222.56 178.793   1
   6  -5  -7 5998.29 295.810  -2
   3  -5  10 5998.29 295.810   1
  -7  -5   7 1633.94 334.613  -2
  -3  -5 -11 1633.94 334.613   1
  -3  -5 -12 681.552 256.252   1
   8  -5  -8 4192.32 510.448  -2
   3  -5  13 4192.32 510.448   1
  -9  -5   8 943.310 470.744  -2
  -3  -5 -14 943.310 470.744   1
  -3  -5 -15 390.118 464.914   1
   3  -4 -17 2202.47 681.503   1
 -12  -4   1 5615.47 943.101  -2
   3  -4 -16 5615.47 943.101   1
   3  -4 -15 3380.77 344.399   1
   3  -4 -14 288.189 346.421   1
 -10  -4   0 9592.69 606.897  -2
   3  -4 -13 9592.69 606.897   1
  -3  -4  12 6192.27 396.257   1
   3  -4 -11 1289.18 302.527   1
  -8  -4  -1 10308.8 345.464  -2
   3  -4 -10 10308.8 345.464   1
  -7  -4  -1 1500.54 242.839  -2
   3  -4  -9 1500.54 242.839   1
   3  -4  -8 2073.20 183.723   1
  -3  -4   7 9290.89 238.782   1
   6  -4   2 13747.4 565.140  -2
  -3  -4   7 13747.4 565.140   1
   5  -4   2 39687.2 375.494  -2
  -3  -4   6 39687.2 375.494   1
   3  -4  -5 22248.0 232.712   1
   3  -4  -4 10762.1 166.171   1
  -3  -4  -3 14627.7 140.264  -2
   3  -4  -3 14627.7 140.264   1
  -3  -4   2 1926.92 78.1977   1
  -3  -4   1 880.523 55.1438   1
   1  -4   4 20297.9 128.397  -2
  -3  -4   0 20297.9 128.397   1
   3  -4   1 560.359 47.8851   1
   3  -4   2 1871.85 61.0813   1
   3  -4   3 7707.06 139.761   1
  -1  -4   5 12076.9 176.215  -2
  -3  -4  -3 12076.9 176.215   1
  -2  -4   5 46304.0 245.507  -2
  -3  -4  -4 46304.0 245.507   1
  -3  -4  -5 21819.6 246.641   1
  -3  -4  -6 30676.5 309.877   1
   4  -4  -6 11732.9 302.324  -2
   3  -4   7 11732.9 302.324   1
  -3  -4  -8 2062.89 171.137   1
   3  -4   9 964.651 153.341   1
  -6  -4   7 13560.6 327.507  -2
  -3  -4 -10 13560.6 327.507   1
   3  -4  11 1535.43 198.868   1
   7  -4  -7 9244.92 369.671  -2
   3  -4  11 9244.92 369.671   1
  -3  -4 -12 6426.09 303.306   1
   8  -4  -8 3142.83 487.594  -2
   3  -4  13 3142.83 487.594   1
  -9  -4   8 1046.23 466.520  -2
  -3  -4 -14 1046.23 466.520   1
  -3  -4 -15 3291.93 402.466   1
   3  -3 -17 103.131 622.241   1
 -12  -3   1 1669.67 444.719  -2
   3  -3 -16 1669.67 444.719   1
   3  -3 -15 396.104 355.202   1
  -3  -3  14 1802.76 367.277   1
 -10  -3   0 2458.08 467.361  -2
   3  -3 -13 2458.08 467.361   1
   3  -3 -12 1803.85 458.236   1
   9  -3   0 2632.53 556.024  -2
  -3  -3  12 2632.53 556.024   1
   3  -3 -11 600.089 276.944   1
  -8  -3  -1 4711.72 389.330  -2
   3  -3 -10 4711.72 389.330   1
  -7  -3  -1 10850.9 313.129  -2
   3  -3  -9 10850.9 313.129   1
   3  -3  -8 2818.76 190.821   1
  -3  -3   7 2042.48 137.764   1
   5  -3   2 1508.39 148.405  -2
  -3  -3   6 1508.39 148.405   1
   3  -3  -5 396.875 93.9121   1
   3  -3  -4 1052.89 91.8356   1
  -3  -3  -3 13224.4 135.150  -2
   3  -3  -3 13224.4 135.150   1
  -3  -3   2 8640.38 100.871   1
   3  -3  -1 10696.7 90.5584   1
   1  -3   4 6875.83 93.7812  -2
  -3  -3   0 6875.83 93.7812   1
  -3  -3  -1 10570.9 88.0557   1
   3  -3   2 8653.85 82.0370   1
   3  -3   3 7038.17 105.993   1
  -1  -3   5 8218.49 276.790  -2
  -3  -3  -3 8218.49 276.790   1
  -3  -3  -4 1108.11 196.212   1
  -2  -3   5 1522.94 99.9971  -2
  -3  -3  -4 1522.94 99.9971   1
  -3  -3  -5 385.392 94.4104   1
  -3  -3  -6 693.455 112.569   1
  -4  -3   6 2499.17 182.630  -2
  -3  -3  -7 2499.17 182.630   1
  -3  -3  -8 2481.80 143.545   1
   3  -3   9 5500.14 165.986   1
   6  -3  -7 5768.78 203.320  -2
   3  -3  10 5768.78 203.320   1
   3  -3  11 785.551 426.941   1
  -7  -3   7 1346.28 231.589  -2
  -3  -3 -11 1346.28 231.589   1
  -3  -3 -12 2026.50 232.099   1
  -8  -3   8 5007.35 498.117  -2
  -3  -3 -13 5007.35 498.117   1
   9  -3  -8 2507.58 459.137  -2
   3  -3  14 2507.58 459.137   1
  -3  -3 -15 323.154 338.513   1
  10  -3  -9 1083.58 478.396  -2
   3  -3  16 1083.58 478.396   1
   3  -2 -17 418.830 392.406   1
  12  -2  -1 2821.42 442.432  -2
  -3  -2  16 2821.42 442.432   1
   3  -2 -15 3939.79 414.264   1
   3  -2 -14 3741.87 387.538   1
  10  -2   0 7863.81 539.540  -2
  -3  -2  13 7863.81 539.540   1
  -3  -2  12 3123.03 331.946   1
   3  -2 -11 7547.03 369.734   1
   8  -2   1 5202.00 400.943  -2
  -3  -2  10 5202.00 400.943   1
  -7  -2  -1 53589.6 420.033  -2
   3  -2  -9 53589.6 420.033   1
   3  -2  -8 6133.55 177.911   1
  -3  -2   7 5616.40 148.177   1
   5  -2   2 7087.17 180.721  -2
  -3  -2   6 7087.17 180.721   1
   3  -2  -5 1625.55 104.743   1
  -3  -2   4 6387.64 125.366   1
  -3  -2  -3 56536.9 277.810  -2
   3  -2  -3 56536.9 277.810   1
   3  -2  -2 13770.5 109.621   1
   3  -2  -1 38516.5 155.450   1
   1  -2   4 9074.74 118.247  -2
  -3  -2   0 9074.74 118.247   1
  -3  -2  -1 38592.9 144.403   1
  -3  -2  -2 13823.0 87.5235   1
   3  -2   3 30251.8 155.018   1
  -1  -2   5 40747.7 702.127  -2
  -3  -2  -3 40747.7 702.127   1
   3  -2   4 6429.98 249.704   1
   2  -2  -5 6655.32 154.895  -2
   3  -2   4 6655.32 154.895   1
  -3  -2  -5 1579.07 104.565   1
  -3  -2  -6 1505.15 111.543   1
  -4  -2   6 16259.4 264.520  -2
  -3  -2  -7 16259.4 264.520   1
   3  -2   8 5855.15 158.376   1
  -3  -2  -9 25442.5 255.329   1
  -6  -2   7 7779.31 240.172  -2
  -3  -2 -10 7779.31 240.172   1
  -3  -2 -11 7143.05 298.925   1
  -7  -2   7 8433.21 553.690  -2
  -3  -2 -11 8433.21 553.690   1
  -3  -2 -12 2741.33 307.030   1
  -8  -2   8 17745.6 637.910  -2
  -3  -2 -13 17745.6 637.910   1
   9  -2  -8 6652.44 505.187  -2
   3  -2  14 6652.44 505.187   1
  -3  -2 -15 3375.86 378.844   1
 -10  -2   9 3768.72 504.613  -2
  -3  -2 -16 3768.72 504.613   1
  11  -2  -9 1585.37 800.509  -2
   3  -2  17 1585.37 800.509   1
   3  -1 -17-120.002 579.681   1
  13  -1  -1-371.029 667.284  -2
  -3  -1  17-371.029 667.284   1
  12  -1  -1 3316.33 445.364  -2
  -3  -1  16 3316.33 445.364   1
  -3  -1  15 475.140 336.050   1
  -3  -1  14 1293.75 335.285   1
  10  -1   0 5229.90 488.339  -2
  -3  -1  13 5229.90 488.339   1
  -3  -1  12 1754.45 305.982   1
  -3  -1  11 179.995 167.779   1
   8  -1   1 3222.31 242.314  -2
  -3  -1  10 3222.31 242.314   1
   7  -1   1 16023.7 296.753  -2
  -3  -1   9 16023.7 296.753   1
   3  -1  -8 4682.44 209.250   1
  -3  -1   7 281.135 97.3863   1
   5  -1   2 2352.50 138.931  -2
  -3  -1   6 2352.50 138.931   1
  -3  -1   5 487.651 85.6751   1
  -3  -1   4 885.204 87.4435   1
   3  -1   3 17282.6 161.771  -2
  -3  -1   3 17282.6 161.771   1
   3  -1  -2 1850.96 84.9288   1
  -3  -1   1 21552.6 134.014   1
   1  -1   4 6873.36 106.135  -2
  -3  -1   0 6873.36 106.135   1
  -3  -1  -1 21575.0 142.957   1
  -3  -1  -2 1811.49 89.6789   1
   3  -1   3 9916.97 122.698   1
  -3  -1  -4 1021.36 156.604   1
  -2  -1   5 1081.43 156.798  -2
  -3  -1  -4 1081.43 156.798   1
   3  -1   5 557.262 94.9195   1
  -3  -1  -6 104.979 88.2319   1
  -4  -1   6 681.316 122.906  -2
  -3  -1  -7 681.316 122.906   1
  -3  -1  -8 4838.25 94.2150   1
  -3  -1  -9 7470.46 180.901   1
  -6  -1   7 3168.34 246.770  -2
  -3  -1 -10 3168.34 246.770   1
  -3  -1 -11 172.549 187.843   1
  -7  -1   7 551.071 443.244  -2
  -3  -1 -11 551.071 443.244   1
  -3  -1 -12 1377.63 185.331   1
  -8  -1   8 5771.36 467.524  -2
  -3  -1 -13 5771.36 467.524   1
  -9  -1   8 2692.07 429.213  -2
  -3  -1 -14 2692.07 429.213   1
  -3  -1 -15 294.198 310.206   1
 -10  -1   9 618.758 452.944  -2
  -3  -1 -16 618.758 452.944   1
 -11  -1   9 903.169 478.418  -2
  -3  -1 -17 903.169 478.418   1
  -3   0  18 819.367 531.665   1
  -3   0  17 9500.73 505.453   1
 -13   0   1 13243.8 905.089  -2
   3   0 -17 13243.8 905.089   1
 -12   0   1 2888.45 429.328  -2
   3   0 -16 2888.45 429.328   1
   3   0 -15 3900.64 387.568   1
  -3   0  14 550.140 316.042   1
 -10   0   0 19073.9 678.264  -2
   3   0 -13 19073.9 678.264   1
   3   0 -12 3138.97 210.132   1
   3   0 -11 7966.89 240.066   1
   8   0   1 2406.66 215.710  -2
  -3   0  10 2406.66 215.710   1
   7   0   1 1342.89 178.462  -2
  -3   0   9 1342.89 178.462   1
  -3   0   8 70.2512 104.262   1
  -3   0   7 30956.0 257.870   1
  -6   0  -2 42095.6 698.917  -2
   3   0  -7 42095.6 698.917   1
   5   0   2 6520.70 152.882  -2
  -3   0   6 6520.70 152.882   1
  -3   0   5 84198.6 312.528   1
  -3   0   4 3365.16 74.6725   1
   3   0   3 12888.2 125.718  -2
  -3   0   3 12888.2 125.718   1
   3   0  -2 145.792 61.4137   1
  -3   0   1 6734.62 92.3878   1
  -1   0  -4 1859.13 102.055  -2
   3   0   0 1859.13 102.055   1
   3   0   1 6540.40 84.6221   1
  -3   0  -2 176.714 47.4755   1
   3   0   3 7036.01 89.2482   1
   3   0   4 3402.79 68.8441   1
  -3   0  -5 88895.6 272.883   1
   3   0   6 1670.60 75.4270   1
   4   0  -6 47824.4 268.201  -2
   3   0   7 47824.4 268.201   1
   3   0   8 120.119 68.7846   1
  -3   0  -9 645.917 117.217   1
  -6   0   7 6392.85 256.438  -2
  -3   0 -10 6392.85 256.438   1
   3   0  11 8028.41 253.407   1
  -7   0   7 26248.6 709.294  -2
  -3   0 -11 26248.6 709.294   1
  -3   0 -12 3213.78 187.973   1
   8   0  -8 3006.79 408.864  -2
   3   0  13 3006.79 408.864   1
  -9   0   8 606.464 386.146  -2
  -3   0 -14 606.464 386.146   1
   3   0  15 3918.66 354.886   1
 -10   0   9 5055.94 508.891  -2
  -3   0 -16 5055.94 508.891   1
 -11   0   9 13912.5 700.992  -2
  -3   0 -17 13912.5 700.992   1
   3   0  18 432.929 564.406   1
  -3   1  18 174.040 494.219   1
   3   1 -17-86.1091 593.202   1
  13   1  -1 246.433 464.133  -2
  -3   1  17 246.433 464.133   1
  12   1  -1 3229.79 432.510  -2
  -3   1  16 3229.79 432.510   1
  -3   1  15 482.381 320.194   1
  -3   1  14 1399.93 319.830   1
  10   1   0 5585.72 472.326  -2
  -3   1  13 5585.72 472.326   1
  -3   1  12 1389.10 153.357   1
  -3   1  11 253.223 135.240   1
  -8   1  -1 3107.03 190.680  -2
   3   1 -10 3107.03 190.680   1
   3   1  -9 6956.82 228.547   1
  -7   1  -1 16497.1 339.037  -2
   3   1  -9 16497.1 339.037   1
  -3   1   8 4192.39 128.164   1
  -3   1   7 223.063 73.2572   1
  -5   1  -2 2011.27 86.0351  -2
   3   1  -6 2011.27 86.0351   1
  -3   1   5 526.898 91.7755   1
  -3   1   4 873.553 88.7543   1
   3   1   3 17065.2 142.428  -2
  -3   1   3 17065.2 142.428   1
  -3   1   2 1747.49 73.4817   1
   3   1  -1 20918.2 130.719   1
  -1   1  -4 6694.13 116.344  -2
   3   1   0 6694.13 116.344   1
   3   1   1 21015.6 128.633   1
   3   1   2 1830.19 73.0891   1
  -3   1  -3 9348.38 96.8173   1
   3   1   4 857.121 72.4743   1
   2   1  -5 1265.51 290.917  -2
   3   1   4 1265.51 290.917   1
   3   1   5 529.024 67.4211   1
  -3   1  -6 148.128 75.8378   1
  -4   1   6 721.190 73.2371  -2
  -3   1  -7 721.190 73.2371   1
   3   1   8 4353.08 103.526   1
  -3   1  -9 7378.32 147.618   1
  -6   1   7 3166.78 178.292  -2
  -3   1 -10 3166.78 178.292   1
   3   1  11 124.624 334.659   1
  -7   1   7 589.485 410.024  -2
  -3   1 -11 589.485 410.024   1
  -3   1 -12 1377.73 152.887   1
  -8   1   8 6049.98 439.534  -2
  -3   1 -13 6049.98 439.534   1
  -9   1   8 1983.57 395.951  -2
  -3   1 -14 1983.57 395.951   1
  -3   1 -15 172.226 295.865   1
 -10   1   9 1574.78 434.281  -2
  -3   1 -16 1574.78 434.281   1
 -11   1   9 575.523 405.513  -2
  -3   1 -17 575.523 405.513   1
   3   1  18 301.073 360.077   1
   3   2 -18 206.349 358.487   1
  13   2  -1 1419.30 471.568  -2
  -3   2  17 1419.30 471.568   1
  12   2  -1 3073.71 417.413  -2
  -3   2  16 3073.71 417.413   1
   3   2 -15 3005.10 287.537   1
  -3   2  14 3449.75 343.540   1
  10   2   0 6801.82 473.972  -2
  -3   2  13 6801.82 473.972   1
  -3   2  12 2968.93 278.328   1
  -3   2  11 6439.44 173.368   1
   8   2   1 4484.04 183.180  -2
  -3   2  10 4484.04 183.180   1
   7   2   1 50233.9 472.489  -2
  -3   2   9 50233.9 472.489   1
   3   2  -8 5643.74 209.952   1
  -3   2   7 5354.34 172.356   1
  -6   2  -2 20853.5 440.161  -2
   3   2  -7 20853.5 440.161   1
   5   2   2 6957.27 170.221  -2
  -3   2   6 6957.27 170.221   1
  -3   2   5 1451.21 95.8187   1
  -3   2   4 6037.15 104.335   1
   3   2   3 52922.4 219.187  -2
  -3   2   3 52922.4 219.187   1
  -3   2   2 13306.3 120.336   1
   3   2  -1 37710.9 159.514   1
  -1   2  -4 9130.74 107.541  -2
   3   2   0 9130.74 107.541   1
   3   2   1 35716.7 156.500   1
   3   2   2 13576.5 135.193   1
  -3   2  -3 29687.5 171.335   1
   3   2   4 6082.07 105.421   1
   2   2  -5 5766.37 130.117  -2
   3   2   4 5766.37 130.117   1
   3   2   5 1545.57 71.8633   1
  -3   2  -6 1413.87 76.9042   1
   4   2  -6 14965.8 257.287  -2
   3   2   7 14965.8 257.287   1
   3   2   8 5321.13 158.996   1
  -3   2  -9 11698.1 131.389   1
  -6   2   7 6901.88 167.151  -2
  -3   2 -10 6901.88 167.151   1
   3   2  11 6302.61 291.684   1
  -7   2   7 8061.59 345.080  -2
  -3   2 -11 8061.59 345.080   1
  -3   2 -12 2714.10 215.269   1
   8   2  -8 15590.1 436.771  -2
   3   2  13 15590.1 436.771   1
  -9   2   8 6320.78 355.913  -2
  -3   2 -14 6320.78 355.913   1
  -3   2 -15 3197.58 269.259   1
 -10   2   9 3807.50 380.138  -2
  -3   2 -16 3807.50 380.138   1
 -11   2   9 1237.84 367.519  -2
  -3   2 -17 1237.84 367.519   1
  -3   2 -18 315.199 450.537   1
   3   3 -18 1330.10 529.535   1
  -3   3  17-95.2501 372.533   1
 -13   3   1 53.1585 673.614  -2
   3   3 -17 53.1585 673.614   1
 -12   3   1 1443.70 417.354  -2
   3   3 -16 1443.70 417.354   1
  -3   3  15 288.711 271.652   1
   3   3 -14 1339.60 228.716   1
 -10   3   0 2444.25 371.196  -2
   3   3 -13 2444.25 371.196   1
  -3   3  12 1604.33 290.365   1
  -9   3   0 2433.24 628.107  -2
   3   3 -12 2433.24 628.107   1
  -3   3  11 506.606 166.663   1
  -8   3  -1 3865.07 157.554  -2
   3   3 -10 3865.07 157.554   1
   3   3  -9 4508.44 162.241   1
   7   3   1 9177.62 270.365  -2
  -3   3   9 9177.62 270.365   1
  -3   3   8 2200.19 98.1475   1
   3   3  -7 1708.07 83.0409   1
  -6   3  -2 3212.83 395.799  -2
   3   3  -7 3212.83 395.799   1
  -5   3  -2 1244.31 88.9717  -2
   3   3  -6 1244.31 88.9717   1
   3   3  -5 377.942 56.3592   1
  -3   3   4 973.534 59.2909   1
  -3   3  -3 11854.0 129.826  -2
   3   3  -3 11854.0 129.826   1
   3   3  -2 8432.51 107.810   1
   3   3  -1 10214.5 108.504   1
  -1   3  -4 6603.53 126.130  -2
   3   3   0 6603.53 126.130   1
   3   3   1 10310.3 135.745   1
   3   3   2 8442.36 108.970   1
   3   3   3 6913.09 211.349   1
   1   3  -5 8726.71 142.390  -2
   3   3   3 8726.71 142.390   1
  -3   3  -4 1114.95 171.814   1
   2   3  -5 1469.73 100.730  -2
   3   3   4 1469.73 100.730   1
   3   3   5 365.076 53.3182   1
  -3   3  -6 537.604 52.1616   1
   4   3  -6 2163.04 96.6774  -2
   3   3   7 2163.04 96.6774   1
  -3   3  -8 2304.72 80.8859   1
  -3   3  -9 4710.70 103.347   1
  -6   3   7 4879.09 146.111  -2
  -3   3 -10 4879.09 146.111   1
   3   3  11 528.805 94.5306   1
  -7   3   7 1247.15 346.345  -2
  -3   3 -11 1247.15 346.345   1
   3   3  12 1697.78 192.683   1
   8   3  -8 4284.31 307.053  -2
   3   3  13 4284.31 307.053   1
   9   3  -8 2613.77 299.094  -2
   3   3  14 2613.77 299.094   1
   3   3  15 134.375 211.738   1
  10   3  -9 387.467 417.377  -2
   3   3  16 387.467 417.377   1
  11   3  -9 575.138 447.367  -2
   3   3  17 575.138 447.367   1
  -3   4  15 2557.49 343.024   1
  -3   4  14 259.925 192.816   1
  10   4   0 8141.44 360.358  -2
  -3   4  13 8141.44 360.358   1
  -3   4  12 5319.51 333.604   1
   9   4   0 11172.8 692.714  -2
  -3   4  12 11172.8 692.714   1
  -3   4  11 985.034 206.359   1
   8   4   1 8162.74 180.708  -2
  -3   4  10 8162.74 180.708   1
   3   4  -9 990.823 135.499   1
   7   4   1 964.081 199.076  -2
  -3   4   9 964.081 199.076   1
  -3   4   8 2005.71 102.844   1
  -3   4   7 8527.25 157.488   1
   6   4   2 11571.7 224.973  -2
  -3   4   7 11571.7 224.973   1
  -5   4  -2 36009.3 238.842  -2
   3   4  -6 36009.3 238.842   1
  -3   4   5 20447.0 141.834   1
   3   4  -4 9796.36 109.968   1
   3   4   3 13518.7 146.792  -2
  -3   4   3 13518.7 146.792   1
   3   4  -2 1784.13 78.3011   1
  -3   4   1 802.925 82.3728   1
  -1   4  -4 19309.5 229.429  -2
   3   4   0 19309.5 229.429   1
   3   4   1 518.050 85.8723   1
   3   4   2 1853.74 93.4603   1
  -3   4  -3 7858.33 287.607   1
   1   4  -5 10976.7 137.079  -2
   3   4   3 10976.7 137.079   1
  -2   4   5 45593.0 207.040  -2
  -3   4  -4 45593.0 207.040   1
  -3   4  -5 19956.0 124.659   1
  -3   4  -6 29898.4 246.665   1
   3   4  -6 48759.1 401.350  -2
   3   4   6 48759.1 401.350   1
   4   4  -6 10273.1 130.261  -2
   3   4   7 10273.1 130.261   1
   3   4   8 1786.89 71.6268   1
   3   4   9 927.397 85.3939   1
  -6   4   7 10406.6 193.361  -2
  -3   4 -10 10406.6 193.361   1
   3   4  11 1322.63 140.411   1
  -7   4   7 7895.32 284.965  -2
  -3   4 -11 7895.32 284.965   1
  -3   4 -12 5109.14 216.125   1
   8   4  -8 2797.68 261.864  -2
   3   4  13 2797.68 261.864   1
   9   4  -8 376.353 318.522  -2
   3   4  14 376.353 318.522   1
  -3   4 -15 2817.01 297.613   1
  10   4  -9 5176.13 441.307  -2
   3   4  16 5176.13 441.307   1
 -12   5   1 889.050 640.780  -2
   3   5 -16 889.050 640.780   1
   3   5 -15 156.285 451.952   1
   3   5 -14 317.069 305.069   1
 -10   5   0 904.068 410.255  -2
   3   5 -13 904.068 410.255   1
  -3   5  12 454.226 158.310   1
   9   5   0 1073.02 560.367  -2
  -3   5  12 1073.02 560.367   1
  -3   5  11 884.083 142.696   1
   8   5   1 4108.91 242.909  -2
  -3   5  10 4108.91 242.909   1
   3   5  -9 1235.81 170.577   1
  -7   5  -1 2713.02 160.099  -2
   3   5  -9 2713.02 160.099   1
  -3   5   8 507.516 83.8754   1
  -3   5   7 2704.34 105.573   1
  -6   5  -2 3431.91 321.931  -2
   3   5  -7 3431.91 321.931   1
   5   5   2 805.177 119.558  -2
  -3   5   6 805.177 119.558   1
   3   5  -5 341.550 82.9210   1
   3   5  -4 843.259 80.8826   1
  -3   5  -3 6494.95 119.180  -2
   3   5  -3 6494.95 119.180   1
   3   5  -2 6914.96 119.644   1
   3   5  -1 2909.20 110.718   1
  -1   5  -4 6846.88 187.851  -2
   3   5   0 6846.88 187.851   1
   3   5   1 2793.32 120.082   1
   3   5   2 6956.68 139.522   1
   1   5  -5 4247.33 195.258  -2
   3   5   3 4247.33 195.258   1
  -2   5   5 2013.91 189.677  -2
  -3   5  -4 2013.91 189.677   1
   3   5   5 360.623 92.6852   1
   3   5   6 236.698 144.240   1
   3   5  -6 380.234 177.189  -2
   3   5   6 380.234 177.189   1
  -4   5   6 3162.74 162.159  -2
  -3   5  -7 3162.74 162.159   1
  -3   5  -8 351.158 66.7679   1
   3   5   9 1076.92 91.7006   1
   6   5  -7 5150.62 222.616  -2
   3   5  10 5150.62 222.616   1
   3   5  11 827.892 386.777   1
  -7   5   7 1330.63 290.785  -2
  -3   5 -11 1330.63 290.785   1
  -3   5 -12 599.041 200.278   1
   8   5  -8 3063.86 341.977  -2
   3   5  13 3063.86 341.977   1
   9   5  -8 541.175 582.372  -2
   3   5  14 541.175 582.372   1
   3   5  15-37.6950 466.187   1
   3   6 -15 510.879 438.731   1
   3   6 -14 4392.60 508.146   1
 -10   6   0 299.455 399.329  -2
   3   6 -13 299.455 399.329   1
  -9   6   0 2823.16 413.820  -2
   3   6 -12 2823.16 413.820   1
   3   6 -11 1861.45 307.466   1
  -8   6  -1 7248.86 447.019  -2
   3   6 -10 7248.86 447.019   1
  -7   6  -1 2993.39 314.604  -2
   3   6  -9 2993.39 314.604   1
  -3   6   8 10786.7 177.431   1
   3   6  -7 396.233 110.782   1
  -6   6  -2 1942.02 327.996  -2
   3   6  -7 1942.02 327.996   1
   3   6  -6 1105.25 96.2720   1
  -5   6  -2 7366.82 252.099  -2
   3   6  -6 7366.82 252.099   1
   3   6  -5 1494.19 149.899   1
   3   6  -4 7402.98 197.441   1
   3   6   3 3301.42 189.592  -2
  -3   6   3 3301.42 189.592   1
  -3   6   2 20485.1 180.440   1
  -3   6   1 5648.43 187.872   1
  -1   6  -4 24041.0 383.635  -2
   3   6   0 24041.0 383.635   1
   3   6   1 4273.84 184.555   1
   0   6  -4 8057.26 544.143  -2
   3   6   1 8057.26 544.143   1
  -3   6  -2 21987.9 213.427   1
  -1   6   5 4804.91 270.359  -2
  -3   6  -3 4804.91 270.359   1
  -2   6   5 7291.54 297.017  -2
  -3   6  -4 7291.54 297.017   1
   3   6   5 1381.81 181.801   1
  -3   6  -6 821.629 167.260   1
   3   6  -6 1566.77 549.569  -2
   3   6   6 1566.77 549.569   1
  -4   6   6 1714.30 146.896  -2
  -3   6  -7 1714.30 146.896   1
   3   6   8 10752.4 239.350   1
  -5   6   6 16847.4 329.107  -2
  -3   6  -8 16847.4 329.107   1
  -3   6  -9 802.711 169.601   1
  -5   6   7 1737.08 227.805  -2
  -3   6  -9 1737.08 227.805   1
   6   6  -7 7496.27 468.914  -2
   3   6  10 7496.27 468.914   1
  -3   6 -11 2038.48 389.500   1
   7   6  -7 3831.78 578.990  -2
   3   6  11 3831.78 578.990   1
   3   6  12 2723.77 314.540   1
   8   6  -8 1078.84 396.669  -2
   3   6  13 1078.84 396.669   1
  -9   6   8 8812.30 659.162  -2
  -3   6 -14 8812.30 659.162   1
  -3   6 -15 420.325 438.658   1
   3   7 -14 166.383 455.176   1
 -10   7   0 417.158 628.846  -2
   3   7 -13 417.158 628.846   1
   9   7   0 783.377 409.648  -2
  -3   7  12 783.377 409.648   1
  -3   7  11 325.752 298.228   1
   8   7   1 1594.27 407.132  -2
  -3   7  10 1594.27 407.132   1
   7   7   1 1179.06 329.892  -2
  -3   7   9 1179.06 329.892   1
   3   7  -8 370.734 228.210   1
   3   7  -7 4589.84 264.454   1
   6   7   2 4476.24 387.664  -2
  -3   7   7 4476.24 387.664   1
   5   7   2 864.782 223.083  -2
  -3   7   6 864.782 223.083   1
  -3   7   5 284.921 158.635   1
  -3   7   4 786.688 219.631   1
  -4   7  -3 2601.16 326.593  -2
   3   7  -4 2601.16 326.593   1
  -3   7  -3 1365.27 187.646  -2
   3   7  -3 1365.27 187.646   1
   3   7  -2 3518.53 198.678   1
  -2   7  -3 5775.46 534.100  -2
   3   7  -2 5775.46 534.100   1
  -3   7   1 1262.27 150.219   1
  -1   7  -4 4715.71 240.442  -2
   3   7   0 4715.71 240.442   1
   3   7   1 1140.44 133.532   1
   0   7  -4 1507.12 500.193  -2
   3   7   1 1507.12 500.193   1
   3   7   2 3424.17 285.292   1
  -1   7   5 1273.52 268.196  -2
  -3   7  -3 1273.52 268.196   1
  -2   7   5 1469.21 273.401  -2
  -3   7  -4 1469.21 273.401   1
  -3   7  -5 177.565 191.792   1
  -3   7  -6 219.690 212.074   1
   3   7  -6 1037.16 583.215  -2
   3   7   6 1037.16 583.215   1
  -4   7   6 4802.07 286.110  -2
  -3   7  -7 4802.07 286.110   1
  -3   7  -8 125.281 184.695   1
   3   7   9 525.305 265.465   1
   6   7  -7 1844.81 399.440  -2
   3   7  10 1844.81 399.440   1
  -3   7 -11 71.8447 388.332   1
   7   7  -7 1197.84 587.613  -2
   3   7  11 1197.84 587.613   1
  -3   7 -12 389.745 299.233   1
  -8   7   8 2244.16 587.442  -2
  -3   7 -13 2244.16 587.442   1
  -3   7 -14 197.922 420.753   1
  -9   8   0 5887.89 684.108  -2
   3   8 -12 5887.89 684.108   1
   3   8 -11 2078.25 524.491   1
  -8   8  -1 4606.87 494.645  -2
   3   8 -10 4606.87 494.645   1
   7   8   1 1208.27 422.601  -2
  -3   8   9 1208.27 422.601   1
   3   8  -8 3832.36 298.369   1
  -3   8   7 784.753 510.476   1
   6   8   2 1248.73 372.437  -2
  -3   8   7 1248.73 372.437   1
  -5   8  -2 18773.6 414.258  -2
   3   8  -6 18773.6 414.258   1
  -3   8   5 1253.76 197.828   1
   3   8  -4 9906.27 378.783   1
  -4   8  -3 11468.5 696.873  -2
   3   8  -4 11468.5 696.873   1
   3   8   3 1513.02 230.370  -2
  -3   8   3 1513.02 230.370   1
   3   8  -2 3471.84 255.459   1
  -3   8   1 3320.83 260.827   1
   1   8   4 9177.17 518.880  -2
  -3   8   0 9177.17 518.880   1
  -3   8  -1 2931.65 432.940   1
   0   8  -4 3790.08 637.975  -2
   3   8   1 3790.08 637.975   1
   3   8   2 3358.78 321.006   1
  -1   8   5 4116.46 418.134  -2
  -3   8  -3 4116.46 418.134   1
  -2   8   5 24174.9 517.029  -2
  -3   8  -4 24174.9 517.029   1
  -3   8  -5 1364.82 241.530   1
  -3   8  -6 12185.1 590.025   1
   3   8  -6 23831.7 579.237  -2
   3   8   6 23831.7 579.237   1
  -4   8   6 2233.17 329.202  -2
  -3   8  -7 2233.17 329.202   1
  -3   8  -8 3264.48 439.021   1
   3   8   9 357.999 285.909   1
   6   8  -7 5176.61 500.030  -2
   3   8  10 5176.61 500.030   1
  -3   8 -11 2085.44 460.688   1
  -3   8 -12 1767.05 466.198   1
   3   9 -10 369.514 514.030   1
  -7   9  -1 373.560 672.015  -2
   3   9  -9 373.560 672.015   1
   3   9  -8 203.054 322.104   1
  -6   9  -2 2239.22 419.325  -2
   3   9  -7 2239.22 419.325   1
  -5   9  -2 1035.85 470.118  -2
   3   9  -6 1035.85 470.118   1
   3   9  -5 345.881 324.452   1
  -3   9   4 776.381 300.069   1
  -4   9  -3 1072.60 633.379  -2
   3   9  -4 1072.60 633.379   1
   3   9   3 1094.65 258.256  -2
  -3   9   3 1094.65 258.256   1
   3   9  -2 1070.40 299.860   1
  -2   9  -3 2457.23 631.714  -2
   3   9  -2 2457.23 631.714   1
   3   9  -1 788.853 315.708   1
  -1   9  -4 3203.44 478.157  -2
   3   9   0 3203.44 478.157   1
  -3   9  -1 404.848 405.439   1
   0   9  -4 2456.96 676.808  -2
   3   9   1 2456.96 676.808   1
  -3   9  -2 885.682 323.794   1
  -1   9   5 1212.67 428.292  -2
  -3   9  -3 1212.67 428.292   1
   2   9  -5 1543.47 446.674  -2
   3   9   4 1543.47 446.674   1
   3   9   5 334.458 252.378   1
  -3   9  -6 217.549 392.099   1
   3   9  -6 169.104 706.285  -2
   3   9   6 169.104 706.285   1
   4   9  -6 1989.72 479.541  -2
   3   9   7 1989.72 479.541   1
  -3   9  -8-9.35644 415.403   1
  -3   9  -9 342.210 416.975   1
  -6   9   7 679.448 585.526  -2
  -3   9 -10 679.448 585.526   1
  -3  10  -1 983.566 485.196   1
  -3  10  -2 3621.71 533.150   1
  -1  10   5 7409.41 713.354  -2
  -3  10  -3 7409.41 713.354   1
  -2  10   5 2541.97 644.998  -2
  -3  10  -4 2541.97 644.998   1
  -4 -10  -4 3970.99 499.849  -2
   4 -10  -4 3970.99 499.849   1
  -3 -10  -4 4915.41 610.046  -2
   4 -10  -3 4915.41 610.046   1
   4 -10  -2 2104.59 425.331   1
  -2 -10  -5 1487.72 568.234  -2
   4 -10  -1 1487.72 568.234   1
  -1 -10  -5 203.100 529.144  -2
   4 -10   0 203.100 529.144   1
   4 -10   1 1074.36 406.792   1
   0 -10  -6 3224.54 611.924  -2
   4 -10   2 3224.54 611.924   1
   8  -9   2 923.029 1066.38  -2
  -4  -9  10 923.029 1066.38   1
  -4  -9   9 234.951 818.535   1
   7  -9   3 1258.96 1062.95  -2
  -4  -9   8 1258.96 1062.95   1
  -6  -9  -3 252.016 502.288  -2
   4  -9  -7 252.016 502.288   1
   4  -9  -6 118.407 346.756   1
   4  -9  -5 396.495 349.916   1
   4  -9   4 3345.21 409.948  -2
  -4  -9   4 3345.21 409.948   1
   4  -9  -3 988.384 371.832   1
   3  -9   4 1461.77 922.095  -2
  -4  -9   3 1461.77 922.095   1
   4  -9  -2 429.836 326.082   1
  -2  -9  -5 2225.59 461.327  -2
   4  -9  -1 2225.59 461.327   1
   1  -9   5 889.596 415.012  -2
  -4  -9   0 889.596 415.012   1
   4  -9   1 1781.37 335.690   1
   0  -9   6 981.046 885.806  -2
  -4  -9  -2 981.046 885.806   1
  -1  -9   6 2522.58 910.016  -2
  -4  -9  -3 2522.58 910.016   1
   4  -9   4 1603.57 435.640   1
   2  -9  -7 775.258 421.529  -2
   4  -9   5 775.258 421.529   1
   3  -9  -7 1571.96 442.489  -2
   4  -9   6 1571.96 442.489   1
   4  -9   7 600.114 552.330   1
  -4  -9   7 510.319 540.951  -2
  -4  -9  -7 510.319 540.951   1
   4  -9   8 458.805 507.278   1
   4  -9  -8 113.991 711.915  -2
   4  -9   8 113.991 711.915   1
   5  -9  -8 372.810 743.010  -2
   4  -9   9 372.810 743.010   1
   4  -8 -12 948.841 515.746   1
   9  -8   2 8811.63 487.609  -2
  -4  -8  11 8811.63 487.609   1
   8  -8   2 790.648 436.718  -2
  -4  -8  10 790.648 436.718   1
  -4  -8   9 1852.64 309.551   1
   7  -8   3 828.827 365.341  -2
  -4  -8   8 828.827 365.341   1
   6  -8   3 6480.98 420.657  -2
  -4  -8   7 6480.98 420.657   1
  -4  -8   6 2158.27 256.687   1
   4  -8  -5 3931.98 264.287   1
   4  -8   4 1381.85 219.572  -2
  -4  -8   4 1381.85 219.572   1
   4  -8  -3 4359.28 241.998   1
  -4  -8   2 121.698 299.672   1
  -2  -8  -5 28123.0 768.083  -2
   4  -8  -1 28123.0 768.083   1
  -1  -8  -5 7851.81 345.330  -2
   4  -8   0 7851.81 345.330   1
   4  -8   1 12097.7 338.245   1
   0  -8   6 4131.73 463.178  -2
  -4  -8  -2 4131.73 463.178   1
  -1  -8   6 10468.8 587.486  -2
  -4  -8  -3 10468.8 587.486   1
  -4  -8  -4 700.596 340.002   1
  -2  -8   7 13285.6 606.766  -2
  -4  -8  -5 13285.6 606.766   1
  -3  -8   7 2605.41 303.071  -2
  -4  -8  -6 2605.41 303.071   1
  -4  -8  -7 3784.29 277.168   1
   4  -8  -7 6518.84 758.778  -2
   4  -8   7 6518.84 758.778   1
   4  -8   8 424.705 358.365   1
  -4  -8   8 574.326 364.193  -2
  -4  -8  -8 574.326 364.193   1
   5  -8  -8 3024.66 347.650  -2
   4  -8   9 3024.66 347.650   1
  -6  -8   8 424.021 379.323  -2
  -4  -8 -10 424.021 379.323   1
  -4  -8 -11 6404.00 444.130   1
  -7  -8   9 1992.66 631.715  -2
  -4  -8 -12 1992.66 631.715   1
   4  -7 -13 35.5037 548.133   1
  -4  -7  12 1447.53 364.501   1
  -9  -7  -2 1424.70 460.071  -2
   4  -7 -11 1424.70 460.071   1
   8  -7   2 269.366 389.216  -2
  -4  -7  10 269.366 389.216   1
  -4  -7   9 297.602 263.240   1
  -7  -7  -3 2264.45 355.390  -2
   4  -7  -8 2264.45 355.390   1
   6  -7   3 2193.10 343.366  -2
  -4  -7   7 2193.10 343.366   1
  -4  -7   6 19.0517 223.050   1
   4  -7  -5 2930.77 240.999   1
   4  -7   4 541.838 163.200  -2
  -4  -7   4 541.838 163.200   1
   4  -7  -3 2403.39 161.748   1
   4  -7  -2 919.610 143.534   1
   2  -7   5 2488.50 201.596  -2
  -4  -7   1 2488.50 201.596   1
  -4  -7   0 990.014 180.347   1
  -1  -7  -5 1523.34 163.455  -2
   4  -7   0 1523.34 163.455   1
  -4  -7  -1 1792.02 113.210   1
   0  -7   6 1178.47 209.339  -2
  -4  -7  -2 1178.47 209.339   1
  -1  -7   6 4303.70 268.191  -2
  -4  -7  -3 4303.70 268.191   1
  -4  -7  -4 281.336 179.292   1
  -2  -7   7 2970.90 287.011  -2
  -4  -7  -5 2970.90 287.011   1
  -3  -7   7 4205.42 341.160  -2
  -4  -7  -6 4205.42 341.160   1
  -4  -7  -7 1998.24 242.901   1
  -4  -7  -8 1414.70 217.577   1
   5  -7  -8 1744.97 287.473  -2
   4  -7   9 1744.97 287.473   1
  -6  -7   8 416.133 354.915  -2
  -4  -7 -10 416.133 354.915   1
  -4  -7 -11 1214.59 304.206   1
   7  -7  -9 1657.08 425.483  -2
   4  -7  12 1657.08 425.483   1
   4  -6 -15 3053.04 657.425   1
 -11  -6  -1 1600.37 794.830  -2
   4  -6 -14 1600.37 794.830   1
   4  -6 -13 2307.30 573.747   1
  10  -6   1 4677.97 714.337  -2
  -4  -6  13 4677.97 714.337   1
  -4  -6  12 1050.86 351.858   1
   9  -6   2 3700.58 472.353  -2
  -4  -6  11 3700.58 472.353   1
  -8  -6  -2 837.925 392.686  -2
   4  -6 -10 837.925 392.686   1
  -4  -6   9 13340.5 441.086   1
  -7  -6  -3 1542.63 361.862  -2
   4  -6  -8 1542.63 361.862   1
   6  -6   3 28473.9 570.350  -2
  -4  -6   7 28473.9 570.350   1
   4  -6  -6 2197.65 227.887   1
   4  -6  -5 7413.79 201.501   1
   4  -6   4 4650.06 130.470  -2
  -4  -6   4 4650.06 130.470   1
   4  -6  -3 21588.9 176.473   1
  -4  -6   2 166.059 81.5679   1
   2  -6   5 2110.03 105.250  -2
  -4  -6   1 2110.03 105.250   1
  -4  -6   0 312.075 92.0611   1
   1  -6   5 2987.93 167.360  -2
  -4  -6   0 2987.93 167.360   1
  -4  -6  -1 1726.35 75.1153   1
   0  -6   6 5995.75 204.283  -2
  -4  -6  -2 5995.75 204.283   1
  -4  -6  -2 298.799 103.564   1
  -1  -6   6 26420.4 236.863  -2
  -4  -6  -3 26420.4 236.863   1
   4  -6   4 2472.95 112.633   1
  -4  -6  -5 6798.08 164.430   1
  -2  -6   7 9057.22 365.854  -2
  -4  -6  -5 9057.22 365.854   1
   3  -6  -7 2159.05 217.253  -2
   4  -6   6 2159.05 217.253   1
  -4  -6  -7 14809.6 361.911   1
  -4  -6  -8 408.876 227.364   1
   5  -6  -8 26144.9 516.158  -2
   4  -6   9 26144.9 516.158   1
   4  -6  10 93.1211 259.177   1
  -6  -6   8 448.853 396.446  -2
  -4  -6 -10 448.853 396.446   1
  -4  -6 -11 610.336 275.467   1
  -7  -6   9 2834.65 417.524  -2
  -4  -6 -12 2834.65 417.524   1
  -8  -6   9 8014.52 600.050  -2
  -4  -6 -13 8014.52 600.050   1
   4  -5 -15 2708.04 632.534   1
  11  -5   1 319.034 488.894  -2
  -4  -5  14 319.034 488.894   1
   4  -5 -13 1073.25 523.128   1
  10  -5   1 1097.24 640.615  -2
  -4  -5  13 1097.24 640.615   1
  -4  -5  12 1069.01 330.512   1
   9  -5   2 587.894 412.073  -2
  -4  -5  11 587.894 412.073   1
   8  -5   2 1580.22 385.892  -2
  -4  -5  10 1580.22 385.892   1
  -4  -5   9 1480.26 281.647   1
  -7  -5  -3 5999.60 383.769  -2
   4  -5  -8 5999.60 383.769   1
   6  -5   3 3949.32 243.318  -2
  -4  -5   7 3949.32 243.318   1
   4  -5  -6 188.308 143.421   1
   4  -5  -5 5962.19 171.630   1
   4  -5   4 1060.25 116.666  -2
  -4  -5   4 1060.25 116.666   1
  -4  -5   3 3986.63 108.066   1
   4  -5  -2 794.392 77.2320   1
   2  -5   5 3397.60 105.764  -2
  -4  -5   1 3397.60 105.764   1
   4  -5   0 2972.45 94.0400   1
   1  -5   5 3910.36 147.864  -2
  -4  -5   0 3910.36 147.864   1
   4  -5   1 1952.03 59.5240   1
   0  -5  -6 1775.37 136.854  -2
   4  -5   2 1775.37 136.854   1
  -4  -5  -2 806.247 111.909   1
  -1  -5   6 4790.23 136.241  -2
  -4  -5  -3 4790.23 136.241   1
   4  -5   4 431.090 91.2900   1
  -4  -5  -5 5835.33 151.616   1
  -2  -5   7 7312.55 300.939  -2
  -4  -5  -5 7312.55 300.939   1
   3  -5  -7 2929.38 221.836  -2
   4  -5   6 2929.38 221.836   1
  -4  -5  -7 3646.69 185.081   1
  -4  -5  -8 2731.46 188.577   1
  -5  -5   8 3452.61 353.686  -2
  -4  -5  -9 3452.61 353.686   1
   4  -5  10 415.770 259.313   1
  -6  -5   8 643.374 318.003  -2
  -4  -5 -10 643.374 318.003   1
  -4  -5 -11 583.234 266.320   1
  -7  -5   9 2106.04 381.840  -2
  -4  -5 -12 2106.04 381.840   1
  -8  -5   9 1834.47 467.754  -2
  -4  -5 -13 1834.47 467.754   1
  -4  -5 -14 81.3668 349.095   1
   4  -4 -16 2349.81 656.831   1
   4  -4 -15 1535.88 403.688   1
  11  -4   1 2081.15 519.793  -2
  -4  -4  14 2081.15 519.793   1
  -4  -4  13 5121.43 409.155   1
   4  -4 -12 5901.28 400.582   1
   9  -4   2 21002.2 616.120  -2
  -4  -4  11 21002.2 616.120   1
   8  -4   2 5925.58 419.251  -2
  -4  -4  10 5925.58 419.251   1
  -4  -4   9 779.620 255.318   1
   4  -4  -8 1701.48 368.373   1
   7  -4   3 4088.49 314.264  -2
  -4  -4   8 4088.49 314.264   1
   6  -4   3 5084.39 267.620  -2
  -4  -4   7 5084.39 267.620   1
   4  -4  -6 1565.62 161.903   1
  -4  -4   5 9759.34 186.301   1
   4  -4   4 8082.40 145.668  -2
  -4  -4   4 8082.40 145.668   1
  -4  -4   3 2692.95 96.5742   1
   4  -4  -2 6763.76 95.6063   1
  -2  -4  -5 66699.7 282.629  -2
   4  -4  -1 66699.7 282.629   1
  -4  -4   0 22487.9 149.157   1
   1  -4   5 25962.3 311.099  -2
  -4  -4   0 25962.3 311.099   1
   4  -4   1 28848.1 156.692   1
   0  -4   6 7597.21 132.542  -2
  -4  -4  -2 7597.21 132.542   1
   4  -4   2 6734.33 182.946   1
   1  -4  -6 19552.6 165.060  -2
   4  -4   3 19552.6 165.060   1
   4  -4   4 4117.83 102.265   1
  -4  -4  -5 10608.3 165.275   1
  -3  -4   7 11073.2 294.002  -2
  -4  -4  -6 11073.2 294.002   1
  -4  -4  -7 3468.71 181.896   1
   4  -4   8 1250.74 171.710   1
  -5  -4   8 1136.41 296.573  -2
  -4  -4  -9 1136.41 296.573   1
   4  -4  10 4797.61 244.990   1
  -6  -4   8 7571.40 416.638  -2
  -4  -4 -10 7571.40 416.638   1
  -4  -4 -11 16447.6 392.667   1
  -7  -4   9 6301.13 419.298  -2
  -4  -4 -12 6301.13 419.298   1
  -8  -4   9 6413.24 539.497  -2
  -4  -4 -13 6413.24 539.497   1
  -4  -4 -14 724.080 339.916   1
  -9  -4  10 4359.12 545.091  -2
  -4  -4 -15 4359.12 545.091   1
   4  -3 -16 1753.59 660.121   1
  -4  -3  15 1912.51 400.923   1
  11  -3   1 862.521 472.725  -2
  -4  -3  14 862.521 472.725   1
  -4  -3  13 1895.75 354.758   1
  -4  -3  12 808.838 303.875   1
   9  -3   2 592.066 374.942  -2
  -4  -3  11 592.066 374.942   1
   8  -3   2 1888.63 364.015  -2
  -4  -3  10 1888.63 364.015   1
   4  -3  -9 3754.13 296.250   1
   4  -3  -8 4749.24 267.830   1
   7  -3   3 10351.6 551.837  -2
  -4  -3   8 10351.6 551.837   1
   6  -3   3 5889.62 222.274  -2
  -4  -3   7 5889.62 222.274   1
  -4  -3   6 187.947 109.155   1
   4  -3  -5 5055.81 138.780   1
  -4  -3  -4 17507.0 199.891  -2
   4  -3  -4 17507.0 199.891   1
   4  -3  -3 2578.41 76.9563   1
   4  -3  -2 835.789 59.6688   1
   2  -3   5 1778.72 88.9735  -2
  -4  -3   1 1778.72 88.9735   1
  -4  -3   0 1455.85 62.4361   1
   4  -3   1 1078.36 48.2399   1
   0  -3   6 2714.98 105.250  -2
  -4  -3  -2 2714.98 105.250   1
   4  -3   2 828.039 89.9519   1
  -1  -3   6 3538.67 109.349  -2
  -4  -3  -3 3538.67 109.349   1
  -4  -3  -4 9319.58 115.341   1
  -4  -3  -5 5141.78 130.116   1
  -3  -3   7 2282.35 175.900  -2
  -4  -3  -6 2282.35 175.900   1
  -4  -3  -7 4347.88 157.036   1
  -4  -3  -8 4348.15 169.670   1
  -5  -3   8 6551.09 362.238  -2
  -4  -3  -9 6551.09 362.238   1
  -4  -3 -10 18.9910 250.273   1
  -6  -3   8 313.984 490.716  -2
  -4  -3 -10 313.984 490.716   1
  -4  -3 -11 313.585 222.616   1
  -7  -3   9 5108.70 474.300  -2
  -4  -3 -12 5108.70 474.300   1
  -8  -3   9 3284.86 461.993  -2
  -4  -3 -13 3284.86 461.993   1
  -4  -3 -14 349.247 321.772   1
  -9  -3  10 2820.74 511.369  -2
  -4  -3 -15 2820.74 511.369   1
  10  -3 -10 1675.23 814.396  -2
   4  -3  16 1675.23 814.396   1
  -4  -2  16 2193.07 406.380   1
  -4  -2  15 1699.03 388.924   1
 -11  -2  -1 10851.0 636.865  -2
   4  -2 -14 10851.0 636.865   1
  -4  -2  13 3062.90 358.084   1
  -4  -2  12 510.718 302.033   1
   9  -2   2 6000.06 435.409  -2
  -4  -2  11 6000.06 435.409   1
   8  -2   2 12574.1 321.828  -2
  -4  -2  10 12574.1 321.828   1
   4  -2  -9 4907.63 211.800   1
  -4  -2   8 28452.4 350.986   1
   6  -2   3 12915.3 258.893  -2
  -4  -2   7 12915.3 258.893   1
  -4  -2   6 14615.4 193.216   1
   4  -2  -5 4605.16 129.130   1
   4  -2   4 51648.4 303.685  -2
  -4  -2   4 51648.4 303.685   1
   4  -2  -3 8875.66 90.2704   1
   4  -2  -2 14066.5 115.706   1
   2  -2   5 2980.02 105.766  -2
  -4  -2   1 2980.02 105.766   1
  -4  -2   0 924.045 65.7920   1
   4  -2   1 2888.48 88.9828   1
   0  -2  -6 45586.6 311.344  -2
   4  -2   2 45586.6 311.344   1
  -4  -2  -2 14786.9 233.719   1
   4  -2   3 8999.74 180.187   1
  -1  -2   6 14504.1 163.698  -2
  -4  -2  -3 14504.1 163.698   1
  -4  -2  -4 28765.0 206.916   1
  -4  -2  -5 4733.17 132.398   1
   3  -2  -7 18503.7 277.342  -2
   4  -2   6 18503.7 277.342   1
  -4  -2  -7 6568.11 160.448   1
  -4  -2  -8 26233.1 334.175   1
  -5  -2   8 10555.2 336.521  -2
  -4  -2  -9 10555.2 336.521   1
  -4  -2 -10 3180.58 132.619   1
  -6  -2   8 7761.38 538.329  -2
  -4  -2 -10 7761.38 538.329   1
  -4  -2 -11 1908.74 198.319   1
  -7  -2   9 9898.51 524.945  -2
  -4  -2 -12 9898.51 524.945   1
  -8  -2   9 6311.26 484.552  -2
  -4  -2 -13 6311.26 484.552   1
   4  -2  14 5559.32 405.211   1
  -9  -2  10 2089.05 484.039  -2
  -4  -2 -15 2089.05 484.039   1
 -10  -2  10 3152.40 533.937  -2
  -4  -2 -16 3152.40 533.937   1
  13  -1   0 1149.72 673.608  -2
  -4  -1  17 1149.72 673.608   1
  -4  -1  16 2507.39 407.032   1
  -4  -1  15 1887.77 371.634   1
  11  -1   1 835.726 443.528  -2
  -4  -1  14 835.726 443.528   1
  -4  -1  13 1310.62 314.635   1
  -4  -1  12 1389.65 302.400   1
   9  -1   2 924.715 227.808  -2
  -4  -1  11 924.715 227.808   1
   8  -1   2 2599.05 225.864  -2
  -4  -1  10 2599.05 225.864   1
  -4  -1   9 6457.37 206.101   1
   4  -1  -8 7710.18 207.457   1
   6  -1   3 5043.70 183.845  -2
  -4  -1   7 5043.70 183.845   1
   4  -1  -6 666.737 98.2215   1
   4  -1  -5 4142.72 117.513   1
  -4  -1  -4 35993.6 234.445  -2
   4  -1  -4 35993.6 234.445   1
  -4  -1   3 655.625 89.6419   1
   4  -1  -2 366.924 81.3571   1
  -2  -1  -5 283.274 92.5820  -2
   4  -1  -1 283.274 92.5820   1
   4  -1   0 91.1162 63.5679   1
  -4  -1  -1 149.382 70.6974   1
   4  -1   2 385.303 81.8477   1
  -4  -1  -3 622.519 139.270   1
   1  -1  -6 1042.81 159.984  -2
   4  -1   3 1042.81 159.984   1
  -4  -1  -4 18809.7 144.753   1
  -4  -1  -5 4240.89 126.645   1
  -3  -1   7 856.630 139.000  -2
  -4  -1  -6 856.630 139.000   1
  -4  -1  -7 515.213 110.263   1
   4  -1   8 6826.37 186.576   1
  -5  -1   8 7469.49 196.263  -2
  -4  -1  -9 7469.49 196.263   1
  -4  -1 -10-1.78921 143.454   1
  -4  -1 -11 38.9705 154.159   1
   7  -1  -9 7002.23 456.037  -2
   4  -1  12 7002.23 456.037   1
  -8  -1   9 5180.40 451.408  -2
  -4  -1 -13 5180.40 451.408   1
  -4  -1 -14 186.317 297.270   1
  -9  -1  10 2688.61 469.927  -2
  -4  -1 -15 2688.61 469.927   1
 -10  -1  10 2016.01 487.911  -2
  -4  -1 -16 2016.01 487.911   1
   4  -1  17 148.150 587.216   1
  13   0   0 1649.71 678.832  -2
  -4   0  17 1649.71 678.832   1
  -4   0  16 4518.15 435.931   1
  -4   0  15 839.136 338.546   1
  11   0   1 4106.84 493.972  -2
  -4   0  14 4106.84 493.972   1
  -4   0  13 2671.03 347.141   1
  -4   0  12 22742.0 534.687   1
   9   0   2 6289.37 250.877  -2
  -4   0  11 6289.37 250.877   1
   8   0   2 17709.1 292.851  -2
  -4   0  10 17709.1 292.851   1
  -4   0   9-2.95662 121.107   1
  -4   0   8 691.021 116.142   1
   6   0   3 665.801 126.117  -2
  -4   0   7 665.801 126.117   1
  -4   0   6 10959.1 146.251   1
  -4   0   5 3217.14 81.7909   1
  -4   0  -4 9086.70 137.136  -2
   4   0  -4 9086.70 137.136   1
  -4   0   3 130.983 65.3684   1
  -4   0   2 20482.2 146.039   1
   2   0   5 7982.75 129.993  -2
  -4   0   1 7982.75 129.993   1
   4   0   0 110401. 343.105   1
   4   0   1 2615.48 70.9866   1
  -4   0  -2 20077.3 174.296   1
   0   0  -6 27099.3 438.430  -2
   4   0   2 27099.3 438.430   1
   4   0   3 221.249 60.7528   1
  -4   0  -4 4839.08 89.8207   1
   4   0   5 3179.55 85.5259   1
  -3   0   7 44831.8 351.800  -2
  -4   0  -6 44831.8 351.800   1
  -4   0  -7 286.956 71.5807   1
   4   0   8 652.157 83.6173   1
   5   0  -8 132.624 110.088  -2
   4   0   9 132.624 110.088   1
  -4   0 -10 14411.8 224.675   1
   4   0  11 2157.56 149.278   1
  -7   0   9 23423.7 661.406  -2
  -4   0 -12 23423.7 661.406   1
  -8   0   9 2857.21 397.775  -2
  -4   0 -13 2857.21 397.775   1
  -4   0 -14 2184.01 331.580   1
  -9   0  10 1731.15 446.240  -2
  -4   0 -15 1731.15 446.240   1
 -10   0  10 12025.7 658.839  -2
  -4   0 -16 12025.7 658.839   1
   4   0  17 2582.01 624.784   1
   4   0  18 1416.36 522.077   1
  11   0 -11 4584.01 851.227  -2
   4   0  18 4584.01 851.227   1
  -4   1  18 657.039 486.333   1
  13   1   0 360.234 420.512  -2
  -4   1  17 360.234 420.512   1
  -4   1  16 2196.85 382.892   1
  -4   1  15 1855.13 362.272   1
 -11   1  -1 841.819 433.717  -2
   4   1 -14 841.819 433.717   1
  -4   1  13 1438.83 304.457   1
  -4   1  12 1363.90 226.569   1
  -9   1  -2 862.843 163.306  -2
   4   1 -11 862.843 163.306   1
   8   1   2 2531.24 160.619  -2
  -4   1  10 2531.24 160.619   1
  -4   1   9 5978.69 138.535   1
  -4   1   8 6911.36 129.479   1
  -7   1  -3 14684.3 666.887  -2
   4   1  -8 14684.3 666.887   1
  -6   1  -3 3988.43 106.090  -2
   4   1  -7 3988.43 106.090   1
  -4   1   6 770.271 101.377   1
  -4   1   5 4352.32 117.283   1
  -4   1  -4 35233.1 215.101  -2
   4   1  -4 35233.1 215.101   1
   4   1  -3 681.926 75.3180   1
   4   1  -2 389.167 72.1505   1
  -2   1  -5 267.729 103.664  -2
   4   1  -1 267.729 103.664   1
   4   1   0 109.778 72.5143   1
   4   1   1 127.849 69.4530   1
   4   1   2 319.520 83.0082   1
   0   1  -6 4092.05 177.155  -2
   4   1   2 4092.05 177.155   1
   4   1   3 600.982 104.069   1
  -1   1   6 1168.67 134.877  -2
  -4   1  -3 1168.67 134.877   1
  -4   1  -4 19200.6 141.036   1
   4   1   5 4158.93 99.6304   1
   3   1  -7 922.929 105.115  -2
   4   1   6 922.929 105.115   1
   4   1   7 649.583 98.8818   1
  -4   1  -8 6759.80 148.911   1
   5   1  -8 6771.74 256.644  -2
   4   1   9 6771.74 256.644   1
   4   1  10 29.1989 176.697   1
  -6   1   8 731.723 388.003  -2
  -4   1 -10 731.723 388.003   1
  -4   1 -11 49.2336 79.6132   1
   7   1  -9 6328.14 323.282  -2
   4   1  12 6328.14 323.282   1
   8   1  -9 4548.01 325.324  -2
   4   1  13 4548.01 325.324   1
  -4   1 -14 161.809 231.586   1
   9   1 -10 2433.54 339.897  -2
   4   1  15 2433.54 339.897   1
  10   1 -10 2086.54 376.534  -2
   4   1  16 2086.54 376.534   1
   4   1  17 287.976 363.465   1
 -11   1  10 1078.21 607.013  -2
  -4   1 -17 1078.21 607.013   1
   4   1  18 514.737 493.643   1
  11   1 -11 1019.26 720.994  -2
   4   1  18 1019.26 720.994   1
  -4   2  18 1217.63 498.942   1
  13   2   0 2008.58 494.772  -2
  -4   2  17 2008.58 494.772   1
  -4   2  16 2065.77 366.087   1
  -4   2  15 2033.18 336.684   1
  11   2   1 9559.84 559.385  -2
  -4   2  14 9559.84 559.385   1
  -4   2  13 2656.23 324.474   1
  -4   2  12 497.932 249.662   1
   9   2   2 5687.07 315.110  -2
  -4   2  11 5687.07 315.110   1
   4   2 -10 2232.82 92.4056   1
  -8   2  -2 11627.4 340.722  -2
   4   2 -10 11627.4 340.722   1
   4   2  -9 4367.22 229.558   1
  -4   2   8 25702.2 544.415   1
  -7   2  -3 36545.1 602.666  -2
   4   2  -8 36545.1 602.666   1
  -6   2  -3 12260.3 275.455  -2
   4   2  -7 12260.3 275.455   1
  -4   2   6 13101.4 213.344   1
  -4   2   5 4673.30 109.196   1
   4   2   4 50455.5 242.313  -2
  -4   2   4 50455.5 242.313   1
  -4   2   3 8683.11 118.054   1
   4   2  -2 13914.4 144.528   1
  -2   2  -5 2814.27 101.467  -2
   4   2  -1 2814.27 101.467   1
   4   2   0 852.600 56.1348   1
   4   2   1 2713.57 81.1847   1
   4   2   2 14895.5 348.253   1
   0   2  -6 42315.5 209.696  -2
   4   2   2 42315.5 209.696   1
   4   2   3 8915.32 135.699   1
   1   2  -6 15468.3 196.556  -2
   4   2   3 15468.3 196.556   1
  -4   2  -4 27504.0 150.519   1
  -4   2  -5 4539.42 87.4848   1
   3   2  -7 17880.8 216.655  -2
   4   2   6 17880.8 216.655   1
  -4   2  -7 6106.42 126.507   1
   4   2   8 25458.7 236.702   1
   5   2  -8 9899.72 270.893  -2
   4   2   9 9899.72 270.893   1
   4   2  10 2902.72 200.409   1
  -6   2   8 8357.18 465.863  -2
  -4   2 -10 8357.18 465.863   1
  -4   2 -11 1964.62 171.267   1
   7   2  -9 8983.55 345.434  -2
   4   2  12 8983.55 345.434   1
   8   2  -9 6253.23 330.310  -2
   4   2  13 6253.23 330.310   1
   4   2  14 4778.29 278.748   1
   9   2 -10 1907.09 347.341  -2
   4   2  15 1907.09 347.341   1
  10   2 -10 2483.24 387.050  -2
   4   2  16 2483.24 387.050   1
   4   2  17 1417.76 345.797   1
 -11   2  10 2471.45 606.117  -2
  -4   2 -17 2471.45 606.117   1
  13   3   0 110.781 362.677  -2
  -4   3  17 110.781 362.677   1
  -4   3  16 1021.24 325.173   1
  -4   3  15 1793.20 309.708   1
 -11   3  -1 688.079 378.092  -2
   4   3 -14 688.079 378.092   1
  -4   3  13 1811.89 337.476   1
 -10   3  -1 1960.97 686.811  -2
   4   3 -13 1960.97 686.811   1
  -4   3  12 668.224 259.898   1
   9   3   2 645.369 302.508  -2
  -4   3  11 645.369 302.508   1
   8   3   2 1573.73 243.372  -2
  -4   3  10 1573.73 243.372   1
  -4   3   9 3270.78 208.170   1
  -4   3   8 4436.86 223.751   1
  -7   3  -3 9758.68 638.039  -2
   4   3  -8 9758.68 638.039   1
   6   3   3 5309.20 224.362  -2
  -4   3   7 5309.20 224.362   1
  -4   3   6 107.029 100.298   1
  -4   3   5 4611.53 118.138   1
   4   3   4 15796.7 146.578  -2
  -4   3   4 15796.7 146.578   1
   4   3  -3 2464.64 84.1655   1
   4   3  -2 811.222 70.2182   1
  -2   3  -5 1541.55 99.7896  -2
   4   3  -1 1541.55 99.7896   1
  -4   3   0 1436.23 69.5752   1
  -1   3  -5 3129.16 420.431  -2
   4   3   0 3129.16 420.431   1
   4   3   1 1094.64 62.8721   1
   0   3  -6 2550.52 114.619  -2
   4   3   2 2550.52 114.619   1
   1   3  -6 3438.85 126.052  -2
   4   3   3 3438.85 126.052   1
  -4   3  -4 8842.80 113.235   1
  -4   3  -5 4804.62 97.3461   1
   3   3  -7 1833.67 95.3572  -2
   4   3   6 1833.67 95.3572   1
  -4   3  -7 3593.66 92.1196   1
  -4   3  -8 3643.83 125.216   1
  -5   3   8 5146.22 211.319  -2
  -4   3  -9 5146.22 211.319   1
   4   3  10 88.9520 122.376   1
   4   3  11 137.419 136.196   1
   7   3  -9 4595.13 290.505  -2
   4   3  12 4595.13 290.505   1
  -8   3   9 2980.04 287.950  -2
  -4   3 -13 2980.04 287.950   1
  -4   3 -14 315.487 209.786   1
   9   3 -10 2619.02 330.829  -2
   4   3  15 2619.02 330.829   1
  10   3 -10 812.392 420.086  -2
   4   3  16 812.392 420.086   1
   4   3  17-93.4937 477.164   1
 -11   3  10 957.717 557.924  -2
  -4   3 -17 957.717 557.924   1
  -4   4  15 1184.96 330.561   1
  11   4   1 1839.17 432.714  -2
  -4   4  14 1839.17 432.714   1
  -4   4  13 4747.49 367.523   1
  -4   4  12 4698.53 296.842   1
   9   4   2 17461.0 473.499  -2
  -4   4  11 17461.0 473.499   1
  -8   4  -2 4341.79 266.802  -2
   4   4 -10 4341.79 266.802   1
   4   4  -9 610.524 147.966   1
  -4   4   8 1097.86 182.950   1
  -7   4  -3 3326.60 230.283  -2
   4   4  -8 3326.60 230.283   1
  -6   4  -3 4395.66 181.262  -2
   4   4  -7 4395.66 181.262   1
  -4   4   6 1535.00 104.353   1
  -4   4   5 8644.06 142.462   1
   4   4   4 6932.50 137.185  -2
  -4   4   4 6932.50 137.185   1
   4   4  -3 2676.03 102.621   1
   4   4  -2 6506.49 130.294   1
   2   4   5 65009.6 382.760  -2
  -4   4   1 65009.6 382.760   1
   4   4   0 21451.1 250.439   1
  -1   4  -5 28703.9 607.093  -2
   4   4   0 28703.9 607.093   1
   4   4   1 27776.2 246.146   1
   0   4  -6 7347.44 174.016  -2
   4   4   2 7347.44 174.016   1
   1   4  -6 19227.4 205.227  -2
   4   4   3 19227.4 205.227   1
   4   4   4 3693.90 94.2953   1
   4   4   5 10947.3 215.201   1
   2   4  -7 26397.6 368.312  -2
   4   4   5 26397.6 368.312   1
  -3   4   7 9537.39 175.716  -2
  -4   4  -6 9537.39 175.716   1
   4   4   7 3140.82 105.446   1
   4   4   8 1117.13 71.1615   1
   5   4  -8 923.936 111.387  -2
   4   4   9 923.936 111.387   1
   4   4  10 4302.20 242.474   1
  -6   4   8 7096.82 389.018  -2
  -4   4 -10 7096.82 389.018   1
  -4   4 -11 14020.8 285.201   1
   7   4  -9 5351.24 293.425  -2
   4   4  12 5351.24 293.425   1
   8   4  -9 4839.60 372.285  -2
   4   4  13 4839.60 372.285   1
  -4   4 -14 819.133 248.538   1
  -9   4  10 3714.67 405.213  -2
  -4   4 -15 3714.67 405.213   1
 -10   4  10 5804.90 488.354  -2
  -4   4 -16 5804.90 488.354   1
   4   5 -16-368.230 478.591   1
   4   5 -15 1395.07 487.666   1
 -11   5  -1 162.647 404.108  -2
   4   5 -14 162.647 404.108   1
   4   5 -13 310.978 441.267   1
  10   5   1 654.197 587.084  -2
  -4   5  13 654.197 587.084   1
  -4   5  12 744.169 192.099   1
   9   5   2 522.890 239.747  -2
  -4   5  11 522.890 239.747   1
   8   5   2 849.312 226.120  -2
  -4   5  10 849.312 226.120   1
  -4   5   9 1124.97 154.681   1
  -4   5   8 2886.73 125.832   1
   7   5   3 4948.20 228.729  -2
  -4   5   8 4948.20 228.729   1
   6   5   3 3657.62 134.758  -2
  -4   5   7 3657.62 134.758   1
   4   5  -6 134.783 95.6555   1
   4   5  -5 5297.29 154.014   1
  -4   5  -4 702.348 137.230  -2
   4   5  -4 702.348 137.230   1
   4   5  -3 3682.92 121.833   1
   4   5  -2 808.892 98.1934   1
  -2   5  -5 3317.18 153.657  -2
   4   5  -1 3317.18 153.657   1
   4   5   0 2858.51 144.349   1
  -1   5  -5 3512.43 438.511  -2
   4   5   0 3512.43 438.511   1
   4   5   1 2104.62 124.387   1
   0   5  -6 1819.76 156.895  -2
   4   5   2 1819.76 156.895   1
   1   5  -6 4510.22 165.003  -2
   4   5   3 4510.22 165.003   1
   4   5   4 474.692 69.9135   1
   4   5   5 5000.99 107.339   1
   2   5  -7 6436.64 242.122  -2
   4   5   5 6436.64 242.122   1
   3   5  -7 2571.50 105.883  -2
   4   5   6 2571.50 105.883   1
   4   5   7 2956.01 85.4186   1
  -4   5  -8 2660.92 119.622   1
  -5   5   8 3153.82 196.755  -2
  -4   5  -9 3153.82 196.755   1
  -6   5   8 488.941 241.948  -2
  -4   5 -10 488.941 241.948   1
  -4   5 -11 439.558 197.352   1
  -7   5   9 1828.56 302.258  -2
  -4   5 -12 1828.56 302.258   1
   8   5  -9 742.294 564.253  -2
   4   5  13 742.294 564.253   1
   4   5  14 87.0509 453.525   1
   9   5 -10 2916.56 664.358  -2
   4   5  15 2916.56 664.358   1
   4   6 -15 1285.43 521.361   1
 -11   6  -1 216.815 612.760  -2
   4   6 -14 216.815 612.760   1
 -10   6  -1 2613.36 465.680  -2
   4   6 -13 2613.36 465.680   1
   4   6 -12 911.767 332.244   1
   9   6   2 2671.11 435.169  -2
  -4   6  11 2671.11 435.169   1
   8   6   2 1063.46 382.789  -2
  -4   6  10 1063.46 382.789   1
  -4   6   9 10602.4 234.017   1
  -4   6   8 677.833 424.535   1
  -7   6  -3 1304.81 345.963  -2
   4   6  -8 1304.81 345.963   1
  -6   6  -3 26099.0 365.042  -2
   4   6  -7 26099.0 365.042   1
  -4   6   6 2001.18 157.606   1
   4   6  -5 6372.69 164.807   1
  -5   6  -4 18377.4 691.752  -2
   4   6  -5 18377.4 691.752   1
   4   6   4 4431.44 164.596  -2
  -4   6   4 4431.44 164.596   1
  -4   6   3 20329.1 258.958   1
  -3   6  -4 25784.8 455.514  -2
   4   6  -3 25784.8 455.514   1
   4   6  -2 228.212 102.993   1
   2   6   5 1795.62 175.229  -2
  -4   6   1 1795.62 175.229   1
  -4   6   0 241.442 169.684   1
  -1   6  -5 2738.89 246.406  -2
   4   6   0 2738.89 246.406   1
  -4   6  -1 1729.41 169.234   1
   4   6   2 195.215 161.375   1
   0   6  -6 6326.89 271.254  -2
   4   6   2 6326.89 271.254   1
   4   6   3 18673.7 283.006   1
   1   6  -6 25382.9 430.582  -2
   4   6   3 25382.9 430.582   1
  -4   6  -4 2316.11 266.004   1
  -4   6  -5 6809.65 323.380   1
  -3   6   7 2038.43 197.006  -2
  -4   6  -6 2038.43 197.006   1
   4   6   7 13276.5 228.317   1
   4   6   8 290.574 131.613   1
  -5   6   8 22036.9 430.989  -2
  -4   6  -9 22036.9 430.989   1
  -4   6 -10 10.1164 356.860   1
   6   6  -8 271.832 497.192  -2
   4   6  10 271.832 497.192   1
   4   6  11 662.105 285.388   1
  -7   6   9 2385.65 412.340  -2
  -4   6 -12 2385.65 412.340   1
   8   6  -9 5845.55 470.082  -2
   4   6  13 5845.55 470.082   1
  -4   6 -14 138.465 432.532   1
  -4   6 -15 1294.63 479.317   1
 -11   7  -1 214.924 480.314  -2
   4   7 -14 214.924 480.314   1
 -10   7  -1 189.666 625.569  -2
   4   7 -13 189.666 625.569   1
   4   7 -12 999.525 332.816   1
  -9   7  -2 833.242 421.423  -2
   4   7 -11 833.242 421.423   1
   8   7   2 77.7446 394.575  -2
  -4   7  10 77.7446 394.575   1
   4   7  -9 234.915 240.839   1
   7   7   3 1820.86 326.383  -2
  -4   7   8 1820.86 326.383   1
   6   7   3 1905.41 323.390  -2
  -4   7   7 1905.41 323.390   1
   4   7  -6-16.3228 160.479   1
   4   7  -5 2896.95 247.864   1
  -5   7  -4 6078.04 375.855  -2
   4   7  -5 6078.04 375.855   1
  -4   7  -4 656.724 198.675  -2
   4   7  -4 656.724 198.675   1
  -4   7   3 2735.28 403.751   1
  -3   7  -4 2853.97 536.576  -2
   4   7  -3 2853.97 536.576   1
   4   7  -2 1049.24 258.380   1
   2   7   5 2486.46 375.352  -2
  -4   7   1 2486.46 375.352   1
  -4   7   0 1099.57 357.487   1
  -1   7  -5 1878.82 529.667  -2
   4   7   0 1878.82 529.667   1
  -4   7  -1 1751.53 270.652   1
   0   7   6 1245.36 344.914  -2
  -4   7  -2 1245.36 344.914   1
   1   7  -6 4438.88 389.089  -2
   4   7   3 4438.88 389.089   1
  -4   7  -4 312.444 265.288   1
  -4   7  -5 2729.59 387.781   1
   2   7  -7 3505.28 618.730  -2
   4   7   5 3505.28 618.730   1
   3   7  -7 4103.58 435.210  -2
   4   7   6 4103.58 435.210   1
  -4   7  -7 1620.25 389.103   1
   4   7  -7 4519.33 664.600  -2
   4   7   7 4519.33 664.600   1
  -4   7  -8 1266.57 302.435   1
  -5   7   8 1399.15 396.355  -2
  -4   7  -9 1399.15 396.355   1
  -4   7 -10 78.3437 369.721   1
   6   7  -8 592.133 554.129  -2
   4   7  10 592.133 554.129   1
   4   7  11 669.070 299.321   1
  -7   7   9 903.893 581.502  -2
  -4   7 -12 903.893 581.502   1
  -8   7   9 30.2306 597.691  -2
  -4   7 -13 30.2306 597.691   1
  -4   7 -14 53.2073 441.606   1
  -9   8  -2 6710.27 781.933  -2
   4   8 -11 6710.27 781.933   1
   8   8   2 707.694 424.345  -2
  -4   8  10 707.694 424.345   1
   4   8  -9 1480.92 272.152   1
  -4   8   8 444.506 488.553   1
   7   8   3 555.431 394.213  -2
  -4   8   8 555.431 394.213   1
   6   8   3 6091.78 410.122  -2
  -4   8   7 6091.78 410.122   1
   4   8  -6 2156.46 257.394   1
  -4   8   5 4933.17 536.053   1
  -5   8  -4 5669.39 406.393  -2
   4   8  -5 5669.39 406.393   1
  -4   8  -4 1055.01 346.828  -2
   4   8  -4 1055.01 346.828   1
  -4   8   3 5594.92 515.576   1
  -3   8  -4 10948.7 709.293  -2
   4   8  -3 10948.7 709.293   1
   4   8  -2 406.365 301.155   1
  -2   8  -5 28420.5 753.793  -2
   4   8  -1 28420.5 753.793   1
  -4   8   0 3872.58 490.550   1
  -1   8  -5 10962.3 732.284  -2
   4   8   0 10962.3 732.284   1
   4   8   1 12896.1 444.284   1
   0   8   6 4579.27 440.137  -2
  -4   8  -2 4579.27 440.137   1
  -1   8   6 11072.6 527.356  -2
  -4   8  -3 11072.6 527.356   1
   4   8   4 827.718 307.114   1
  -4   8  -5 4566.55 474.757   1
   2   8  -7 15176.0 869.304  -2
   4   8   5 15176.0 869.304   1
   3   8  -7 2374.18 450.902  -2
   4   8   6 2374.18 450.902   1
  -4   8  -7 3826.64 364.262   1
  -4   8  -8 384.980 399.129   1
   4   8  -8 712.333 726.275  -2
   4   8   8 712.333 726.275   1
  -5   8   8 2318.42 598.759  -2
  -4   8  -9 2318.42 598.759   1
  -4   8 -10 434.856 427.069   1
  -4   8 -11 4567.59 531.808   1
   4   9  -8 201.837 478.808   1
   7   9   3 925.530 568.056  -2
  -4   9   8 925.530 568.056   1
  -6   9  -3 478.771 424.617  -2
   4   9  -7 478.771 424.617   1
  -5   9  -3-234.059 630.441  -2
   4   9  -6-234.059 630.441   1
  -4   9   5 453.470 490.684   1
  -5   9  -4 1059.40 636.432  -2
   4   9  -5 1059.40 636.432   1
  -4   9  -4 2836.08 416.099  -2
   4   9  -4 2836.08 416.099   1
  -4   9   3 986.890 461.121   1
  -3   9  -4 1534.78 650.640  -2
   4   9  -3 1534.78 650.640   1
  -4   9   2 347.269 428.550   1
  -3   9  -5 917.510 653.602  -2
   4   9  -2 917.510 653.602   1
  -2   9  -5 2445.68 475.522  -2
   4   9  -1 2445.68 475.522   1
  -4   9   0-179.582 418.425   1
  -1   9  -5 1408.95 651.540  -2
   4   9   0 1408.95 651.540   1
   4   9   1 1623.63 343.373   1
   0   9  -6 763.556 433.409  -2
   4   9   2 763.556 433.409   1
   1   9  -6 3072.92 468.848  -2
   4   9   3 3072.92 468.848   1
   4   9   4 1999.36 350.110   1
  -4   9  -5 691.929 433.962   1
   2   9  -7 1396.15 720.146  -2
   4   9   5 1396.15 720.146   1
  -3   9   7 1857.97 486.172  -2
  -4   9  -6 1857.97 486.172   1
  -4   9  -7 312.337 426.997   1
  -4   9  -8 499.016 434.358   1
   5 -10  -4 3714.90 512.897   1
   5 -10  -3 3616.92 500.017   1
  -3 -10  -6 2165.75 614.736  -2
   5 -10  -2 2165.75 614.736   1
  -2 -10  -6 576.608 547.754  -2
   5 -10  -1 576.608 547.754   1
   5 -10   0 189.842 428.011   1
   7  -9   4 952.137 569.009  -2
  -5  -9   8 952.137 569.009   1
   5  -9  -7 214.311 383.767   1
   5  -9  -6 781.646 483.242   1
   6  -9   5 2196.07 1134.74  -2
  -5  -9   6 2196.07 1134.74   1
  -5  -9  -5 1668.42 396.464  -2
   5  -9  -5 1668.42 396.464   1
   5  -9  -4 1297.20 374.879   1
  -5  -9   3 2.99342 347.294   1
   3  -9   6 876.176 475.730  -2
  -5  -9   2 876.176 475.730   1
   2  -9   6 1662.41 469.697  -2
  -5  -9   1 1662.41 469.697   1
   5  -9   0-35.2704 328.474   1
   1  -9   7 2117.50 482.813  -2
  -5  -9  -1 2117.50 482.813   1
   0  -9  -7 1543.28 471.236  -2
   5  -9   2 1543.28 471.236   1
  -5  -9  -3 71.8318 662.359   1
  -1  -9   8 489.786 926.626  -2
  -5  -9  -4 489.786 926.626   1
  -2  -9   8 1112.20 546.138  -2
  -5  -9  -5 1112.20 546.138   1
   5  -9   6 811.344 570.048   1
   3  -9  -8 608.539 722.969  -2
   5  -9   6 608.539 722.969   1
   5  -9   7 221.202 569.067   1
   3  -9  -9 321.650 696.395  -2
   5  -9   7 321.650 696.395   1
   4  -9  -9 485.653 780.940  -2
   5  -9   8 485.653 780.940   1
  -9  -8  -3 1170.01 696.613  -2
   5  -8 -11 1170.01 696.613   1
  -5  -8  10 5083.58 415.819   1
   8  -8   4 2015.41 461.308  -2
  -5  -8   9 2015.41 461.308   1
   7  -8   4 6441.83 457.221  -2
  -5  -8   8 6441.83 457.221   1
  -5  -8   7 363.037 264.493   1
  -5  -8   6 2315.65 273.401   1
   5  -8   5 6360.99 311.063  -2
  -5  -8   5 6360.99 311.063   1
   5  -8  -4 1994.03 241.674   1
  -5  -8   3 455.752 326.393   1
  -3  -8  -6 18150.6 704.649  -2
   5  -8  -2 18150.6 704.649   1
   2  -8   6 2493.11 320.092  -2
  -5  -8   1 2493.11 320.092   1
   5  -8   0 15829.3 382.485   1
   1  -8   7 1829.43 332.721  -2
  -5  -8  -1 1829.43 332.721   1
   0  -8   7 7500.40 550.451  -2
  -5  -8  -2 7500.40 550.451   1
  -5  -8  -3 355.777 343.317   1
   1  -8  -8 4005.23 507.334  -2
   5  -8   4 4005.23 507.334   1
  -2  -8   8 3048.86 542.830  -2
  -5  -8  -5 3048.86 542.830   1
  -5  -8  -6 2025.35 254.464   1
   5  -8   7 346.252 244.343   1
   4  -8  -9 3023.52 343.854  -2
   5  -8   8 3023.52 343.854   1
  -5  -8   9 1986.72 387.996  -2
  -5  -8  -9 1986.72 387.996   1
  -5  -8 -10 5372.53 372.591   1
  -6  -8  10 2018.52 506.843  -2
  -5  -8 -11 2018.52 506.843   1
   5  -7 -13 1337.12 602.562   1
  -5  -7  12 58.0270 487.647   1
 -10  -7  -3 382.798 720.920  -2
   5  -7 -12 382.798 720.920   1
   9  -7   3 666.560 458.472  -2
  -5  -7  11 666.560 458.472   1
  -5  -7  10 63.1148 313.563   1
   8  -7   4 1119.87 413.516  -2
  -5  -7   9 1119.87 413.516   1
   7  -7   4 1881.96 408.716  -2
  -5  -7   8 1881.96 408.716   1
  -5  -7   7 666.087 252.053   1
  -5  -7   6 537.386 234.413   1
  -5  -7  -5 1778.19 197.640  -2
   5  -7  -5 1778.19 197.640   1
   5  -7  -4 4320.92 199.630   1
  -5  -7   3 805.970 160.554   1
  -3  -7  -6 732.285 206.881  -2
   5  -7  -2 732.285 206.881   1
  -5  -7   1 2261.84 225.797   1
  -2  -7  -6 2808.02 303.803  -2
   5  -7  -1 2808.02 303.803   1
  -5  -7   0 50.7691 108.211   1
  -5  -7  -1 1942.73 201.654   1
   1  -7   7 3648.61 219.038  -2
  -5  -7  -1 3648.61 219.038   1
   0  -7   7 4272.68 280.903  -2
  -5  -7  -2 4272.68 280.903   1
  -5  -7  -3 1015.51 187.561   1
  -5  -7  -4 4746.93 632.994   1
  -1  -7   8 4330.53 317.798  -2
  -5  -7  -4 4330.53 317.798   1
   2  -7  -8 2677.51 319.869  -2
   5  -7   5 2677.51 319.869   1
  -5  -7  -6 601.147 216.348   1
   3  -7  -9 1027.70 317.550  -2
   5  -7   7 1027.70 317.550   1
  -4  -7   9 2107.53 363.348  -2
  -5  -7  -8 2107.53 363.348   1
   5  -7   9 365.191 377.308   1
  -5  -7   9 449.443 348.169  -2
  -5  -7  -9 449.443 348.169   1
  -5  -7 -10 131.906 285.562   1
  -6  -7  10 590.401 391.230  -2
  -5  -7 -11 590.401 391.230   1
  -7  -7  10 1651.12 628.254  -2
  -5  -7 -12 1651.12 628.254   1
   5  -6 -14 3946.39 716.797   1
  -5  -6  13 209.260 371.969   1
  10  -6   3 4777.29 537.429  -2
  -5  -6  12 4777.29 537.429   1
   9  -6   3 887.649 428.955  -2
  -5  -6  11 887.649 428.955   1
  -5  -6  10 2276.45 331.959   1
   8  -6   4 4029.35 428.786  -2
  -5  -6   9 4029.35 428.786   1
   7  -6   4 17098.2 594.256  -2
  -5  -6   8 17098.2 594.256   1
  -5  -6   7 834.590 248.156   1
  -5  -6   6 8414.13 300.986   1
  -5  -6  -5 8652.15 348.252  -2
   5  -6  -5 8652.15 348.252   1
   5  -6  -4 17155.2 205.046   1
   5  -6  -3 949.309 109.569   1
   3  -6   6 8457.78 195.916  -2
  -5  -6   2 8457.78 195.916   1
  -5  -6   1 1124.05 128.924   1
  -2  -6  -6 1407.70 141.367  -2
   5  -6  -1 1407.70 141.367   1
   5  -6   0 190.262 73.5887   1
  -1  -6  -7 1949.98 142.254  -2
   5  -6   1 1949.98 142.254   1
   0  -6   7 24086.1 221.612  -2
  -5  -6  -2 24086.1 221.612   1
   5  -6   3 990.010 106.778   1
   5  -6   4 15021.2 231.024   1
   1  -6  -8 30467.2 434.678  -2
   5  -6   4 30467.2 434.678   1
   2  -6  -8 4647.78 334.781  -2
   5  -6   5 4647.78 334.781   1
  -5  -6  -6 8452.53 298.513   1
  -5  -6  -7 955.792 234.735   1
  -4  -6   9 24117.3 608.176  -2
  -5  -6  -8 24117.3 608.176   1
  -5  -6   9 2650.32 365.377  -2
  -5  -6  -9 2650.32 365.377   1
  -5  -6 -10 2103.21 282.344   1
  -6  -6  10 2756.64 415.415  -2
  -5  -6 -11 2756.64 415.415   1
  -7  -6  10 3737.55 499.881  -2
  -5  -6 -12 3737.55 499.881   1
  -5  -6 -13 734.239 466.741   1
   5  -5 -14 537.162 583.121   1
  -5  -5  13 995.098 360.869   1
  10  -5   3 639.145 449.407  -2
  -5  -5  12 639.145 449.407   1
   9  -5   3 647.767 422.146  -2
  -5  -5  11 647.767 422.146   1
  -5  -5  10 49.9692 283.593   1
   5  -5  -9 1675.29 427.114   1
   8  -5   4 2144.29 509.911  -2
  -5  -5   9 2144.29 509.911   1
   7  -5   4 2978.59 386.420  -2
  -5  -5   8 2978.59 386.420   1
  -5  -5   7 3340.05 287.449   1
   5  -5  -6 211.549 164.826   1
  -5  -5  -5 3819.94 223.210  -2
   5  -5  -5 3819.94 223.210   1
   5  -5  -4 9034.87 152.920   1
   5  -5  -3 4033.92 123.000   1
   3  -5   6 530.819 127.971  -2
  -5  -5   2 530.819 127.971   1
   5  -5  -1 1873.45 116.594   1
  -2  -5  -6 2447.02 152.167  -2
   5  -5  -1 2447.02 152.167   1
  -5  -5   0 419.199 66.3564   1
  -1  -5  -7 4144.52 133.442  -2
   5  -5   1 4144.52 133.442   1
   0  -5   7 7870.92 143.874  -2
  -5  -5  -2 7870.92 143.874   1
  -5  -5  -3 4298.59 119.602   1
  -5  -5  -4 8239.24 147.189   1
   1  -5  -8 9469.64 550.407  -2
   5  -5   4 9469.64 550.407   1
   2  -5  -8 3435.85 152.107  -2
   5  -5   5 3435.85 152.107   1
  -5  -5  -6 219.202 108.550   1
  -5  -5  -7 3411.80 193.519   1
  -4  -5   9 3468.42 352.187  -2
  -5  -5  -8 3468.42 352.187   1
  -5  -5   9 2951.61 342.781  -2
  -5  -5  -9 2951.61 342.781   1
  -5  -5 -10 89.6224 241.552   1
   6  -5 -10 86.0744 327.472  -2
   5  -5  11 86.0744 327.472   1
   7  -5 -10 3197.11 495.688  -2
   5  -5  12 3197.11 495.688   1
   5  -5  13 726.052 345.417   1
  -8  -5  11 154.296 560.333  -2
  -5  -5 -14 154.296 560.333   1
 -12  -4  -2 257.009 810.876  -2
   5  -4 -15 257.009 810.876   1
   5  -4 -14 860.807 583.178   1
  11  -4   2 2506.95 662.540  -2
  -5  -4  14 2506.95 662.540   1
   5  -4 -13 1974.76 369.402   1
  10  -4   3 12024.8 575.470  -2
  -5  -4  12 12024.8 575.470   1
  -9  -4  -3 11356.7 524.899  -2
   5  -4 -11 11356.7 524.899   1
  -5  -4  10 7768.64 381.176   1
   5  -4  -9 6719.47 510.303   1
   8  -4   4 13256.2 659.632  -2
  -5  -4   9 13256.2 659.632   1
   7  -4   4 7094.91 425.720  -2
  -5  -4   8 7094.91 425.720   1
  -5  -4   7 644.212 237.700   1
   5  -4  -6 5034.07 212.251   1
  -5  -4  -5 156.801 139.293  -2
   5  -4  -5 156.801 139.293   1
   5  -4  -4 2402.32 97.0951   1
   5  -4  -3 2018.49 95.3401   1
   3  -4   6 34607.4 239.601  -2
  -5  -4   2 34607.4 239.601   1
  -5  -4   1 24215.5 209.050   1
  -2  -4  -6 45156.6 308.328  -2
   5  -4  -1 45156.6 308.328   1
  -5  -4   0 37449.7 172.839   1
  -1  -4  -7 26863.6 202.917  -2
   5  -4   1 26863.6 202.917   1
   0  -4   7 9759.78 153.477  -2
  -5  -4  -2 9759.78 153.477   1
  -5  -4  -3 1885.00 90.1856   1
  -5  -4  -4 2221.58 92.4277   1
   1  -4  -8 4224.43 467.565  -2
   5  -4   4 4224.43 467.565   1
   2  -4  -8 2474.45 119.834  -2
   5  -4   5 2474.45 119.834   1
  -5  -4  -6 4724.88 188.806   1
  -5  -4  -7 873.340 162.501   1
   4  -4  -9 1107.05 290.505  -2
   5  -4   8 1107.05 290.505   1
  -5  -4   9 10577.0 379.181  -2
  -5  -4  -9 10577.0 379.181   1
  -5  -4 -10 8572.21 329.312   1
  -6  -4  10 15869.1 507.111  -2
  -5  -4 -11 15869.1 507.111   1
   7  -4 -10 12088.8 583.476  -2
   5  -4  12 12088.8 583.476   1
   5  -4  13 1648.61 344.025   1
   8  -4 -11 5202.07 540.176  -2
   5  -4  14 5202.07 540.176   1
  12  -3   2 2213.67 549.425  -2
  -5  -3  15 2213.67 549.425   1
  -5  -3  14 501.108 363.795   1
  -5  -3  13 1030.14 346.582   1
  10  -3   3 1619.04 440.428  -2
  -5  -3  12 1619.04 440.428   1
   9  -3   3 3350.43 419.444  -2
  -5  -3  11 3350.43 419.444   1
  -5  -3  10-91.1142 260.484   1
   5  -3  -9 1390.16 410.853   1
   8  -3   4 2030.47 473.724  -2
  -5  -3   9 2030.47 473.724   1
   7  -3   4 4326.67 379.550  -2
  -5  -3   8 4326.67 379.550   1
  -5  -3   7 7374.98 311.801   1
   5  -3  -6 2405.60 150.106   1
  -5  -3  -5 6925.06 173.259  -2
   5  -3  -5 6925.06 173.259   1
   5  -3  -4 6574.45 150.980   1
   5  -3  -3 13131.2 132.447   1
   3  -3   6 1310.01 95.7789  -2
  -5  -3   2 1310.01 95.7789   1
  -5  -3   1 1149.44 72.6789   1
  -5  -3   0 303.985 61.5657   1
   5  -3   1 1096.39 231.731   1
   1  -3   7 5454.93 147.568  -2
  -5  -3  -1 5454.93 147.568   1
   0  -3   7 9761.52 132.474  -2
  -5  -3  -2 9761.52 132.474   1
  -5  -3  -3 13501.6 152.109   1
   5  -3   4 5691.89 77.7873   1
   2  -3  -8 7534.21 204.991  -2
   5  -3   5 7534.21 204.991   1
  -5  -3  -6 2430.80 143.669   1
   5  -3   7 8023.13 220.026   1
  -4  -3   9 6109.85 287.772  -2
  -5  -3  -8 6109.85 287.772   1
   5  -3   9 1369.04 255.991   1
   5  -3  10-3.94987 259.666   1
   6  -3 -10 1866.89 411.602  -2
   5  -3  11 1866.89 411.602   1
   7  -3 -10 3101.63 441.242  -2
   5  -3  12 3101.63 441.242   1
   5  -3  13 883.170 326.371   1
   8  -3 -11 725.172 452.519  -2
   5  -3  14 725.172 452.519   1
   9  -3 -11 1636.18 498.434  -2
   5  -3  15 1636.18 498.434   1
  -5  -2  16 236.860 384.889   1
  12  -2   2 11669.1 696.958  -2
  -5  -2  15 11669.1 696.958   1
  -5  -2  14 1657.17 374.349   1
  -5  -2  13 3406.72 378.737   1
  10  -2   3 2309.71 434.814  -2
  -5  -2  12 2309.71 434.814   1
   9  -2   3 7269.92 448.223  -2
  -5  -2  11 7269.92 448.223   1
  -5  -2  10 2596.38 204.912   1
  -5  -2   9 6694.76 237.011   1
  -7  -2  -4 9824.85 310.583  -2
   5  -2  -8 9824.85 310.583   1
  -5  -2   7 21512.7 309.939   1
   5  -2  -6 2740.39 147.136   1
   5  -2   5 54729.0 361.960  -2
  -5  -2   5 54729.0 361.960   1
   5  -2  -4 7634.70 153.110   1
   5  -2  -3 28837.3 175.654   1
  -3  -2  -6 8078.32 154.484  -2
   5  -2  -2 8078.32 154.484   1
  -5  -2   1 2123.84 84.4000   1
   5  -2   0 270.224 68.3323   1
  -1  -2  -7 16131.7 177.515  -2
   5  -2   1 16131.7 177.515   1
   0  -2  -7 15617.4 178.212  -2
   5  -2   2 15617.4 178.212   1
  -5  -2  -3 30312.5 248.831   1
  -5  -2  -4 6964.90 103.509   1
   2  -2  -8 44968.3 435.225  -2
   5  -2   5 44968.3 435.225   1
  -5  -2  -6 2783.47 145.673   1
  -5  -2  -7 22531.8 309.413   1
   4  -2  -9 10088.1 328.181  -2
   5  -2   8 10088.1 328.181   1
  -5  -2  -9 6640.83 252.792   1
   5  -2  -9 12403.6 659.657  -2
   5  -2   9 12403.6 659.657   1
  -5  -2 -10 2891.37 155.244   1
   6  -2 -10 4287.18 280.096  -2
   5  -2  11 4287.18 280.096   1
  -7  -2  10 1032.17 399.568  -2
  -5  -2 -12 1032.17 399.568   1
  -5  -2 -13 3713.42 371.537   1
   8  -2 -11 3009.14 464.145  -2
   5  -2  14 3009.14 464.145   1
   9  -2 -11 6971.46 586.495  -2
   5  -2  15 6971.46 586.495   1
   5  -2  16 547.336 595.938   1
  -5  -1  16 386.617 370.323   1
  12  -1   2 3901.99 549.552  -2
  -5  -1  15 3901.99 549.552   1
  -5  -1  14 1776.71 357.436   1
  -5  -1  13 230.818 313.041   1
  10  -1   3 1361.53 412.417  -2
  -5  -1  12 1361.53 412.417   1
   9  -1   3 3438.39 239.033  -2
  -5  -1  11 3438.39 239.033   1
  -5  -1  10 130.004 260.582   1
  -5  -1   9 2114.36 170.479   1
   7  -1   4 1876.49 204.776  -2
  -5  -1   8 1876.49 204.776   1
  -5  -1   7 13954.0 239.634   1
  -5  -1   6 4206.14 162.328   1
  -5  -1  -5 8761.15 212.632  -2
   5  -1  -5 8761.15 212.632   1
   5  -1  -4 767.876 48.0068   1
  -5  -1   3 19963.8 195.503   1
  -3  -1  -6 2665.79 135.786  -2
   5  -1  -2 2665.79 135.786   1
  -5  -1   1 808.007 76.1761   1
   5  -1   0 136.857 71.3877   1
   5  -1   1 855.623 190.267   1
  -1  -1  -7 9273.52 143.732  -2
   5  -1   1 9273.52 143.732   1
   0  -1   7 3878.43 148.845  -2
  -5  -1  -2 3878.43 148.845   1
   5  -1   2 2723.16 246.745   1
  -5  -1  -3 20976.0 202.050   1
  -5  -1  -4 2200.72 80.6932   1
  -2  -1   8 7360.00 160.553  -2
  -5  -1  -5 7360.00 160.553   1
  -5  -1  -6 4236.15 140.826   1
  -5  -1  -7 13878.0 186.724   1
  -4  -1   9 6108.70 219.425  -2
  -5  -1  -8 6108.70 219.425   1
  -5  -1  -9 2325.91 160.113   1
  -5  -1 -10 172.759 108.637   1
  -6  -1  10 3328.95 233.892  -2
  -5  -1 -11 3328.95 233.892   1
   7  -1 -10 1466.55 375.587  -2
   5  -1  12 1466.55 375.587   1
   5  -1  13 23.2995 283.896   1
   8  -1 -11 3272.39 463.431  -2
   5  -1  14 3272.39 463.431   1
   9  -1 -11 2148.58 478.332  -2
   5  -1  15 2148.58 478.332   1
   5  -1  16 528.217 539.406   1
 -10  -1  11 662.391 585.988  -2
  -5  -1 -16 662.391 585.988   1
   5  -1  17 488.818 578.759   1
  -5   0  17 3592.73 544.423   1
  -5   0  16 26.7778 370.966   1
  12   0   2 1836.35 499.730  -2
  -5   0  15 1836.35 499.730   1
  -5   0  14 314.445 316.572   1
  -5   0  13 5465.29 389.756   1
  10   0   3 1878.74 408.899  -2
  -5   0  12 1878.74 408.899   1
   9   0   3 34678.8 642.512  -2
  -5   0  11 34678.8 642.512   1
  -5   0  10 3290.80 165.566   1
  -5   0   9 7368.67 189.495   1
   7   0   4 3643.13 185.769  -2
  -5   0   8 3643.13 185.769   1
  -5   0   7 1635.92 222.383   1
  -5   0   6 368.293 102.734   1
   5   0   5 3904.60 105.058  -2
  -5   0   5 3904.60 105.058   1
  -5   0   4 109.197 70.1994   1
  -5   0   3 3219.04 91.7085   1
  -3   0  -6 7900.07 171.745  -2
   5   0  -2 7900.07 171.745   1
   5   0  -1 77944.0 297.916   1
   5   0   0 50.9036 86.7120   1
   5   0   1 78186.9 493.215   1
   1   0   7 89603.0 451.917  -2
  -5   0  -1 89603.0 451.917   1
   5   0   2 5893.06 231.661   1
   0   0   7 7297.13 131.872  -2
  -5   0  -2 7297.13 131.872   1
   5   0   3 3225.16 109.810   1
   5   0   4 159.216 60.9918   1
   2   0  -8 8968.49 147.159  -2
   5   0   5 8968.49 147.159   1
   5   0   6 391.631 77.4752   1
   5   0   7 1725.72 125.487   1
   4   0  -9 169.921 141.990  -2
   5   0   8 169.921 141.990   1
  -5   0  -9 7965.47 183.203   1
  -5   0 -10 3340.90 106.490   1
   6   0 -10 38634.1 538.212  -2
   5   0  11 38634.1 538.212   1
   7   0 -10 158.360 264.506  -2
   5   0  12 158.360 264.506   1
  -5   0 -13 5305.60 272.541   1
   5   0  14 345.090 352.121   1
  -8   0  11 2196.63 418.835  -2
  -5   0 -14 2196.63 418.835   1
   9   0 -11 10642.8 464.667  -2
   5   0  15 10642.8 464.667   1
   5   0  16 226.989 332.558   1
 -10   0  11 1122.97 586.681  -2
  -5   0 -16 1122.97 586.681   1
   5   0  17 3275.05 389.545   1
  -5   1  17 223.954 462.413   1
  -5   1  16 283.967 361.757   1
  12   1   2 3622.76 523.492  -2
  -5   1  15 3622.76 523.492   1
  -5   1  14 2016.26 350.851   1
  -5   1  13 35.0696 288.744   1
  10   1   3 1078.33 387.643  -2
  -5   1  12 1078.33 387.643   1
   9   1   3 4014.89 393.918  -2
  -5   1  11 4014.89 393.918   1
  -5   1  10 130.949 82.4921   1
  -5   1   9 1882.20 260.310   1
   7   1   4 1841.89 315.483  -2
  -5   1   8 1841.89 315.483   1
  -5   1   7 14280.3 248.778   1
  -5   1   6 4390.44 163.575   1
   5   1   5 8438.73 150.336  -2
  -5   1   5 8438.73 150.336   1
   5   1  -4 1912.34 92.5998   1
   5   1  -3 20057.1 171.635   1
  -3   1  -6 2664.89 119.706  -2
   5   1  -2 2664.89 119.706   1
   5   1  -1 755.373 113.825   1
  -2   1  -6 1048.10 176.178  -2
   5   1  -1 1048.10 176.178   1
   5   1   0 117.794 79.3428   1
  -1   1  -7 8855.29 152.464  -2
   5   1   1 8855.29 152.464   1
   0   1  -7 4058.72 117.209  -2
   5   1   2 4058.72 117.209   1
  -5   1  -3 19585.0 161.294   1
  -5   1  -4 2056.13 83.2990   1
  -2   1   8 7601.72 146.992  -2
  -5   1  -5 7601.72 146.992   1
   5   1   6 4209.45 117.275   1
   5   1   7 14710.7 165.277   1
   4   1  -9 5860.59 199.241  -2
   5   1   8 5860.59 199.241   1
  -5   1  -9 2122.80 161.183   1
   5   1  10 110.051 117.777   1
   6   1 -10 2992.19 261.976  -2
   5   1  11 2992.19 261.976   1
   7   1 -10 1409.37 268.514  -2
   5   1  12 1409.37 268.514   1
  -5   1 -13 67.1933 206.259   1
   8   1 -11 2530.09 326.334  -2
   5   1  14 2530.09 326.334   1
   9   1 -11 1882.86 352.237  -2
   5   1  15 1882.86 352.237   1
   5   1  16 264.408 351.790   1
 -10   1  11 465.040 550.183  -2
  -5   1 -16 465.040 550.183   1
   5   1  17 187.016 454.872   1
  10   1 -12 640.785 718.764  -2
   5   1  17 640.785 718.764   1
  11   1 -12 235.984 420.963  -2
   5   1  18 235.984 420.963   1
  -5   2  17 1179.89 466.764   1
  -5   2  16 28.3878 428.112   1
  12   2   2 10034.3 622.531  -2
  -5   2  15 10034.3 622.531   1
  -5   2  14 1670.00 342.618   1
  -5   2  13 3487.10 345.125   1
  10   2   3 2666.21 410.288  -2
  -5   2  12 2666.21 410.288   1
  -9   2  -3 6838.91 400.816  -2
   5   2 -11 6838.91 400.816   1
  -5   2  10 2658.83 278.132   1
  -5   2   9 6188.84 382.210   1
  -8   2  -4 10582.5 707.575  -2
   5   2  -9 10582.5 707.575   1
   7   2   4 10187.0 317.605  -2
  -5   2   8 10187.0 317.605   1
  -5   2   7 21002.9 304.567   1
  -5   2   6 2532.95 129.457   1
   5   2   5 51354.9 335.374  -2
  -5   2   5 51354.9 335.374   1
  -5   2   4 6819.07 136.004   1
  -5   2   3 27381.6 197.548   1
  -3   2  -6 7394.91 163.631  -2
   5   2  -2 7394.91 163.631   1
   5   2  -1 2228.58 99.2618   1
  -2   2  -6 4618.94 546.656  -2
   5   2  -1 4618.94 546.656   1
   5   2   0 252.503 53.7730   1
   1   2   7 14667.4 160.458  -2
  -5   2  -1 14667.4 160.458   1
   0   2  -7 15175.3 160.118  -2
   5   2   2 15175.3 160.118   1
   5   2   3 28817.1 182.995   1
  -5   2  -4 7175.14 113.054   1
   2   2  -8 43370.6 282.490  -2
   5   2   5 43370.6 282.490   1
  -5   2  -6 2556.39 94.2066   1
   5   2   7 21448.8 181.031   1
   4   2  -9 10425.0 215.632  -2
   5   2   8 10425.0 215.632   1
   5   2   9 7009.20 214.444   1
   5   2  -9 12211.5 346.521  -2
   5   2   9 12211.5 346.521   1
  -5   2 -10 2545.37 162.291   1
   6   2 -10 4050.16 238.770  -2
   5   2  11 4050.16 238.770   1
   7   2 -10 1308.46 269.974  -2
   5   2  12 1308.46 269.974   1
  -5   2 -13 3331.96 244.529   1
  -8   2  11 2857.72 334.171  -2
  -5   2 -14 2857.72 334.171   1
  -9   2  11 6233.16 407.400  -2
  -5   2 -15 6233.16 407.400   1
   5   2  16 314.415 250.375   1
   5   2  17 814.693 493.491   1
 -10   2  12 1869.78 464.672  -2
  -5   2 -17 1869.78 464.672   1
  -5   3  17 148.151 325.297   1
  -5   3  16 145.100 407.759   1
  12   3   2 2787.76 484.030  -2
  -5   3  15 2787.76 484.030   1
  -5   3  14 459.326 275.787   1
  -5   3  13 828.379 287.388   1
  10   3   3 1529.79 365.986  -2
  -5   3  12 1529.79 365.986   1
   9   3   3 2835.48 346.383  -2
  -5   3  11 2835.48 346.383   1
  -5   3  10 50.0061 221.477   1
  -5   3   9 1388.08 204.626   1
  -8   3  -4 2265.93 597.239  -2
   5   3  -9 2265.93 597.239   1
   7   3   4 3929.62 264.762  -2
  -5   3   8 3929.62 264.762   1
  -5   3   7 7035.47 181.907   1
   5   3  -6 2185.16 135.989   1
  -5   3  -5 6673.00 162.523  -2
   5   3  -5 6673.00 162.523   1
  -5   3   4 5910.74 153.672   1
   5   3  -3 12434.1 152.217   1
  -3   3  -6 1195.01 108.032  -2
   5   3  -2 1195.01 108.032   1
   5   3  -1 1118.31 93.1489   1
  -2   3  -6 1950.46 206.520  -2
   5   3  -1 1950.46 206.520   1
   5   3   0 257.899 64.5181   1
  -1   3  -7 4544.87 119.400  -2
   5   3   1 4544.87 119.400   1
   5   3   2 686.283 100.623   1
   0   3  -7 9452.33 173.859  -2
   5   3   2 9452.33 173.859   1
   5   3   3 13559.5 173.436   1
   5   3   4 6269.63 151.121   1
  -2   3   8 6742.32 163.571  -2
  -5   3  -5 6742.32 163.571   1
  -5   3  -6 2029.46 77.7265   1
  -5   3  -7 6758.70 115.541   1
  -4   3   9 5311.11 155.210  -2
  -5   3  -8 5311.11 155.210   1
   5   3   9 1126.46 177.265   1
   5   3  -9 2054.86 221.033  -2
   5   3   9 2054.86 221.033   1
  -5   3 -10 98.1527 127.745   1
   6   3 -10 1593.20 256.459  -2
   5   3  11 1593.20 256.459   1
   7   3 -10 2303.23 275.111  -2
   5   3  12 2303.23 275.111   1
  -5   3 -13 629.171 205.505   1
   8   3 -11 653.406 295.309  -2
   5   3  14 653.406 295.309   1
   9   3 -11 1330.22 427.863  -2
   5   3  15 1330.22 427.863   1
   5   3  16 53.8928 419.541   1
 -10   3  11 317.702 551.767  -2
  -5   3 -16 317.702 551.767   1
   5   3  17 121.517 450.631   1
 -10   3  12 962.563 555.999  -2
  -5   3 -17 962.563 555.999   1
 -11   4  -2 1891.67 363.078  -2
   5   4 -14 1891.67 363.078   1
   5   4 -13 1571.87 267.573   1
 -10   4  -3 9896.09 446.708  -2
   5   4 -12 9896.09 446.708   1
   9   4   3 9392.17 405.500  -2
  -5   4  11 9392.17 405.500   1
  -5   4  10 6069.04 302.063   1
  -5   4   9 5347.51 260.504   1
  -8   4  -4 11213.1 711.343  -2
   5   4  -9 11213.1 711.343   1
  -7   4  -4 6259.64 255.133  -2
   5   4  -8 6259.64 255.133   1
   5   4  -7 647.411 119.293   1
  -5   4   6 4495.61 136.749   1
  -5   4  -5 208.287 101.046  -2
   5   4  -5 208.287 101.046   1
   5   4  -4 2219.79 107.955   1
   5   4  -3 1771.11 104.589   1
  -3   4  -6 32253.0 278.525  -2
   5   4  -2 32253.0 278.525   1
  -5   4   1 22505.5 268.651   1
  -2   4  -6 44338.1 331.267  -2
   5   4  -1 44338.1 331.267   1
   5   4   0 36269.1 303.024   1
  -1   4  -7 26606.0 280.809  -2
   5   4   1 26606.0 280.809   1
   0   4  -7 9290.30 179.341  -2
   5   4   2 9290.30 179.341   1
   5   4   3 2119.04 110.468   1
   5   4   4 2201.67 134.509   1
   1   4  -8 4002.71 433.585  -2
   5   4   4 4002.71 433.585   1
   2   4  -8 2254.58 148.389  -2
   5   4   5 2254.58 148.389   1
   5   4   6 4600.37 121.302   1
  -5   4  -7 614.440 97.0916   1
  -4   4   9 934.367 138.085  -2
  -5   4  -8 934.367 138.085   1
   5   4   9 5383.58 394.381   1
  -5   4   9 9221.32 271.544  -2
  -5   4  -9 9221.32 271.544   1
  -5   4 -10 7479.47 234.974   1
  -6   4  10 13969.6 378.522  -2
  -5   4 -11 13969.6 378.522   1
  -7   4  10 10829.9 344.728  -2
  -5   4 -12 10829.9 344.728   1
   5   4  13 1554.11 265.072   1
   8   4 -11 4316.80 407.003  -2
   5   4  14 4316.80 407.003   1
   9   4 -11 1926.65 411.700  -2
   5   4  15 1926.65 411.700   1
   5   4  16 1717.01 502.519   1
 -12   5  -2 265.595 654.839  -2
   5   5 -15 265.595 654.839   1
 -11   5  -2 437.561 452.288  -2
   5   5 -14 437.561 452.288   1
   5   5 -13 480.473 328.263   1
  10   5   3 388.306 266.712  -2
  -5   5  12 388.306 266.712   1
   9   5   3 363.492 249.974  -2
  -5   5  11 363.492 249.974   1
   5   5 -10 159.848 160.813   1
  -5   5   9 1907.58 401.650   1
  -8   5  -4 1402.24 245.328  -2
   5   5  -9 1402.24 245.328   1
   7   5   4 2448.94 227.160  -2
  -5   5   8 2448.94 227.160   1
  -5   5   7 3091.09 136.952   1
   5   5  -6 243.723 106.631   1
  -5   5  -5 3365.05 150.591  -2
   5   5  -5 3365.05 150.591   1
   5   5  -4 8100.08 182.301   1
   5   5  -3 4055.94 148.448   1
  -3   5  -6 481.100 143.090  -2
   5   5  -2 481.100 143.090   1
  -5   5   1 1780.64 207.045   1
  -2   5  -6 2163.78 232.589  -2
   5   5  -1 2163.78 232.589   1
   5   5   0 435.477 123.318   1
  -1   5  -7 3838.73 187.272  -2
   5   5   1 3838.73 187.272   1
   0   5  -7 7563.82 214.524  -2
   5   5   2 7563.82 214.524   1
   5   5   3 3772.75 170.250   1
   5   5   4 7246.04 141.826   1
   1   5  -8 9028.42 550.638  -2
   5   5   4 9028.42 550.638   1
   2   5  -8 2924.82 138.289  -2
   5   5   5 2924.82 138.289   1
   5   5   6 324.192 86.0953   1
   5   5   7 3400.20 135.116   1
   4   5  -9 3593.29 202.830  -2
   5   5   8 3593.29 202.830   1
   5   5   9 1671.68 202.295   1
  -5   5   9 2657.86 267.084  -2
  -5   5  -9 2657.86 267.084   1
  -5   5 -10 149.729 192.647   1
  -6   5  10 24.6190 272.536  -2
  -5   5 -11 24.6190 272.536   1
  -7   5  10 3062.24 332.416  -2
  -5   5 -12 3062.24 332.416   1
   5   5  13 718.837 426.041   1
   8   5 -11 929.604 587.191  -2
   5   5  14 929.604 587.191   1
 -11   6  -2 4707.31 742.276  -2
   5   6 -14 4707.31 742.276   1
  -5   6  13 280.980 324.918   1
  10   6   3 2332.49 462.619  -2
  -5   6  12 2332.49 462.619   1
   9   6   3 444.453 394.477  -2
  -5   6  11 444.453 394.477   1
   5   6 -10 1444.25 252.057   1
  -5   6   9 1374.37 453.850   1
   8   6   4 3164.51 253.647  -2
  -5   6   9 3164.51 253.647   1
  -7   6  -4 14410.7 458.187  -2
   5   6  -8 14410.7 458.187   1
   5   6  -7 777.450 218.597   1
   5   6  -6 8123.99 281.907   1
  -5   6  -5 7881.77 261.897  -2
   5   6  -5 7881.77 261.897   1
  -5   6   4 15764.6 251.562   1
  -4   6  -5 19088.4 700.899  -2
   5   6  -4 19088.4 700.899   1
   5   6  -3 967.360 127.820   1
  -3   6  -6 8037.61 236.646  -2
   5   6  -2 8037.61 236.646   1
  -5   6   1 1204.06 201.517   1
  -2   6  -6 1384.71 233.219  -2
   5   6  -1 1384.71 233.219   1
  -5   6   0 228.390 126.684   1
  -1   6  -7 1774.75 182.604  -2
   5   6   1 1774.75 182.604   1
   0   6  -7 21333.4 298.292  -2
   5   6   2 21333.4 298.292   1
   5   6   3 1039.53 258.596   1
   5   6   4 15977.1 257.427   1
   1   6  -8 30010.2 814.741  -2
   5   6   4 30010.2 814.741   1
   2   6  -8 4772.77 193.437  -2
   5   6   5 4772.77 193.437   1
   5   6   6 8017.58 232.919   1
   5   6   7 907.967 164.031   1
   4   6  -9 22886.5 415.524  -2
   5   6   8 22886.5 415.524   1
  -5   6  -9 1220.86 277.951   1
   5   6  -9 2727.00 607.467  -2
   5   6   9 2727.00 607.467   1
   5   6  10 1825.60 302.959   1
   6   6 -10 2198.23 411.025  -2
   5   6  11 2198.23 411.025   1
   7   6 -10 2961.82 424.003  -2
   5   6  12 2961.82 424.003   1
   5   6  13 558.189 324.147   1
  -5   6 -14 2461.86 505.700   1
 -10   7  -3 1139.99 657.383  -2
   5   7 -12 1139.99 657.383   1
   9   7   3 105.013 417.881  -2
  -5   7  11 105.013 417.881   1
  -5   7  10 38.5037 254.357   1
  -5   7   9 342.869 476.672   1
  -8   7  -4 438.470 388.462  -2
   5   7  -9 438.470 388.462   1
  -7   7  -4 1477.28 329.634  -2
   5   7  -8 1477.28 329.634   1
   5   7  -7 398.114 226.131   1
  -5   7   6 662.043 399.078   1
  -6   7  -5 1844.65 346.363  -2
   5   7  -6 1844.65 346.363   1
  -5   7  -5 1742.96 227.710  -2
   5   7  -5 1742.96 227.710   1
  -5   7   4 4658.57 453.324   1
   4   7   5 6626.66 364.867  -2
  -5   7   4 6626.66 364.867   1
   5   7  -3 1039.12 282.386   1
  -3   7  -6 687.017 357.516  -2
   5   7  -2 687.017 357.516   1
  -5   7   1 2459.82 404.487   1
  -2   7  -6 3154.56 568.219  -2
   5   7  -1 3154.56 568.219   1
   5   7   0 120.267 256.735   1
  -1   7  -7 3515.12 391.841  -2
   5   7   1 3515.12 391.841   1
   0   7  -7 4436.79 406.532  -2
   5   7   2 4436.79 406.532   1
   5   7   3 899.415 276.062   1
  -5   7  -4 3935.84 439.293   1
   1   7  -8 4989.12 616.194  -2
   5   7   4 4989.12 616.194   1
   2   7  -8 2408.33 416.303  -2
   5   7   5 2408.33 416.303   1
   5   7   6 601.001 280.000   1
   5   7   7 362.576 284.186   1
  -4   7   9 1555.79 431.002  -2
  -5   7  -8 1555.79 431.002   1
  -5   7  -9 280.934 391.948   1
   5   7  10 75.9482 293.783   1
   6   7 -10 489.155 414.158  -2
   5   7  11 489.155 414.158   1
  -7   7  10 760.826 603.767  -2
  -5   7 -12 760.826 603.767   1
  -5   8  10 3953.69 381.990   1
  -5   8   9 355.337 570.273   1
  -8   8  -4 1261.14 429.168  -2
   5   8  -9 1261.14 429.168   1
  -7   8  -4 5603.80 419.444  -2
   5   8  -8 5603.80 419.444   1
  -5   8   7 298.962 242.586   1
  -5   8   6 2670.59 506.759   1
   6   8   5 6349.30 423.989  -2
  -5   8   6 6349.30 423.989   1
   5   8   5 6366.47 334.196  -2
  -5   8   5 6366.47 334.196   1
  -5   8   4 2812.67 489.539   1
  -4   8  -5 5644.89 660.225  -2
   5   8  -4 5644.89 660.225   1
   5   8  -3 501.891 308.160   1
   3   8   6 18015.2 662.022  -2
  -5   8   2 18015.2 662.022   1
  -5   8   1 907.194 437.666   1
  -2   8  -6 2242.34 639.745  -2
   5   8  -1 2242.34 639.745   1
  -5   8   0 17217.4 507.542   1
   1   8   7 1875.31 409.846  -2
  -5   8  -1 1875.31 409.846   1
   0   8   7 8266.43 503.760  -2
  -5   8  -2 8266.43 503.760   1
   5   8   3 365.478 307.738   1
  -5   8  -4 2080.59 445.848   1
   1   8  -8 5717.98 719.800  -2
   5   8   4 5717.98 719.800   1
   2   8  -8 3679.40 476.954  -2
   5   8   5 3679.40 476.954   1
  -5   8  -6 1967.05 438.499   1
   3   8  -8 5499.71 767.633  -2
   5   8   6 5499.71 767.633   1
  -5   8  -7 439.938 415.626   1
   3   8  -9 400.172 678.247  -2
   5   8   7 400.172 678.247   1
   4   8  -9 2854.49 484.954  -2
   5   8   8 2854.49 484.954   1
  -5   8  -9 501.944 451.522   1
  -5   8 -10 4324.20 548.497   1
   7   9   4 995.717 561.130  -2
  -5   9   8 995.717 561.130   1
  -5   9   7 184.404 420.177   1
  -5   9  -5 1057.71 506.413  -2
   5   9  -5 1057.71 506.413   1
  -5   9   4 1257.93 517.267   1
  -4   9  -5 1758.46 668.882  -2
   5   9  -4 1758.46 668.882   1
   5   9  -3 114.325 328.053   1
  -3   9  -6 968.260 455.974  -2
   5   9  -2 968.260 455.974   1
  -5   9   1 1097.56 468.643   1
  -2   9  -6 1597.37 670.357  -2
   5   9  -1 1597.37 670.357   1
  -5   9   0 82.1495 323.157   1
  -1   9  -7 2254.12 456.431  -2
   5   9   1 2254.12 456.431   1
   0   9  -7 1691.08 452.744  -2
   5   9   2 1691.08 452.744   1
   5   9   3-116.607 327.785   1
  -5   9  -4 909.172 468.304   1
   1   9  -8 2352.19 742.346  -2
   5   9   4 2352.19 742.346   1
  -2   9   8 1268.72 624.338  -2
  -5   9  -5 1268.72 624.338   1
   6  -9  -7 601.127 509.461   1
  -6  -9  -6 46.5786 487.449  -2
   6  -9  -6 46.5786 487.449   1
   6  -9  -5 2010.49 500.434   1
   6  -9  -4 172.135 457.210   1
  -4  -9  -7 254.148 566.197  -2
   6  -9  -3 254.148 566.197   1
  -3  -9  -7 2436.83 578.913  -2
   6  -9  -2 2436.83 578.913   1
   6  -9  -1 610.318 423.410   1
  -2  -9  -8 279.869 537.223  -2
   6  -9   0 279.869 537.223   1
  -1  -9  -8 434.829 539.741  -2
   6  -9   1 434.829 539.741   1
   6  -9   2 1018.32 425.259   1
   0  -9  -9 403.246 551.475  -2
   6  -9   3 403.246 551.475   1
   2  -9  -9 2380.35 754.227  -2
   6  -9   5 2380.35 754.227   1
   2  -9 -10 1658.68 788.962  -2
   6  -9   6 1658.68 788.962   1
   3  -9 -10 806.660 779.624  -2
   6  -9   7 806.660 779.624   1
  -6  -8  10 582.773 470.037   1
   8  -8   5 7620.49 560.633  -2
  -6  -8   9 7620.49 560.633   1
  -6  -8   8 807.700 331.074   1
  -6  -8   7 5015.34 372.554   1
   6  -8   6 4764.50 358.614  -2
  -6  -8   6 4764.50 358.614   1
   6  -8  -5 6366.94 321.439   1
  -6  -8   4 708.576 364.636   1
   4  -8   7 6475.63 575.638  -2
  -6  -8   3 6475.63 575.638   1
   3  -8   7 1409.47 458.204  -2
  -6  -8   2 1409.47 458.204   1
   6  -8  -1 5486.56 312.046   1
  -2  -8  -8 924.138 332.793  -2
   6  -8   0 924.138 332.793   1
   1  -8   8 8952.09 442.698  -2
  -6  -8  -1 8952.09 442.698   1
  -6  -8  -2 244.296 251.244   1
   0  -8   9 4581.86 531.017  -2
  -6  -8  -3 4581.86 531.017   1
   1  -8  -9 1214.57 521.633  -2
   6  -8   4 1214.57 521.633   1
  -6  -8  -5 5753.44 466.475   1
  -6  -8  -6 3119.61 747.374   1
   2  -8 -10 3788.78 734.316  -2
   6  -8   6 3788.78 734.316   1
  -3  -8  10 6699.11 703.094  -2
  -6  -8  -7 6699.11 703.094   1
  -4  -8  10 420.691 376.640  -2
  -6  -8  -8 420.691 376.640   1
  -6  -8  -9 3379.94 404.423   1
   4  -8 -11 8282.00 943.497  -2
   6  -8   9 8282.00 943.497   1
  -5  -8  11 1453.17 523.790  -2
  -6  -8 -10 1453.17 523.790   1
  -6  -7  11 709.935 367.256   1
   9  -7   5 801.924 451.672  -2
  -6  -7  10 801.924 451.672   1
   8  -7   5 1949.79 445.379  -2
  -6  -7   9 1949.79 445.379   1
  -6  -7   8 284.322 289.316   1
  -6  -7   7 611.946 286.270   1
   6  -7   6 2646.26 347.374  -2
  -6  -7   6 2646.26 347.374   1
  -6  -7   5 1746.09 193.508   1
  -6  -7   4 53.0143 171.158   1
   4  -7   7 1814.85 249.341  -2
  -6  -7   3 1814.85 249.341   1
  -6  -7   2 1637.19 277.379   1
  -3  -7  -7 4808.23 326.300  -2
   6  -7  -2 4808.23 326.300   1
  -6  -7   1 1470.90 173.721   1
   2  -7   8 1876.15 178.533  -2
  -6  -7   0 1876.15 178.533   1
  -1  -7  -8 2151.32 230.947  -2
   6  -7   1 2151.32 230.947   1
  -6  -7  -2 1331.26 196.810   1
   0  -7   9 437.489 271.006  -2
  -6  -7  -3 437.489 271.006   1
  -1  -7   9 755.211 286.145  -2
  -6  -7  -4 755.211 286.145   1
  -6  -7  -5 1899.73 288.318   1
   2  -7  -9 4338.28 646.584  -2
   6  -7   5 4338.28 646.584   1
  -6  -7  -6 1278.06 282.979   1
   2  -7 -10 1993.45 636.528  -2
   6  -7   6 1993.45 636.528   1
  -3  -7  10 1965.81 353.359  -2
  -6  -7  -7 1965.81 353.359   1
  -4  -7  10 205.317 346.783  -2
  -6  -7  -8 205.317 346.783   1
  -6  -7  -9 1341.21 295.415   1
  -5  -7  11 473.923 407.440  -2
  -6  -7 -10 473.923 407.440   1
  -6  -7  11 1528.98 501.924  -2
  -6  -7 -11 1528.98 501.924   1
  10  -6   4 922.536 476.820  -2
  -6  -6  12 922.536 476.820   1
  -6  -6  11 1754.11 363.990   1
   9  -6   5 4038.34 464.743  -2
  -6  -6  10 4038.34 464.743   1
   8  -6   5 8166.90 520.808  -2
  -6  -6   9 8166.90 520.808   1
  -6  -6   8 263.070 284.225   1
  -6  -6   7 3076.09 303.740   1
   6  -6   6 3310.03 341.651  -2
  -6  -6   6 3310.03 341.651   1
   6  -6  -5 2118.97 255.408   1
  -6  -6   4 590.069 215.700   1
   4  -6   7 27346.9 434.995  -2
  -6  -6   3 27346.9 434.995   1
  -6  -6   2 1943.40 160.683   1
   3  -6   7 2337.24 362.546  -2
  -6  -6   2 2337.24 362.546   1
   6  -6  -1 7873.78 181.918   1
   2  -6   8 484.980 164.628  -2
  -6  -6   0 484.980 164.628   1
   1  -6   8 22938.8 293.543  -2
  -6  -6  -1 22938.8 293.543   1
  -6  -6  -2 1969.16 147.585   1
   0  -6   9 26788.9 435.544  -2
  -6  -6  -3 26788.9 435.544   1
  -1  -6   9 1881.21 299.590  -2
  -6  -6  -4 1881.21 299.590   1
  -6  -6  -5 2110.12 240.047   1
  -6  -6  -6 1588.86 278.378   1
   2  -6 -10 4259.29 661.503  -2
   6  -6   6 4259.29 661.503   1
   3  -6 -10 8287.91 448.681  -2
   6  -6   7 8287.91 448.681   1
   4  -6 -10 311.194 328.837  -2
   6  -6   8 311.194 328.837   1
  -6  -6  -9 6220.97 331.243   1
  -5  -6  11 3069.49 419.504  -2
  -6  -6 -10 3069.49 419.504   1
  -6  -6  11 3762.71 423.023  -2
  -6  -6 -11 3762.71 423.023   1
  -6  -6 -12 72.7378 428.037   1
 -11  -5  -4 648.691 755.762  -2
   6  -5 -13 648.691 755.762   1
  10  -5   4 112.194 446.934  -2
  -6  -5  12 112.194 446.934   1
  -6  -5  11 1250.84 328.879   1
   6  -5 -10-118.932 443.089   1
   9  -5   5 812.610 536.811  -2
  -6  -5  10 812.610 536.811   1
   8  -5   5 3064.33 429.197  -2
  -6  -5   9 3064.33 429.197   1
  -6  -5   8 190.409 260.308   1
  -6  -5   7 1135.04 259.184   1
   6  -5   6 6073.83 347.251  -2
  -6  -5   6 6073.83 347.251   1
  -6  -5   5 1516.10 236.849   1
   6  -5  -4 202.738 101.188   1
   4  -5   7 3624.00 174.335  -2
  -6  -5   3 3624.00 174.335   1
  -6  -5   2 1700.01 152.424   1
   3  -5   7 4014.91 242.108  -2
  -6  -5   2 4014.91 242.108   1
  -6  -5   1 2429.84 100.344   1
   2  -5   8 1569.06 106.833  -2
  -6  -5   0 1569.06 106.833   1
   1  -5   8 3681.37 167.534  -2
  -6  -5  -1 3681.37 167.534   1
  -6  -5  -2 1561.39 111.265   1
   0  -5   9 601.539 190.347  -2
  -6  -5  -3 601.539 190.347   1
   6  -5   3 329.570 221.105   1
  -1  -5   9 877.699 134.268  -2
  -6  -5  -4 877.699 134.268   1
  -6  -5  -5 1526.16 215.929   1
  -6  -5  -6 3689.86 253.855   1
  -3  -5  10 4707.66 374.599  -2
  -6  -5  -7 4707.66 374.599   1
  -6  -5  -8 308.283 310.920   1
   4  -5 -10 714.424 471.352  -2
   6  -5   8 714.424 471.352   1
  -6  -5  -9 2430.20 276.561   1
  -5  -5  11 162.493 340.176  -2
  -6  -5 -10 162.493 340.176   1
  -6  -5  11 2297.93 389.186  -2
  -6  -5 -11 2297.93 389.186   1
  -6  -5 -12 127.713 317.192   1
  -7  -5  12 812.369 582.834  -2
  -6  -5 -13 812.369 582.834   1
  -6  -4  14 392.349 381.842   1
  11  -4   4 4027.64 528.754  -2
  -6  -4  13 4027.64 528.754   1
  10  -4   4 1144.89 443.477  -2
  -6  -4  12 1144.89 443.477   1
  -6  -4  11 7808.27 418.333   1
   9  -4   5 7765.90 467.451  -2
  -6  -4  10 7765.90 467.451   1
   8  -4   5 8949.96 491.655  -2
  -6  -4   9 8949.96 491.655   1
  -6  -4   8 4104.21 323.688   1
  -6  -4   7 11606.3 381.317   1
   6  -4   6 9836.48 346.503  -2
  -6  -4   6 9836.48 346.503   1
  -6  -4   5 13886.1 366.525   1
   6  -4  -4 2268.30 100.829   1
   4  -4   7 4758.78 167.275  -2
  -6  -4   3 4758.78 167.275   1
   6  -4  -2 5593.53 169.027   1
   3  -4   7 13368.1 267.742  -2
  -6  -4   2 13368.1 267.742   1
  -6  -4   1 6906.40 126.389   1
   2  -4   8 7721.56 139.735  -2
  -6  -4   0 7721.56 139.735   1
  -1  -4  -8 8859.67 158.277  -2
   6  -4   1 8859.67 158.277   1
  -6  -4  -2 5073.72 122.818   1
   0  -4   9 1566.06 328.687  -2
  -6  -4  -3 1566.06 328.687   1
   6  -4   3 1448.05 137.596   1
   1  -4  -9 6223.63 223.433  -2
   6  -4   4 6223.63 223.433   1
   6  -4   5 11805.2 121.025   1
  -6  -4  -6 4399.68 121.566   1
  -3  -4  10 12653.6 451.699  -2
  -6  -4  -7 12653.6 451.699   1
  -6  -4  -8 3281.71 370.285   1
   4  -4 -10 6552.86 658.453  -2
   6  -4   8 6552.86 658.453   1
  -6  -4  -9 2353.04 305.900   1
  -5  -4  11 13997.5 589.671  -2
  -6  -4 -10 13997.5 589.671   1
  -6  -4  11 13438.5 588.521  -2
  -6  -4 -11 13438.5 588.521   1
  -6  -4 -12 982.833 323.566   1
   7  -4 -12 2264.24 492.370  -2
   6  -4  13 2264.24 492.370   1
  -8  -4  12 2007.38 652.831  -2
  -6  -4 -14 2007.38 652.831   1
   6  -3 -15 1604.73 633.600   1
  -6  -3  14 2139.27 388.661   1
  11  -3   4 3141.04 503.097  -2
  -6  -3  13 3141.04 503.097   1
  10  -3   4 1599.20 440.523  -2
  -6  -3  12 1599.20 440.523   1
  -6  -3  11 1450.19 320.038   1
   6  -3 -10 1913.03 466.906   1
   9  -3   5 2885.43 542.707  -2
  -6  -3  10 2885.43 542.707   1
   8  -3   5 2426.60 383.133  -2
  -6  -3   9 2426.60 383.133   1
  -6  -3   8 61.1125 243.130   1
  -6  -3   7 2421.47 273.125   1
   6  -3   6 5388.54 287.111  -2
  -6  -3   6 5388.54 287.111   1
  -6  -3   5 184.631 205.902   1
  -6  -3   4 198.914 146.825   1
   4  -3   7 5477.83 158.334  -2
  -6  -3   3 5477.83 158.334   1
  -6  -3   2 2148.16 99.5289   1
  -6  -3   1 2923.04 105.678   1
   6  -3   0 121.195 160.495   1
   2  -3   8 3217.17 150.761  -2
  -6  -3   0 3217.17 150.761   1
  -1  -3  -8 7050.35 168.005  -2
   6  -3   1 7050.35 168.005   1
  -6  -3  -2 2174.01 101.839   1
   0  -3   9 2277.65 331.183  -2
  -6  -3  -3 2277.65 331.183   1
  -6  -3  -3 1987.33 120.904   1
   1  -3  -9 551.190 133.127  -2
   6  -3   4 551.190 133.127   1
  -6  -3  -5 152.809 62.2971   1
  -6  -3  -6 1921.43 66.6262   1
  -3  -3  10 5190.70 390.022  -2
  -6  -3  -7 5190.70 390.022   1
  -6  -3  -8 57.5021 291.294   1
   4  -3 -10-84.4192 511.342  -2
   6  -3   8-84.4192 511.342   1
  -6  -3  -9 2008.88 276.923   1
   5  -3 -11 2167.35 401.260  -2
   6  -3  10 2167.35 401.260   1
  -6  -3  11 1854.78 414.271  -2
  -6  -3 -11 1854.78 414.271   1
  -6  -3 -12 12.6975 303.453   1
  -7  -3  12 2891.61 468.637  -2
  -6  -3 -13 2891.61 468.637   1
  -8  -3  12 3508.75 516.059  -2
  -6  -3 -14 3508.75 516.059   1
  -6  -2  15 1406.97 398.987   1
  -6  -2  14 10223.0 507.221   1
  11  -2   4 4024.09 505.159  -2
  -6  -2  13 4024.09 505.159   1
  10  -2   4 12307.8 542.803  -2
  -6  -2  12 12307.8 542.803   1
  -6  -2  11 3958.91 354.469   1
  -6  -2  10 4767.07 340.974   1
   8  -2   5 6136.17 295.357  -2
  -6  -2   9 6136.17 295.357   1
  -6  -2   8 6912.83 234.964   1
  -6  -2   7 5631.34 219.542   1
   6  -2   6 3712.65 299.962  -2
  -6  -2   6 3712.65 299.962   1
  -6  -2   5 316.990 198.173   1
  -6  -2   4 11433.3 118.540   1
   4  -2   7 13270.2 297.715  -2
  -6  -2   3 13270.2 297.715   1
   6  -2  -2 20439.0 225.364   1
   6  -2  -1 2522.80 104.951   1
  -2  -2  -8 18853.9 214.581  -2
   6  -2   0 18853.9 214.581   1
   1  -2   8 10031.1 175.150  -2
  -6  -2  -1 10031.1 175.150   1
  -6  -2  -2 21159.3 221.191   1
  -6  -2  -3 8010.87 168.228   1
  -1  -2   9 28652.2 426.684  -2
  -6  -2  -4 28652.2 426.684   1
  -6  -2  -5 352.097 149.790   1
  -6  -2  -6 2580.27 233.670   1
   3  -2 -10 7813.21 216.013  -2
   6  -2   7 7813.21 216.013   1
  -6  -2  -8 6916.15 176.502   1
   4  -2 -10 9580.43 615.847  -2
   6  -2   8 9580.43 615.847   1
  -6  -2  -9 3447.79 200.856   1
  -5  -2  11 4712.34 415.163  -2
  -6  -2 -10 4712.34 415.163   1
  -6  -2  11 6681.82 461.961  -2
  -6  -2 -11 6681.82 461.961   1
   6  -2  12 3471.31 345.668   1
  -7  -2  12 3350.12 481.382  -2
  -6  -2 -13 3350.12 481.382   1
  -8  -2  12 13004.4 670.093  -2
  -6  -2 -14 13004.4 670.093   1
  -6  -2 -15 1378.73 372.797   1
  -6  -1  15 3031.02 420.146   1
  -6  -1  14 566.344 357.148   1
  11  -1   4 3168.20 477.364  -2
  -6  -1  13 3168.20 477.364   1
  10  -1   4 2197.57 424.492  -2
  -6  -1  12 2197.57 424.492   1
  -6  -1  11 1622.99 307.904   1
   6  -1 -10 3905.80 227.072   1
   9  -1   5 5469.42 534.750  -2
  -6  -1  10 5469.42 534.750   1
   8  -1   5 1682.40 223.702  -2
  -6  -1   9 1682.40 223.702   1
  -6  -1   8 374.176 151.834   1
  -6  -1   7 1567.90 242.206   1
   6  -1   6 4264.14 289.358  -2
  -6  -1   6 4264.14 289.358   1
  -6  -1   5 142.087 196.037   1
  -6  -1   4 977.027 82.6525   1
   4  -1   7 5585.09 225.911  -2
  -6  -1   3 5585.09 225.911   1
   6  -1  -2 3168.20 115.180   1
   6  -1  -1 846.193 85.0200   1
  -2  -1  -8 3269.01 141.639  -2
   6  -1   0 3269.01 141.639   1
   6  -1   1 911.062 211.235   1
   1  -1   8 5619.82 141.882  -2
  -6  -1  -1 5619.82 141.882   1
  -6  -1  -2 3092.81 114.066   1
  -6  -1  -3 5081.27 148.812   1
  -1  -1   9 1265.48 124.230  -2
  -6  -1  -4 1265.48 124.230   1
  -6  -1  -5 246.605 78.1921   1
  -6  -1  -6 2550.89 114.879   1
   3  -1 -10 2965.02 182.947  -2
   6  -1   7 2965.02 182.947   1
   6  -1   8 441.364 149.587   1
  -4  -1  10 337.566 301.397  -2
  -6  -1  -8 337.566 301.397   1
   6  -1   9 1138.32 139.143   1
   5  -1 -11 3890.31 252.448  -2
   6  -1  10 3890.31 252.448   1
   6  -1  11 1266.52 261.076   1
  -6  -1  11 2915.75 390.494  -2
  -6  -1 -11 2915.75 390.494   1
   6  -1  12-49.0511 188.027   1
   6  -1  13 2259.49 322.056   1
  -7  -1  12 2679.13 445.279  -2
  -6  -1 -13 2679.13 445.279   1
   8  -1 -12 2396.39 325.410  -2
   6  -1  14 2396.39 325.410   1
   6  -1  15 3567.71 642.607   1
  -9  -1  12 3173.89 616.333  -2
  -6  -1 -15 3173.89 616.333   1
   9  -1 -13 495.182 770.824  -2
   6  -1  16 495.182 770.824   1
  13   0   3 6135.69 796.407  -2
  -6   0  16 6135.69 796.407   1
  -6   0  15 480.091 357.883   1
  -6   0  14 553.542 341.079   1
  11   0   4 1458.45 446.855  -2
  -6   0  13 1458.45 446.855   1
  10   0   4 7402.64 480.944  -2
  -6   0  12 7402.64 480.944   1
  -6   0  11 5569.61 361.032   1
   6   0 -10 10877.2 663.804   1
   9   0   5 10456.0 565.465  -2
  -6   0  10 10456.0 565.465   1
   8   0   5 5417.62 404.914  -2
  -6   0   9 5417.62 404.914   1
  -6   0   8 6011.86 314.473   1
  -6   0   7 10448.7 349.756   1
   6   0   6 54600.1 475.833  -2
  -6   0   6 54600.1 475.833   1
  -6   0   5 65.5258 97.9583   1
  -6   0   4 8705.02 154.454   1
   4   0   7 498.017 127.456  -2
  -6   0   3 498.017 127.456   1
  -6   0   2 4515.71 144.714   1
  -3   0  -7 38021.4 577.067  -2
   6   0  -2 38021.4 577.067   1
   6   0  -1 976.665 100.061   1
  -2   0  -8 38275.0 267.083  -2
   6   0   0 38275.0 267.083   1
  -1   0  -8 1040.85 94.7229  -2
   6   0   1 1040.85 94.7229   1
   6   0   2 4196.89 98.6545   1
  -6   0  -3 196.452 110.313   1
   1   0  -9 13830.7 263.652  -2
   6   0   4 13830.7 263.652   1
   6   0   5 90.0749 100.189   1
   6   0   6 28863.8 204.807   1
  -3   0  10 7241.55 227.927  -2
  -6   0  -7 7241.55 227.927   1
  -6   0  -8 6359.85 177.333   1
   6   0   9 885.566 137.863   1
   5   0 -11 36788.1 378.756  -2
   6   0  10 36788.1 378.756   1
   6   0 -11 8838.00 315.193  -2
   6   0  11 8838.00 315.193   1
  -6   0 -12 5722.71 253.387   1
   6   0  13 64.5044 306.081   1
   7   0 -12 148.172 375.805  -2
   6   0  13 148.172 375.805   1
  -8   0  12 4216.37 353.390  -2
  -6   0 -14 4216.37 353.390   1
   6   0  15 199.431 234.878   1
   9   0 -13 8440.78 912.723  -2
   6   0  16 8440.78 912.723   1
  10   0 -13 2726.87 892.802  -2
   6   0  17 2726.87 892.802   1
  13   1   3 221.525 521.082  -2
  -6   1  16 221.525 521.082   1
  -6   1  15 3207.62 407.210   1
  -6   1  14 388.124 327.815   1
  11   1   4 3411.35 460.196  -2
  -6   1  13 3411.35 460.196   1
 -10   1  -4 1240.64 408.835  -2
   6   1 -12 1240.64 408.835   1
  -6   1  11 1502.42 292.208   1
  -6   1  10 3714.46 315.308   1
   8   1   5 1558.51 349.281  -2
  -6   1   9 1558.51 349.281   1
  -6   1   8 508.898 155.803   1
  -6   1   7 1379.39 151.322   1
   6   1   6 4649.13 183.741  -2
  -6   1   6 4649.13 183.741   1
  -6   1   5 226.093 121.962   1
  -6   1   4 1016.77 128.012   1
   4   1   7 5523.32 183.830  -2
  -6   1   3 5523.32 183.830   1
   6   1  -2 3151.41 145.636   1
  -3   1  -7 3362.72 177.826  -2
   6   1  -2 3362.72 177.826   1
   6   1  -1 862.124 98.4016   1
  -2   1  -8 2955.95 136.178  -2
   6   1   0 2955.95 136.178   1
  -6   1  -1 798.354 61.8648   1
  -1   1  -8 5372.87 156.115  -2
   6   1   1 5372.87 156.115   1
   6   1   2 3130.13 104.453   1
   6   1   3 4883.59 121.835   1
  -1   1   9 1305.38 158.720  -2
  -6   1  -4 1305.38 158.720   1
  -6   1  -5 228.847 112.039   1
  -6   1  -6 2663.89 116.960   1
  -3   1  10 3271.99 165.899  -2
  -6   1  -7 3271.99 165.899   1
   6   1   8 374.453 116.219   1
   6   1   9 1166.73 128.102   1
   5   1 -11 4146.11 217.259  -2
   6   1  10 4146.11 217.259   1
   6   1 -11 2479.89 260.452  -2
   6   1  11 2479.89 260.452   1
   6   1  12 123.977 189.205   1
  -7   1  12 2824.89 306.453  -2
  -6   1 -13 2824.89 306.453   1
  -8   1  12 2112.52 331.629  -2
  -6   1 -14 2112.52 331.629   1
   6   1  15 2722.03 334.088   1
  -9   1  12 3595.47 583.215  -2
  -6   1 -15 3595.47 583.215   1
   6   1  16-89.3603 374.335   1
  -9   1  13-103.905 444.670  -2
  -6   1 -16-103.905 444.670   1
  10   1 -13 1132.06 773.360  -2
   6   1  17 1132.06 773.360   1
  13   2   3 2739.84 635.385  -2
  -6   2  16 2739.84 635.385   1
  -6   2  15 1645.47 378.040   1
  -6   2  14 9543.17 462.842   1
  11   2   4 4138.36 464.728  -2
  -6   2  13 4138.36 464.728   1
 -10   2  -4 10490.2 484.547  -2
   6   2 -12 10490.2 484.547   1
  -6   2  11 3803.15 319.935   1
  -6   2  10 3931.77 386.672   1
  -9   2  -5 12256.6 806.691  -2
   6   2 -10 12256.6 806.691   1
  -8   2  -5 5904.64 295.913  -2
   6   2  -9 5904.64 295.913   1
  -6   2   8 6949.64 231.400   1
  -6   2   7 5298.75 201.754   1
   6   2   6 3848.79 182.822  -2
  -6   2   6 3848.79 182.822   1
  -6   2   5 259.451 139.749   1
  -6   2   4 11933.7 198.192   1
  -4   2  -7 13000.6 247.631  -2
   6   2  -3 13000.6 247.631   1
   6   2  -2 20417.6 269.990   1
  -3   2  -7 26592.0 372.832  -2
   6   2  -2 26592.0 372.832   1
   6   2  -1 2525.96 112.622   1
  -6   2   0 4610.63 122.365   1
  -2   2  -8 18423.4 193.117  -2
   6   2   0 18423.4 193.117   1
   1   2   8 9814.03 173.543  -2
  -6   2  -1 9814.03 173.543   1
   6   2   2 19845.8 203.100   1
   6   2   3 7567.34 135.611   1
   1   2  -9 25940.4 272.983  -2
   6   2   4 25940.4 272.983   1
  -6   2  -5 289.096 80.7875   1
  -6   2  -6 2539.83 109.632   1
  -3   2  10 8231.83 198.990  -2
  -6   2  -7 8231.83 198.990   1
  -6   2  -8 7305.00 150.929   1
  -6   2  -9 3255.46 146.754   1
   5   2 -11 4916.46 208.087  -2
   6   2  10 4916.46 208.087   1
   6   2 -11 6391.88 298.274  -2
   6   2  11 6391.88 298.274   1
  -6   2 -12 3002.03 230.225   1
   7   2 -12 3124.09 315.444  -2
   6   2  13 3124.09 315.444   1
  -8   2  12 11359.1 441.121  -2
  -6   2 -14 11359.1 441.121   1
   6   2  15 1108.77 326.296   1
  -9   2  12 2451.57 554.820  -2
  -6   2 -15 2451.57 554.820   1
   6   2  16 1041.17 446.084   1
  -9   2  13 2746.01 459.366  -2
  -6   2 -16 2746.01 459.366   1
  10   2 -13 2360.28 651.677  -2
   6   2  17 2360.28 651.677   1
  13   3   3-47.5016 533.028  -2
  -6   3  16-47.5016 533.028   1
  -6   3  15 1405.95 404.508   1
  -6   3  14 1522.72 339.331   1
  11   3   4 2405.16 425.514  -2
  -6   3  13 2405.16 425.514   1
  10   3   4 1229.55 370.312  -2
  -6   3  12 1229.55 370.312   1
  -6   3  11 1327.73 273.080   1
  -6   3  10 1643.56 301.313   1
  -9   3  -5 2953.95 668.657  -2
   6   3 -10 2953.95 668.657   1
   8   3   5 2436.48 262.232  -2
  -6   3   9 2436.48 262.232   1
  -6   3   8 86.0821 163.411   1
  -6   3   7 2135.34 182.953   1
   6   3   6 5091.97 209.509  -2
  -6   3   6 5091.97 209.509   1
  -6   3   5 225.453 150.188   1
   6   3  -4 269.556 119.236   1
  -4   3  -7 5246.39 173.939  -2
   6   3  -3 5246.39 173.939   1
  -6   3   2 1822.60 133.373   1
  -3   3  -7 3619.20 253.949  -2
   6   3  -2 3619.20 253.949   1
   6   3  -1 2852.30 98.4024   1
  -2   3  -8 3086.34 105.743  -2
   6   3   0 3086.34 105.743   1
  -1   3  -8 6193.88 147.724  -2
   6   3   1 6193.88 147.724   1
   6   3   2 1899.43 103.068   1
   6   3   3 1620.40 89.6071   1
   1   3  -9 483.713 100.643  -2
   6   3   4 483.713 100.643   1
   6   3   5 192.004 66.2618   1
   6   3   6 3130.32 73.4956   1
   3   3 -10 4443.69 153.651  -2
   6   3   7 4443.69 153.651   1
   6   3   8 46.5350 174.725   1
  -4   3  10 78.2073 166.809  -2
  -6   3  -8 78.2073 166.809   1
  -6   3  -9 1880.51 151.724   1
  -5   3  11 1974.59 252.377  -2
  -6   3 -10 1974.59 252.377   1
  -6   3  11 1990.19 260.113  -2
  -6   3 -11 1990.19 260.113   1
   6   3  12 139.065 198.917   1
   7   3 -12 2402.02 306.543  -2
   6   3  13 2402.02 306.543   1
  -8   3  12 2880.11 339.894  -2
  -6   3 -14 2880.11 339.894   1
   6   3  15 1308.21 290.693   1
   6   3  16-84.2243 429.742   1
  -9   3  13-13.7929 536.874  -2
  -6   3 -16-13.7929 536.874   1
   6   4 -14 600.021 295.770   1
 -11   4  -4 3257.95 421.313  -2
   6   4 -13 3257.95 421.313   1
 -10   4  -4 909.795 357.068  -2
   6   4 -12 909.795 357.068   1
  -6   4  11 6017.70 338.945   1
  -6   4  10 6637.64 473.562   1
  -9   4  -5 5734.50 380.453  -2
   6   4 -10 5734.50 380.453   1
  -8   4  -5 8150.18 342.078  -2
   6   4  -9 8150.18 342.078   1
  -6   4   8 3449.52 192.729   1
  -6   4   7 9872.17 230.064   1
  -6   4  -6 7770.94 214.860  -2
   6   4  -6 7770.94 214.860   1
   6   4  -5 13205.9 188.979   1
   6   4  -4 2033.22 116.080   1
  -4   4  -7 4378.24 181.772  -2
   6   4  -3 4378.24 181.772   1
  -6   4   2 4385.59 224.860   1
  -3   4  -7 12764.4 236.862  -2
   6   4  -2 12764.4 236.862   1
   6   4  -1 6686.69 126.766   1
  -2   4  -8 7303.22 171.386  -2
   6   4   0 7303.22 171.386   1
  -1   4  -8 8586.25 267.093  -2
   6   4   1 8586.25 267.093   1
   6   4   2 5087.76 162.038   1
   6   4   3 1381.42 142.844   1
   0   4  -9 2126.88 412.656  -2
   6   4   3 2126.88 412.656   1
   1   4  -9 5935.38 222.225  -2
   6   4   4 5935.38 222.225   1
   6   4   5 12931.3 194.097   1
   6   4   6 5439.10 152.595   1
   3   4 -10 12277.5 242.919  -2
   6   4   7 12277.5 242.919   1
   6   4   8 3221.84 336.673   1
  -4   4  10 6611.42 232.936  -2
  -6   4  -8 6611.42 232.936   1
  -6   4  -9 1993.88 161.787   1
  -5   4  11 14025.4 366.272  -2
  -6   4 -10 14025.4 366.272   1
  -6   4  11 12708.1 349.764  -2
  -6   4 -11 12708.1 349.764   1
  -6   4 -12 974.616 244.081   1
  -7   4  12 2044.75 363.270  -2
  -6   4 -13 2044.75 363.270   1
  -8   4  12 1582.22 408.460  -2
  -6   4 -14 1582.22 408.460   1
   6   4  15 334.896 467.154   1
  -9   4  12 4092.63 580.190  -2
  -6   4 -15 4092.63 580.190   1
   6   5 -14 1105.14 548.795   1
  11   5   4 606.071 457.213  -2
  -6   5  13 606.071 457.213   1
  10   5   4 275.185 280.466  -2
  -6   5  12 275.185 280.466   1
   6   5 -11 823.683 196.180   1
  -6   5  10-22.2245 389.157   1
  -9   5  -5 652.716 247.997  -2
   6   5 -10 652.716 247.997   1
  -8   5  -5 2447.57 235.129  -2
   6   5  -9 2447.57 235.129   1
   6   5  -8 113.510 152.632   1
   6   5  -7 847.282 146.281   1
  -6   5  -6 5369.06 171.321  -2
   6   5  -6 5369.06 171.321   1
   6   5  -5 1359.98 129.499   1
   6   5  -4 138.586 110.715   1
  -4   5  -7 3103.48 194.382  -2
   6   5  -3 3103.48 194.382   1
  -6   5   2 1368.77 310.613   1
   3   5   7 3760.73 196.033  -2
  -6   5   2 3760.73 196.033   1
   6   5  -1 2635.93 185.372   1
   6   5   0 98.7324 232.580   1
   2   5   8 1680.66 232.185  -2
  -6   5   0 1680.66 232.185   1
  -1   5  -8 3633.19 240.990  -2
   6   5   1 3633.19 240.990   1
   6   5   2 1424.90 164.730   1
   6   5   3 321.277 167.282   1
   0   5  -9 741.677 445.060  -2
   6   5   3 741.677 445.060   1
   1   5  -9 822.673 165.005  -2
   6   5   4 822.673 165.005   1
   6   5   5 1369.98 108.402   1
  -6   5  -6 3783.98 157.137   1
  -3   5  10 4826.77 231.070  -2
  -6   5  -7 4826.77 231.070   1
   6   5   8 223.575 184.359   1
   4   5 -10 522.459 267.522  -2
   6   5   8 522.459 267.522   1
   6   5   9 2336.05 201.669   1
  -5   5  11 220.161 271.790  -2
  -6   5 -10 220.161 271.790   1
  -6   5  11 2069.36 311.481  -2
  -6   5 -11 2069.36 311.481   1
  -6   5 -12 210.478 223.557   1
   7   5 -12 494.304 586.917  -2
   6   5  13 494.304 586.917   1
   8   5 -12 4046.02 676.667  -2
   6   5  14 4046.02 676.667   1
  -6   6  13 3007.19 564.141   1
  10   6   4 645.493 445.219  -2
  -6   6  12 645.493 445.219   1
  -6   6  11 1288.49 325.782   1
  -9   6  -5 2729.25 362.167  -2
   6   6 -10 2729.25 362.167   1
  -8   6  -5 6310.79 296.779  -2
   6   6  -9 6310.79 296.779   1
  -6   6   8 225.345 218.382   1
   6   6  -7 3070.59 245.294   1
  -6   6  -6 2553.52 228.690  -2
   6   6  -6 2553.52 228.690   1
  -6   6   5 2060.79 396.249   1
  -5   6  -6 7936.40 362.178  -2
   6   6  -5 7936.40 362.178   1
   6   6  -4 502.800 182.837   1
  -4   6  -7 27282.6 481.491  -2
   6   6  -3 27282.6 481.491   1
  -6   6   2 2152.12 374.690   1
  -3   6  -7 2173.88 261.904  -2
   6   6  -2 2173.88 261.904   1
   6   6  -1 8005.47 246.429   1
   6   6   0 438.615 246.506   1
  -2   6  -8 332.674 337.638  -2
   6   6   0 332.674 337.638   1
  -1   6  -8 21445.2 380.393  -2
   6   6   1 21445.2 380.393   1
  -6   6  -2 1793.13 272.316   1
  -6   6  -3 14507.1 586.039   1
   0   6  -9 28700.4 826.612  -2
   6   6   3 28700.4 826.612   1
   1   6  -9 1959.33 211.627  -2
   6   6   4 1959.33 211.627   1
  -6   6  -5 2150.11 177.153   1
   2   6  -9 13598.6 691.994  -2
   6   6   5 13598.6 691.994   1
  -6   6  -6 1750.95 199.723   1
   2   6 -10 3847.53 610.504  -2
   6   6   6 3847.53 610.504   1
   3   6 -10 8124.60 340.233  -2
   6   6   7 8124.60 340.233   1
  -6   6  -8-148.901 375.947   1
  -4   6  10 563.282 260.756  -2
  -6   6  -8 563.282 260.756   1
  -6   6  -9 5024.13 362.864   1
   5   6 -11 2311.79 406.169  -2
   6   6  10 2311.79 406.169   1
  -6   6  11 3071.27 426.942  -2
  -6   6 -11 3071.27 426.942   1
   6   6  12 151.956 301.469   1
  -6   7  11 526.513 450.130   1
  -9   7  -5 317.213 358.713  -2
   6   7 -10 317.213 358.713   1
  -8   7  -5 1697.90 364.741  -2
   6   7  -9 1697.90 364.741   1
   6   7  -8 66.8263 240.817   1
  -6   7   7 878.924 445.143   1
  -7   7  -6 662.804 363.763  -2
   6   7  -7 662.804 363.763   1
  -6   7  -6 2461.98 246.486  -2
   6   7  -6 2461.98 246.486   1
  -6   7   5 2179.53 450.638   1
  -5   7  -6 2398.18 339.589  -2
   6   7  -5 2398.18 339.589   1
   6   7  -4 101.185 193.707   1
  -4   7  -7 1711.99 409.549  -2
   6   7  -3 1711.99 409.549   1
  -6   7   2 1783.57 396.496   1
  -3   7  -7 4956.67 614.523  -2
   6   7  -2 4956.67 614.523   1
  -6   7   1 1788.73 303.658   1
  -2   7  -8 1832.73 397.574  -2
   6   7   0 1832.73 397.574   1
  -1   7  -8 2093.69 398.998  -2
   6   7   1 2093.69 398.998   1
   6   7   2 1315.71 301.356   1
  -6   7  -3 59.9991 360.729   1
   0   7  -9 505.693 566.495  -2
   6   7   3 505.693 566.495   1
   1   7  -9 1066.06 399.612  -2
   6   7   4 1066.06 399.612   1
  -6   7  -5 1796.07 400.200   1
   2   7  -9 4972.58 633.891  -2
   6   7   5 4972.58 633.891   1
   6   7   6 1484.18 304.687   1
  -3   7  10 2207.02 447.024  -2
  -6   7  -7 2207.02 447.024   1
  -6   7  -8 366.849 401.971   1
   4   7 -10 108.100 629.555  -2
   6   7   8 108.100 629.555   1
   6   7   9 1672.11 344.022   1
  -5   7  11 284.172 565.614  -2
  -6   7 -10 284.172 565.614   1
   9   8   5 1357.45 603.899  -2
  -6   8  10 1357.45 603.899   1
   8   8   5 6478.11 705.717  -2
  -6   8   9 6478.11 705.717   1
  -6   8   8 639.876 328.479   1
  -6   8   7 5440.65 604.646   1
   7   8   6 11063.3 655.144  -2
  -6   8   7 11063.3 655.144   1
  -6   8  -6 4923.48 302.564  -2
   6   8  -6 4923.48 302.564   1
  -6   8   5 6801.92 584.317   1
  -5   8  -6 7241.05 418.337  -2
   6   8  -5 7241.05 418.337   1
   6   8  -4 650.905 321.037   1
  -4   8  -7 7041.64 529.049  -2
   6   8  -3 7041.64 529.049   1
  -6   8   2 201.949 433.184   1
  -3   8  -7 1276.15 610.558  -2
   6   8  -2 1276.15 610.558   1
   6   8  -1 6054.66 397.530   1
  -2   8  -8 1061.74 415.837  -2
   6   8   0 1061.74 415.837   1
  -1   8  -8 8873.46 523.639  -2
   6   8   1 8873.46 523.639   1
   6   8   2 352.159 311.657   1
  -6   8  -3 3685.25 476.180   1
   0   8  -9 5927.55 727.869  -2
   6   8   3 5927.55 727.869   1
   1   8  -9 1147.67 437.699  -2
   6   8   4 1147.67 437.699   1
  -6   8  -5 5708.42 391.315   1
  -6   8  -6 2410.23 458.905   1
   2   8 -10 5562.35 764.346  -2
   6   8   6 5562.35 764.346   1
   3   8 -10 6886.16 584.223  -2
   6   8   7 6886.16 584.223   1
   4   8 -10 462.761 734.920  -2
   6   8   8 462.761 734.920   1
  -7  -8   9 120.904 458.886   1
  -7  -8   8 2389.35 466.440   1
   7  -8   7 2265.61 399.072  -2
  -7  -8   7 2265.61 399.072   1
  -7  -8   6 8470.34 412.751   1
   7  -8  -5 506.404 462.036   1
  -5  -8  -8 7591.71 774.301  -2
   7  -8  -4 7591.71 774.301   1
  -4  -8  -8 1020.35 501.453  -2
   7  -8  -3 1020.35 501.453   1
  -7  -8   2 1868.95 396.100   1
   3  -8   9 2089.35 508.685  -2
  -7  -8   1 2089.35 508.685   1
   2  -8   9 3500.26 397.310  -2
  -7  -8   0 3500.26 397.310   1
  -7  -8  -1 957.286 273.972   1
   1  -8  10 6099.47 419.326  -2
  -7  -8  -2 6099.47 419.326   1
   0  -8  10 513.223 368.838  -2
  -7  -8  -3 513.223 368.838   1
  -7  -8  -4 5627.27 833.889   1
   1  -8 -10 7925.50 752.450  -2
   7  -8   4 7925.50 752.450   1
  -1  -8  11 4297.87 608.959  -2
  -7  -8  -5 4297.87 608.959   1
  -2  -8  11 11011.0 775.287  -2
  -7  -8  -6 11011.0 775.287   1
  -3  -8  11 3809.39 643.392  -2
  -7  -8  -7 3809.39 643.392   1
   7  -8   8 2771.20 517.055   1
   9  -7   6 1787.18 659.643  -2
  -7  -7  10 1787.18 659.643   1
  -7  -7   9 63.2604 326.364   1
  -7  -7   8 636.836 328.084   1
   7  -7   7 2696.38 372.445  -2
  -7  -7   7 2696.38 372.445   1
  -7  -7   6 546.138 291.770   1
  -7  -7   5 39.1634 202.470   1
   5  -7   8 1697.33 279.043  -2
  -7  -7   4 1697.33 279.043   1
  -4  -7  -8 1932.95 255.802  -2
   7  -7  -3 1932.95 255.802   1
  -7  -7   2 2970.33 209.465   1
  -3  -7  -9 1636.98 246.190  -2
   7  -7  -1 1636.98 246.190   1
   2  -7   9 3150.11 255.318  -2
  -7  -7   0 3150.11 255.318   1
  -7  -7  -1 895.220 180.978   1
   1  -7  10 4521.01 272.235  -2
  -7  -7  -2 4521.01 272.235   1
   0  -7  10 826.903 296.578  -2
  -7  -7  -3 826.903 296.578   1
  -7  -7  -4 221.648 266.862   1
   1  -7 -10 1806.33 603.767  -2
   7  -7   4 1806.33 603.767   1
  -7  -7  -5 62.0855 273.480   1
   1  -7 -11 503.518 634.049  -2
   7  -7   5 503.518 634.049   1
  -2  -7  11 1166.02 348.086  -2
  -7  -7  -6 1166.02 348.086   1
  -3  -7  11 1754.31 354.830  -2
  -7  -7  -7 1754.31 354.830   1
  -7  -7  -8 533.596 328.223   1
   3  -7 -12 799.866 746.779  -2
   7  -7   8 799.866 746.779   1
  -4  -7  12 1035.61 422.180  -2
  -7  -7  -9 1035.61 422.180   1
  -5  -7  12 1562.76 509.634  -2
  -7  -7 -10 1562.76 509.634   1
  10  -6   6 1725.97 644.394  -2
  -7  -6  11 1725.97 644.394   1
   9  -6   6 9958.88 600.022  -2
  -7  -6  10 9958.88 600.022   1
  -7  -6   9 825.334 321.768   1
  -7  -6   8 3941.51 353.480   1
   7  -6   7 2075.05 356.609  -2
  -7  -6   7 2075.05 356.609   1
  -7  -6   6 140.032 269.784   1
  -7  -6   5 843.204 259.030   1
   5  -6   8 15060.9 517.682  -2
  -7  -6   4 15060.9 517.682   1
  -7  -6   3 809.273 304.128   1
  -4  -6  -8 1288.27 326.926  -2
   7  -6  -3 1288.27 326.926   1
   7  -6  -2 14468.2 303.983   1
   3  -6   9 3628.40 219.125  -2
  -7  -6   1 3628.40 219.125   1
   2  -6   9 23202.5 324.325  -2
  -7  -6   0 23202.5 324.325   1
   7  -6   1 2315.80 158.973   1
   7  -6   2 15423.7 316.112   1
  -1  -6 -10 18166.1 434.803  -2
   7  -6   2 18166.1 434.803   1
   0  -6  10 1173.86 292.304  -2
  -7  -6  -3 1173.86 292.304   1
  -7  -6  -4 3209.47 294.579   1
   1  -6 -10 6141.75 643.257  -2
   7  -6   4 6141.75 643.257   1
  -7  -6  -5 1401.68 280.498   1
   1  -6 -11 2541.33 621.552  -2
   7  -6   5 2541.33 621.552   1
   2  -6 -11 3134.61 372.480  -2
   7  -6   6 3134.61 372.480   1
  -3  -6  11 3731.72 370.992  -2
  -7  -6  -7 3731.72 370.992   1
  -7  -6  -8 4095.03 377.433   1
   3  -6 -12 7769.60 791.114  -2
   7  -6   8 7769.60 791.114   1
  -4  -6  12 1664.25 395.521  -2
  -7  -6  -9 1664.25 395.521   1
  -5  -6  12 4348.80 511.377  -2
  -7  -6 -10 4348.80 511.377   1
  -7  -6 -11 1238.37 450.526   1
  -7  -5  12 29.7463 349.311   1
  10  -5   6 4059.66 491.544  -2
  -7  -5  11 4059.66 491.544   1
   9  -5   6 3969.71 482.977  -2
  -7  -5  10 3969.71 482.977   1
  -7  -5   9 865.669 316.417   1
  -7  -5   8 296.220 283.961   1
  -7  -5  -7 1395.33 283.267  -2
   7  -5  -7 1395.33 283.267   1
  -7  -5   6 755.300 256.883   1
  -7  -5   5 144.850 228.482   1
   5  -5   8 2636.67 344.806  -2
  -7  -5   4 2636.67 344.806   1
  -7  -5   3 2969.87 316.935   1
  -4  -5  -8 6428.13 529.619  -2
   7  -5  -3 6428.13 529.619   1
   7  -5  -2 4718.67 180.947   1
   3  -5   9 4008.25 186.435  -2
  -7  -5   1 4008.25 186.435   1
  -2  -5  -9 6888.07 197.204  -2
   7  -5   0 6888.07 197.204   1
  -7  -5  -1 2260.92 152.990   1
   7  -5   2 4827.38 215.723   1
  -1  -5 -10 7858.21 286.429  -2
   7  -5   2 7858.21 286.429   1
   0  -5  10 3429.39 312.385  -2
  -7  -5  -3 3429.39 312.385   1
  -7  -5  -4 665.509 204.496   1
  -7  -5  -5 271.445 211.568   1
   2  -5 -11 2576.04 371.210  -2
   7  -5   6 2576.04 371.210   1
  -7  -5  -7 765.840 327.854   1
   3  -5 -11 1721.80 608.380  -2
   7  -5   7 1721.80 608.380   1
  -7  -5  -8 457.192 271.038   1
  -4  -5  12 1910.02 413.123  -2
  -7  -5  -9 1910.02 413.123   1
  -5  -5  12 3877.66 446.205  -2
  -7  -5 -10 3877.66 446.205   1
  -7  -5 -11 922.376 330.753   1
  -6  -5  13-35.8205 555.179  -2
  -7  -5 -12-35.8205 555.179   1
  11  -4   5 2175.32 511.530  -2
  -7  -4  13 2175.32 511.530   1
  -7  -4  12 1465.25 362.495   1
  10  -4   6 442.704 433.595  -2
  -7  -4  11 442.704 433.595   1
   9  -4   6 3977.18 473.179  -2
  -7  -4  10 3977.18 473.179   1
  -7  -4   9 490.914 298.580   1
  -7  -4   8 4703.42 346.112   1
   7  -4   7 15945.9 514.926  -2
  -7  -4   7 15945.9 514.926   1
  -7  -4   6 18082.8 441.003   1
  -7  -4   5 14599.7 398.099   1
   5  -4   8 8250.72 155.281  -2
  -7  -4   4 8250.72 155.281   1
   7  -4  -3 3501.22 144.033   1
   4  -4   8 4484.57 330.818  -2
  -7  -4   3 4484.57 330.818   1
  -7  -4   2 1521.61 107.195   1
   3  -4   9 1346.69 134.145  -2
  -7  -4   1 1346.69 134.145   1
  -2  -4  -9 4056.20 181.128  -2
   7  -4   0 4056.20 181.128   1
   7  -4   1 278.715 107.548   1
   7  -4   2 1543.64 153.394   1
  -1  -4 -10 8260.61 341.605  -2
   7  -4   2 8260.61 341.605   1
   0  -4  10 13070.3 325.186  -2
  -7  -4  -3 13070.3 325.186   1
  -7  -4  -4 8074.89 198.747   1
  -7  -4  -5 15709.1 406.529   1
   2  -4 -11 25661.7 662.884  -2
   7  -4   6 25661.7 662.884   1
  -7  -4  -7 7889.65 355.688   1
  -7  -4  -8 4513.34 322.086   1
  -4  -4  12 5263.94 455.846  -2
  -7  -4  -9 5263.94 455.846   1
   5  -4 -12 12018.8 564.818  -2
   7  -4  10 12018.8 564.818   1
  -7  -4 -11 415.738 311.762   1
  -6  -4  13 2654.83 473.300  -2
  -7  -4 -12 2654.83 473.300   1
  -7  -4  13 800.303 481.758  -2
  -7  -4 -13 800.303 481.758   1
   7  -3 -14 321.019 623.062   1
  11  -3   5 1162.36 478.482  -2
  -7  -3  13 1162.36 478.482   1
  -7  -3  12 692.022 341.546   1
   7  -3 -11 589.190 493.416   1
  10  -3   6 2877.67 609.586  -2
  -7  -3  11 2877.67 609.586   1
   9  -3   6 4056.89 461.889  -2
  -7  -3  10 4056.89 461.889   1
  -7  -3   9 4479.73 346.156   1
  -7  -3   8 331.099 274.614   1
   7  -3   7 1864.82 313.345  -2
  -7  -3   7 1864.82 313.345   1
  -7  -3   6 531.571 231.879   1
  -7  -3   5 80.7114 220.489   1
   5  -3   8 3417.00 110.642  -2
  -7  -3   4 3417.00 110.642   1
  -7  -3   3 6199.03 178.553   1
  -4  -3  -8 10248.9 313.327  -2
   7  -3  -3 10248.9 313.327   1
   7  -3  -2 4081.01 127.637   1
   3  -3   9 11104.3 210.643  -2
  -7  -3   1 11104.3 210.643   1
   2  -3   9 8570.90 258.334  -2
  -7  -3   0 8570.90 258.334   1
   7  -3   1 5170.89 195.013   1
   7  -3   2 4219.84 183.855   1
  -1  -3 -10 6154.83 477.096  -2
   7  -3   2 6154.83 477.096   1
   0  -3  10 6575.52 253.502  -2
  -7  -3  -3 6575.52 253.502   1
  -7  -3  -4 1214.06 132.116   1
  -7  -3  -5 170.665 77.1886   1
   2  -3 -11 1304.84 320.945  -2
   7  -3   6 1304.84 320.945   1
  -7  -3  -7 1022.87 241.069   1
   7  -3   8 259.355 244.816   1
   4  -3 -12 5469.52 445.320  -2
   7  -3   9 5469.52 445.320   1
  -5  -3  12 2761.22 408.150  -2
  -7  -3 -10 2761.22 408.150   1
  -7  -3 -11 717.865 298.656   1
  -6  -3  13 2436.02 444.287  -2
  -7  -3 -12 2436.02 444.287   1
  -7  -3  13 1933.56 477.846  -2
  -7  -3 -13 1933.56 477.846   1
  12  -2   5 2536.25 540.840  -2
  -7  -2  14 2536.25 540.840   1
  11  -2   5 8523.53 554.520  -2
  -7  -2  13 8523.53 554.520   1
  -7  -2  12 1414.93 349.369   1
   7  -2 -11 7032.57 638.879   1
  10  -2   6 12877.2 706.307  -2
  -7  -2  11 12877.2 706.307   1
   9  -2   6 3394.15 447.018  -2
  -7  -2  10 3394.15 447.018   1
  -7  -2   9 10291.2 406.041   1
  -7  -2   8 3539.98 294.066   1
   7  -2   7 2137.62 268.342  -2
  -7  -2   7 2137.62 268.342   1
  -7  -2   6 724.053 239.366   1
  -7  -2   5 932.041 223.575   1
   5  -2   8 9914.73 172.807  -2
  -7  -2   4 9914.73 172.807   1
   7  -2  -3 13005.1 253.843   1
   7  -2  -2 6418.83 168.255   1
   3  -2   9 58244.2 380.715  -2
  -7  -2   1 58244.2 380.715   1
   2  -2   9 8384.57 251.077  -2
  -7  -2   0 8384.57 251.077   1
   7  -2   1 28103.4 271.314   1
   7  -2   2 6556.07 198.458   1
   1  -2  10 11234.0 375.300  -2
  -7  -2  -2 11234.0 375.300   1
   0  -2  10 13355.0 321.502  -2
  -7  -2  -3 13355.0 321.502   1
  -7  -2  -4 5002.40 195.213   1
   7  -2   5 980.333 61.8284   1
   2  -2 -11 3311.51 349.641  -2
   7  -2   6 3311.51 349.641   1
  -7  -2  -7 1295.16 242.465   1
  -7  -2  -8 2901.90 113.523   1
  -4  -2  12 10720.8 235.057  -2
  -7  -2  -9 10720.8 235.057   1
  -5  -2  12 1710.04 390.754  -2
  -7  -2 -10 1710.04 390.754   1
  -7  -2 -11 7356.03 390.079   1
  -6  -2  13 2783.39 455.518  -2
  -7  -2 -12 2783.39 455.518   1
   7  -2 -13 12588.5 638.400  -2
   7  -2  13 12588.5 638.400   1
  -7  -2 -14 2045.29 372.851   1
 -12  -1  -5 1131.42 501.269  -2
   7  -1 -14 1131.42 501.269   1
  11  -1   5 2707.31 481.123  -2
  -7  -1  13 2707.31 481.123   1
  -7  -1  12 861.760 336.061   1
   7  -1 -11 352.612 512.402   1
  10  -1   6 1431.75 536.923  -2
  -7  -1  11 1431.75 536.923   1
   9  -1   6 4069.43 440.541  -2
  -7  -1  10 4069.43 440.541   1
  -7  -1   9 6462.16 355.912   1
  -7  -1   8 790.855 257.785   1
   7  -1   7 969.354 249.541  -2
  -7  -1   7 969.354 249.541   1
  -7  -1   6 525.562 228.716   1
  -7  -1   5 303.747 81.6945   1
   5  -1   8 2264.43 159.756  -2
  -7  -1   4 2264.43 159.756   1
  -7  -1   3 10126.9 233.270   1
  -7  -1   2 690.224 138.328   1
   3  -1   9 18693.5 248.919  -2
  -7  -1   1 18693.5 248.919   1
  -2  -1  -9 10114.1 255.027  -2
   7  -1   0 10114.1 255.027   1
   7  -1   1 9164.80 167.731   1
   7  -1   2 561.656 116.924   1
   0  -1  10 10658.6 260.891  -2
  -7  -1  -3 10658.6 260.891   1
  -7  -1  -4 1991.49 115.394   1
  -7  -1  -5 358.354 102.505   1
  -2  -1  11 1601.84 310.702  -2
  -7  -1  -6 1601.84 310.702   1
  -7  -1  -7 412.530 98.2440   1
   7  -1   8 684.228 112.101   1
   4  -1 -12 7424.54 219.330  -2
   7  -1   9 7424.54 219.330   1
   7  -1  10 1380.09 202.054   1
  -5  -1  12 1613.72 367.034  -2
  -7  -1 -10 1613.72 367.034   1
   7  -1  11 327.365 169.809   1
  -6  -1  13 3250.86 442.412  -2
  -7  -1 -12 3250.86 442.412   1
  -7  -1  13 4440.90 504.767  -2
  -7  -1 -13 4440.90 504.767   1
  -7  -1 -14 552.208 328.603   1
   8  -1 -14 506.750 773.283  -2
   7  -1  15 506.750 773.283   1
  -7   0  15 2933.68 515.524   1
  12   0   5 1356.46 489.050  -2
  -7   0  14 1356.46 489.050   1
  11   0   5 6783.73 515.496  -2
  -7   0  13 6783.73 515.496   1
  -7   0  12 129.987 316.540   1
  -7   0  11 2071.79 324.975   1
  -9   0  -6 161.911 368.976  -2
   7   0 -10 161.911 368.976   1
  -7   0   9 1949.59 286.827   1
  -7   0   8 3910.91 303.065   1
   7   0   7 47437.4 390.803  -2
  -7   0   7 47437.4 390.803   1
  -7   0   6 778.286 124.177   1
  -7   0   5 46365.5 366.630   1
   5   0   8 4611.67 204.875  -2
  -7   0   4 4611.67 204.875   1
  -7   0   3 5602.55 173.355   1
  -7   0   2 714.312 140.701   1
   3   0   9 1612.53 193.459  -2
  -7   0   1 1612.53 193.459   1
   2   0   9 170.037 173.839  -2
  -7   0   0 170.037 173.839   1
   7   0   1 851.822 100.719   1
   7   0   2 692.665 98.9767   1
   0   0 -10 34153.5 404.614  -2
   7   0   3 34153.5 404.614   1
  -7   0  -4 4554.60 189.295   1
  -7   0  -5 45951.8 335.023   1
  -2   0  11 3207.65 187.627  -2
  -7   0  -6 3207.65 187.627   1
  -7   0  -7 23228.4 199.369   1
  -7   0  -8 2506.43 145.640   1
  -4   0  12 20881.6 304.469  -2
  -7   0  -9 20881.6 304.469   1
   7   0  10 123.794 206.586   1
  -5   0  12 418.111 338.103  -2
  -7   0 -10 418.111 338.103   1
  -7   0 -11 2082.75 197.653   1
   7   0  12 58.3609 246.378   1
  -6   0  13-25.1792 377.683  -2
  -7   0 -12-25.1792 377.683   1
   7   0 -13 1103.19 279.305  -2
   7   0  13 1103.19 279.305   1
   7   0  14-143.043 547.950   1
  -8   0  13 2134.00 573.336  -2
  -7   0 -14 2134.00 573.336   1
   7   0  15 2185.54 598.690   1
  -8   0  14 5675.27 643.167  -2
  -7   0 -15 5675.27 643.167   1
   9   0 -14 262.245 636.500  -2
   7   0  16 262.245 636.500   1
  -7   1  15 49.8224 438.526   1
 -12   1  -5 623.880 471.042  -2
   7   1 -14 623.880 471.042   1
  11   1   5 2298.99 456.028  -2
  -7   1  13 2298.99 456.028   1
  -7   1  12 580.908 309.979   1
   7   1 -11 315.078 502.368   1
  10   1   6 1240.25 482.586  -2
  -7   1  11 1240.25 482.586   1
   9   1   6 3825.15 425.566  -2
  -7   1  10 3825.15 425.566   1
  -7   1   9 6065.28 345.944   1
  -7   1   8 788.728 160.855   1
   7   1   7 975.123 154.182  -2
  -7   1   7 975.123 154.182   1
  -7   1   6 299.392 138.774   1
  -7   1   5 213.153 135.027   1
   5   1   8 2029.33 197.387  -2
  -7   1   4 2029.33 197.387   1
  -7   1   3 9970.80 218.939   1
  -7   1   2 594.780 143.484   1
   3   1   9 18756.0 372.826  -2
  -7   1   1 18756.0 372.826   1
   2   1   9 9777.46 249.114  -2
  -7   1   0 9777.46 249.114   1
   7   1   1 8367.16 110.042   1
   7   1   2 491.682 127.746   1
   0   1 -10 10236.0 260.863  -2
   7   1   3 10236.0 260.863   1
   7   1   4 1982.25 135.242   1
  -7   1  -5 251.742 135.205   1
  -2   1  11 1408.72 199.058  -2
  -7   1  -6 1408.72 199.058   1
   7   1   7 499.743 120.851   1
  -3   1  11 855.313 385.144  -2
  -7   1  -7 855.313 385.144   1
  -7   1  -8 817.930 105.055   1
   4   1 -12 7618.35 283.143  -2
   7   1   9 7618.35 283.143   1
  -5   1  12 1596.05 234.767  -2
  -7   1 -10 1596.05 234.767   1
   7   1  11 288.792 178.702   1
  -6   1  13 2800.14 285.160  -2
  -7   1 -12 2800.14 285.160   1
   7   1 -13 4146.96 329.085  -2
   7   1  13 4146.96 329.085   1
   7   1  14 413.441 266.497   1
  -8   1  13 1733.20 558.076  -2
  -7   1 -14 1733.20 558.076   1
  -8   1  14 593.907 442.038  -2
  -7   1 -15 593.907 442.038   1
   9   1 -14 698.102 768.304  -2
   7   1  16 698.102 768.304   1
  13   2   4 680.861 580.103  -2
  -7   2  16 680.861 580.103   1
  -7   2  15 1842.52 491.629   1
  12   2   5 3139.27 512.565  -2
  -7   2  14 3139.27 512.565   1
  11   2   5 7154.20 520.749  -2
  -7   2  13 7154.20 520.749   1
   7   2 -12 1185.61 335.027   1
  10   2   6 12267.9 514.134  -2
  -7   2  11 12267.9 514.134   1
   9   2   6 2960.31 407.682  -2
  -7   2  10 2960.31 407.682   1
  -7   2   9 10547.1 285.055   1
  -7   2   8 3261.27 206.338   1
   7   2   7 2042.32 196.417  -2
  -7   2   7 2042.32 196.417   1
  -7   2   6 545.795 162.838   1
  -7   2   5 933.574 156.440   1
   5   2   8 10186.6 298.851  -2
  -7   2   4 10186.6 298.851   1
  -7   2   3 12080.0 293.472   1
   4   2   8 36753.6 690.714  -2
  -7   2   3 36753.6 690.714   1
  -7   2   2 6204.62 196.978   1
  -3   2  -9 56312.6 454.419  -2
   7   2  -1 56312.6 454.419   1
  -7   2   0 3203.37 105.509   1
  -2   2  -9 7725.82 209.560  -2
   7   2   0 7725.82 209.560   1
   7   2   1 26148.0 297.565   1
  -7   2  -2 6059.66 175.019   1
   0   2 -10 12623.6 276.975  -2
   7   2   3 12623.6 276.975   1
   7   2   4 4640.45 154.078   1
   7   2   5 1300.83 112.991   1
  -2   2  11 3148.42 174.361  -2
  -7   2  -6 3148.42 174.361   1
   7   2   7 1057.70 151.978   1
  -3   2  11 6840.73 457.133  -2
  -7   2  -7 6840.73 457.133   1
  -7   2  -8 3518.13 141.503   1
  -4   2  12 11482.4 271.979  -2
  -7   2  -9 11482.4 271.979   1
  -5   2  12 1663.49 241.693  -2
  -7   2 -10 1663.49 241.693   1
   7   2  11 6680.53 251.266   1
  -6   2  13 3093.40 297.687  -2
  -7   2 -12 3093.40 297.687   1
  -7   2  13 11846.2 428.735  -2
  -7   2 -13 11846.2 428.735   1
   7   2  14 1889.18 300.748   1
  -8   2  13 3422.14 586.103  -2
  -7   2 -14 3422.14 586.103   1
   7   2  15 982.022 407.312   1
  -8   2  14 2883.12 449.796  -2
  -7   2 -15 2883.12 449.796   1
  13   3   4 98.6959 534.940  -2
  -7   3  16 98.6959 534.940   1
  -7   3  15 195.959 419.131   1
  12   3   5 616.540 549.112  -2
  -7   3  14 616.540 549.112   1
  11   3   5 997.972 427.011  -2
  -7   3  13 997.972 427.011   1
  -7   3  12 781.055 299.697   1
  10   3   6 2239.52 417.040  -2
  -7   3  11 2239.52 417.040   1
   9   3   6 3903.94 317.193  -2
  -7   3  10 3903.94 317.193   1
  -7   3   9 4283.38 244.406   1
  -7   3   8 253.020 179.237   1
   7   3   7 1630.97 199.676  -2
  -7   3   7 1630.97 199.676   1
  -7   3   6 378.167 164.584   1
   7   3  -5 83.5662 158.597   1
  -5   3  -8 3544.82 251.486  -2
   7   3  -4 3544.82 251.486   1
  -7   3   3 5605.71 257.127   1
   4   3   8 9569.84 281.170  -2
  -7   3   3 9569.84 281.170   1
   7   3  -2 3693.80 145.252   1
  -3   3  -9 10017.1 181.718  -2
   7   3  -1 10017.1 181.718   1
  -2   3  -9 7521.48 248.967  -2
   7   3   0 7521.48 248.967   1
   7   3   1 4472.00 154.088   1
  -7   3  -2 3593.93 151.151   1
  -1   3 -10 6078.11 458.854  -2
   7   3   2 6078.11 458.854   1
   0   3 -10 5463.08 199.450  -2
   7   3   3 5463.08 199.450   1
   7   3   4 1114.64 111.759   1
   7   3   5 311.580 71.7393   1
   2   3 -11 1066.26 100.107  -2
   7   3   6 1066.26 100.107   1
   7   3   7 817.371 112.582   1
  -3   3  11 1595.90 263.633  -2
  -7   3  -7 1595.90 263.633   1
  -7   3  -8 255.204 93.2394   1
  -4   3  12 5372.70 253.433  -2
  -7   3  -9 5372.70 253.433   1
  -5   3  12 2854.97 258.030  -2
  -7   3 -10 2854.97 258.030   1
   7   3  11 584.209 199.884   1
  -6   3  13 2508.72 295.480  -2
  -7   3 -12 2508.72 295.480   1
  -7   3  13 1657.70 321.320  -2
  -7   3 -13 1657.70 321.320   1
   7   3  14 383.690 368.377   1
  -8   3  13 1527.92 586.997  -2
  -7   3 -14 1527.92 586.997   1
   7   3  15-42.0241 407.526   1
  -8   3  14 76.9946 549.184  -2
  -7   3 -15 76.9946 549.184   1
  12   4   5 3398.66 565.478  -2
  -7   4  14 3398.66 565.478   1
 -11   4  -5 1449.05 419.804  -2
   7   4 -13 1449.05 419.804   1
  -7   4  12 1049.63 310.338   1
  10   4   6 804.450 382.581  -2
  -7   4  11 804.450 382.581   1
  -9   4  -6 3443.20 322.645  -2
   7   4 -10 3443.20 322.645   1
  -7   4   9 338.089 196.660   1
  -7   4   8 3491.12 199.735   1
   7   4   7 13328.8 298.833  -2
  -7   4   7 13328.8 298.833   1
  -7   4   6 15717.6 266.001   1
   7   4  -5 12589.5 219.924   1
  -5   4  -8 7475.01 225.326  -2
   7   4  -4 7475.01 225.326   1
   7   4  -3 3010.05 234.753   1
  -4   4  -8 4497.81 262.373  -2
   7   4  -3 4497.81 262.373   1
   7   4  -2 1328.15 128.749   1
  -3   4  -9 1091.20 141.661  -2
   7   4  -1 1091.20 141.661   1
  -2   4  -9 3419.01 216.378  -2
   7   4   0 3419.01 216.378   1
   7   4   1 249.463 126.270   1
  -7   4  -2 1152.56 80.6573   1
  -1   4 -10 8176.43 510.452  -2
   7   4   2 8176.43 510.452   1
   0   4  10 13429.0 366.255  -2
  -7   4  -3 13429.0 366.255   1
  -7   4  -4 8103.59 239.788   1
   7   4   5 16237.1 284.374   1
   2   4 -11 25635.7 452.359  -2
   7   4   6 25635.7 452.359   1
   7   4   7 8819.19 302.915   1
  -3   4  11 9174.85 466.816  -2
  -7   4  -7 9174.85 466.816   1
   7   4   8 4475.04 213.346   1
  -4   4  12 5297.89 257.791  -2
  -7   4  -9 5297.89 257.791   1
  -5   4  12 11789.5 339.071  -2
  -7   4 -10 11789.5 339.071   1
  -7   4 -11 295.533 193.893   1
  -6   4  13 1746.46 351.809  -2
  -7   4 -12 1746.46 351.809   1
  -7   4  13 1044.12 394.382  -2
  -7   4 -13 1044.12 394.382   1
   7   4  14 129.559 395.109   1
  -8   4  13 1430.26 533.069  -2
  -7   4 -14 1430.26 533.069   1
   7   4  15 1519.16 476.135   1
  -8   4  14 2235.56 547.350  -2
  -7   4 -15 2235.56 547.350   1
 -11   5  -5 183.541 472.633  -2
   7   5 -13 183.541 472.633   1
   7   5 -12-14.4998 210.601   1
  -7   5  11 1015.05 426.754   1
 -10   5  -6 2504.34 296.910  -2
   7   5 -11 2504.34 296.910   1
  -9   5  -6 2688.71 264.988  -2
   7   5 -10 2688.71 264.988   1
   7   5  -9 669.233 167.416   1
   7   5  -8 388.633 160.891   1
  -7   5  -7 1050.43 164.223  -2
   7   5  -7 1050.43 164.223   1
   7   5  -6 597.415 144.136   1
   7   5  -5 151.510 152.546   1
  -5   5  -8 2314.35 218.808  -2
   7   5  -4 2314.35 218.808   1
  -7   5   3 2876.02 228.308   1
  -4   5  -8 5374.21 288.112  -2
   7   5  -3 5374.21 288.112   1
   7   5  -2 4662.30 156.992   1
   3   5   9 3934.19 355.655  -2
  -7   5   1 3934.19 355.655   1
  -2   5  -9 6229.07 384.012  -2
   7   5   0 6229.07 384.012   1
   7   5   1 2010.54 260.120   1
  -7   5  -2 4755.69 438.353   1
  -1   5 -10 7314.81 545.448  -2
   7   5   2 7314.81 545.448   1
   0   5  10 3875.40 392.527  -2
  -7   5  -3 3875.40 392.527   1
   7   5   4 692.825 177.976   1
  -7   5  -5 245.826 145.274   1
   1   5 -11 47.3715 508.809  -2
   7   5   5 47.3715 508.809   1
  -2   5  11 2685.39 219.893  -2
  -7   5  -6 2685.39 219.893   1
  -7   5  -7 655.554 211.287   1
   3   5 -11 1685.23 280.712  -2
   7   5   7 1685.23 280.712   1
   7   5   8 514.668 217.597   1
   4   5 -12 1718.59 322.311  -2
   7   5   9 1718.59 322.311   1
   5   5 -12 3952.71 301.647  -2
   7   5  10 3952.71 301.647   1
  -7   5 -11 642.397 237.357   1
  -6   5  13 454.258 341.806  -2
  -7   5 -12 454.258 341.806   1
   7   5 -13 957.215 587.921  -2
   7   5  13 957.215 587.921   1
   7   5  14-50.7299 434.222   1
  -7   6  12 2191.35 494.413   1
   7   6 -11 916.653 375.076   1
  10   6   6 1358.21 588.458  -2
  -7   6  11 1358.21 588.458   1
  -9   6  -6 7385.00 444.460  -2
   7   6 -10 7385.00 444.460   1
   7   6  -9 723.552 246.487   1
   7   6  -8 3401.31 264.081   1
  -7   6  -7 1702.92 236.864  -2
   7   6  -7 1702.92 236.864   1
   7   6  -6 241.569 205.201   1
   7   6  -5 655.861 200.368   1
   5   6   8 14427.4 406.357  -2
  -7   6   4 14427.4 406.357   1
  -7   6   3 869.575 376.977   1
  -4   6  -8 1537.18 275.222  -2
   7   6  -3 1537.18 275.222   1
  -7   6   2 14813.9 438.917   1
  -3   6  -9 3774.61 392.231  -2
   7   6  -1 3774.61 392.231   1
  -2   6  -9 23429.6 583.446  -2
   7   6   0 23429.6 583.446   1
  -7   6  -1 2430.64 296.054   1
  -7   6  -2 14143.0 599.594   1
  -1   6 -10 18519.7 752.630  -2
   7   6   2 18519.7 752.630   1
   0   6 -10 1186.61 384.751  -2
   7   6   3 1186.61 384.751   1
  -7   6  -4 2895.98 421.000   1
   1   6 -10 6787.48 627.660  -2
   7   6   4 6787.48 627.660   1
  -7   6  -5 910.541 420.271   1
   1   6 -11 3890.43 598.715  -2
   7   6   5 3890.43 598.715   1
   2   6 -11 2936.44 290.431  -2
   7   6   6 2936.44 290.431   1
  -7   6  -7 838.542 422.278   1
   3   6 -11 3803.98 310.897  -2
   7   6   7 3803.98 310.897   1
  -7   6  -8 3999.48 237.603   1
   4   6 -12 1662.52 431.246  -2
   7   6   9 1662.52 431.246   1
   5   6 -12 3813.73 485.310  -2
   7   6  10 3813.73 485.310   1
  -7   6 -11 864.572 467.491   1
  10   7   6 1328.52 615.151  -2
  -7   7  11 1328.52 615.151   1
   9   7   6 1086.30 444.582  -2
  -7   7  10 1086.30 444.582   1
  -7   7   9-57.0933 305.383   1
  -7   7   8 684.780 471.433   1
   8   7   7 237.306 502.342  -2
  -7   7   8 237.306 502.342   1
  -7   7  -7 2549.81 294.848  -2
   7   7  -7 2549.81 294.848   1
  -7   7   6 336.202 432.605   1
  -6   7  -7 977.056 346.773  -2
   7   7  -6 977.056 346.773   1
  -7   7   5-26.1111 211.433   1
   5   7   8 1729.95 432.815  -2
  -7   7   4 1729.95 432.815   1
  -7   7   3 885.191 405.177   1
  -4   7  -8 839.011 598.388  -2
   7   7  -3 839.011 598.388   1
   7   7  -2 2914.73 331.881   1
  -3   7  -9 1584.25 400.762  -2
   7   7  -1 1584.25 400.762   1
  -2   7  -9 3366.87 421.915  -2
   7   7   0 3366.87 421.915   1
   7   7   1 844.006 292.874   1
  -7   7  -2 3278.12 473.883   1
  -1   7 -10 4087.45 628.903  -2
   7   7   2 4087.45 628.903   1
   0   7  10 989.029 405.853  -2
  -7   7  -3 989.029 405.853   1
  -7   7  -4 294.155 418.687   1
   1   7 -10 1931.51 602.503  -2
   7   7   4 1931.51 602.503   1
  -7   7  -5 89.1244 420.403   1
   1   7 -11 209.298 597.869  -2
   7   7   5 209.298 597.869   1
  -2   7  11 1242.17 430.122  -2
  -7   7  -6 1242.17 430.122   1
  -7   7  -7 1611.03 455.781   1
   3   7 -11 2366.24 658.205  -2
   7   7   7 2366.24 658.205   1
  -7   7  -8 715.797 451.453   1
   3   7 -12 1247.84 657.044  -2
   7   7   8 1247.84 657.044   1
   4   7 -12 1810.01 694.271  -2
   7   7   9 1810.01 694.271   1
   5   7 -12 2053.57 706.321  -2
   7   7  10 2053.57 706.321   1
  -7   8   6 9866.32 682.446   1
   7   8  -5 388.567 344.755   1
   5   8   8 6959.51 567.890  -2
  -7   8   4 6959.51 567.890   1
  -4   8  -8 724.887 433.631  -2
   7   8  -3 724.887 433.631   1
   7   8  -2 2206.70 348.152   1
  -3   8  -9 1853.46 453.685  -2
   7   8  -1 1853.46 453.685   1
  -2   8  -9 3972.75 483.064  -2
   7   8   0 3972.75 483.064   1
   7   8   1 1163.99 331.288   1
  -7   8  -2 2075.96 489.705   1
  -1   8 -10 5161.92 718.252  -2
   7   8   2 5161.92 718.252   1
   0   8 -10 312.927 382.066  -2
   7   8   3 312.927 382.066   1
  -7   8  -4 6007.30 404.050   1
  -7   8  -5 704.331 454.604   1
   1   8 -11 4422.35 742.780  -2
   7   8   5 4422.35 742.780   1
   2   8 -11 14085.8 790.063  -2
   7   8   6 14085.8 790.063   1
   3   8 -11 3670.04 785.044  -2
   7   8   7 3670.04 785.044   1
   8  -8  -3 3545.78 524.821   1
  -3  -8 -10 5860.53 705.639  -2
   8  -8  -1 5860.53 705.639   1
   8  -8   0 2458.84 342.344   1
   8  -8   1 2926.69 504.128   1
  -2  -8 -11 5681.71 693.001  -2
   8  -8   1 5681.71 693.001   1
  -1  -8 -11 1459.57 659.167  -2
   8  -8   2 1459.57 659.167   1
   0  -8 -11 9982.66 782.432  -2
   8  -8   3 9982.66 782.432   1
   0  -8 -12 1322.77 699.969  -2
   8  -8   4 1322.77 699.969   1
   1  -8 -12 7712.69 910.476  -2
   8  -8   5 7712.69 910.476   1
   2  -8 -12 1066.18 769.424  -2
   8  -8   6 1066.18 769.424   1
  -8  -7   9-118.348 429.661   1
   8  -7   8 3332.91 491.824  -2
  -8  -7   8 3332.91 491.824   1
  -8  -7   7 53.8391 309.333   1
  -8  -7   6 528.502 294.556   1
   6  -7   9 1236.96 391.762  -2
  -8  -7   5 1236.96 391.762   1
   5  -7   9 442.204 280.098  -2
  -8  -7   4 442.204 280.098   1
  -8  -7   3 531.271 204.976   1
   4  -7  10 422.780 284.207  -2
  -8  -7   2 422.780 284.207   1
  -3  -7 -10 2616.06 399.053  -2
   8  -7  -1 2616.06 399.053   1
   8  -7   0 1742.57 299.357   1
  -2  -7 -11 1456.65 386.636  -2
   8  -7   1 1456.65 386.636   1
  -1  -7 -11 148.668 269.752  -2
   8  -7   2 148.668 269.752   1
   0  -7 -11 314.708 593.778  -2
   8  -7   3 314.708 593.778   1
  -8  -7  -3 766.295 229.347   1
   0  -7 -12 2435.01 371.326  -2
   8  -7   4 2435.01 371.326   1
  -8  -7  -4 568.547 357.158   1
  -1  -7  12 927.508 379.748  -2
  -8  -7  -5 927.508 379.748   1
  -2  -7  12 601.437 381.066  -2
  -8  -7  -6 601.437 381.066   1
  -8  -7  -7 117.815 338.399   1
   2  -7 -13 1141.68 765.055  -2
   8  -7   7 1141.68 765.055   1
  -3  -7  13 1830.29 593.310  -2
  -8  -7  -8 1830.29 593.310   1
  -4  -7  13 390.183 550.071  -2
  -8  -7  -9 390.183 550.071   1
  -8  -6  10 567.549 447.614   1
  -8  -6   9 6341.21 416.299   1
   8  -6   8 2036.76 347.200  -2
  -8  -6   8 2036.76 347.200   1
  -8  -6   7 4812.65 367.936   1
  -8  -6   6 116.851 269.796   1
   6  -6   9 6880.43 460.717  -2
  -8  -6   5 6880.43 460.717   1
   5  -6   9 4475.89 369.476  -2
  -8  -6   4 4475.89 369.476   1
   8  -6  -3 7603.28 338.419   1
   4  -6  10 455.048 258.127  -2
  -8  -6   2 455.048 258.127   1
   3  -6  10 9671.67 284.912  -2
  -8  -6   1 9671.67 284.912   1
  -8  -6   0 2033.69 174.503   1
  -8  -6  -1 4162.32 334.645   1
   2  -6  11 8768.82 324.810  -2
  -8  -6  -1 8768.82 324.810   1
  -1  -6 -11 2047.27 285.606  -2
   8  -6   2 2047.27 285.606   1
   8  -6   3 7723.50 282.499   1
   0  -6 -12 2881.37 638.882  -2
   8  -6   4 2881.37 638.882   1
  -8  -6  -4 3058.50 369.313   1
  -1  -6  12 3815.30 410.014  -2
  -8  -6  -5 3815.30 410.014   1
  -2  -6  12 987.204 382.811  -2
  -8  -6  -6 987.204 382.811   1
  -8  -6  -7 5237.43 452.676   1
   2  -6 -13 12534.2 853.287  -2
   8  -6   7 12534.2 853.287   1
  -3  -6  13 1048.07 438.182  -2
  -8  -6  -8 1048.07 438.182   1
  -4  -6  13 7971.33 552.098  -2
  -8  -6  -9 7971.33 552.098   1
  -8  -6 -10 672.654 416.043   1
  10  -5   7 734.440 477.565  -2
  -8  -5  11 734.440 477.565   1
  -8  -5  10 67.7045 330.349   1
  -8  -5   9 640.047 323.910   1
   8  -5   8 4672.08 369.469  -2
  -8  -5   8 4672.08 369.469   1
  -8  -5   7 293.180 281.833   1
  -8  -5   6 241.990 262.249   1
   6  -5   9 2831.06 387.945  -2
  -8  -5   5 2831.06 387.945   1
  -8  -5   4 632.286 325.910   1
  -5  -5  -9 1955.40 532.444  -2
   8  -5  -4 1955.40 532.444   1
  -8  -5   3 233.321 231.567   1
   4  -5  10 969.757 318.024  -2
  -8  -5   2 969.757 318.024   1
   3  -5  10 4766.82 264.795  -2
  -8  -5   1 4766.82 264.795   1
  -8  -5   0 4904.96 194.610   1
  -8  -5  -1 828.789 278.864   1
  -2  -5 -11 2671.93 260.541  -2
   8  -5   1 2671.93 260.541   1
  -1  -5 -11 893.068 261.946  -2
   8  -5   2 893.068 261.946   1
   8  -5   3 212.887 186.698   1
   0  -5 -12 747.176 548.314  -2
   8  -5   4 747.176 548.314   1
  -8  -5  -4 600.654 298.838   1
  -1  -5  12 1270.34 359.799  -2
  -8  -5  -5 1270.34 359.799   1
  -8  -5  -6 167.633 311.551   1
   2  -5 -12 749.952 592.699  -2
   8  -5   6 749.952 592.699   1
  -8  -5  -7 221.954 281.207   1
  -3  -5  13 3876.61 445.213  -2
  -8  -5  -8 3876.61 445.213   1
  -4  -5  13 1333.40 418.573  -2
  -8  -5  -9 1333.40 418.573   1
  -8  -5 -10 157.268 319.860   1
  -5  -5  14 232.826 551.846  -2
  -8  -5 -11 232.826 551.846   1
  -8  -4  12 2525.23 401.811   1
  10  -4   7 6397.75 558.236  -2
  -8  -4  11 6397.75 558.236   1
  -8  -4  10 27.7768 314.630   1
  -8  -4   9 890.910 312.416   1
   8  -4   8 3068.56 330.810  -2
  -8  -4   8 3068.56 330.810   1
  -8  -4   7 2777.52 312.289   1
  -8  -4   6 5449.93 332.819   1
   6  -4   9 9887.75 461.694  -2
  -8  -4   5 9887.75 461.694   1
  -8  -4   4 9234.59 455.621   1
  -5  -4  -9 15060.5 663.178  -2
   8  -4  -4 15060.5 663.178   1
   8  -4  -3 2293.47 251.306   1
  -8  -4   2 1134.95 215.400   1
   4  -4  10 5064.91 335.693  -2
  -8  -4   2 5064.91 335.693   1
  -3  -4 -10 9762.81 241.590  -2
   8  -4  -1 9762.81 241.590   1
   8  -4   0 855.560 140.736   1
   8  -4   1 5709.83 217.301   1
  -2  -4 -11 12103.4 611.646  -2
   8  -4   1 12103.4 611.646   1
  -1  -4 -11 7932.68 242.777  -2
   8  -4   2 7932.68 242.777   1
   8  -4   3 3060.49 212.704   1
  -8  -4  -4 9365.76 343.153   1
  -1  -4  12 17944.2 591.357  -2
  -8  -4  -5 17944.2 591.357   1
  -2  -4  12 6494.30 401.603  -2
  -8  -4  -6 6494.30 401.603   1
  -8  -4  -7 2770.57 310.532   1
  -3  -4  13 3088.53 431.949  -2
  -8  -4  -8 3088.53 431.949   1
  -4  -4  13 5704.76 469.875  -2
  -8  -4  -9 5704.76 469.875   1
   8  -4  10 444.094 305.984   1
  -5  -4  14 5889.07 532.210  -2
  -8  -4 -11 5889.07 532.210   1
  -6  -4  14 1819.23 617.418  -2
  -8  -4 -12 1819.23 617.418   1
  11  -3   7 2033.51 499.069  -2
  -8  -3  12 2033.51 499.069   1
 -10  -3  -7 1520.43 462.339  -2
   8  -3 -11 1520.43 462.339   1
  -8  -3  10 11.6639 311.527   1
  -8  -3   9 1518.17 310.021   1
   8  -3   8 5268.38 357.442  -2
  -8  -3   8 5268.38 357.442   1
  -8  -3   7 596.639 272.928   1
  -8  -3   6 492.725 257.279   1
   6  -3   9 1973.90 344.152  -2
  -8  -3   5 1973.90 344.152   1
  -8  -3   4 359.741 88.8828   1
  -5  -3  -9 1456.19 463.660  -2
   8  -3  -4 1456.19 463.660   1
  -8  -3   3 21.2509 105.324   1
   4  -3  10 2224.53 204.776  -2
  -8  -3   2 2224.53 204.776   1
   3  -3  10 3878.44 187.103  -2
  -8  -3   1 3878.44 187.103   1
   8  -3   0 3632.82 192.643   1
  -8  -3  -1 1065.97 167.096   1
  -1  -3 -11 2538.51 261.246  -2
   8  -3   2 2538.51 261.246   1
   8  -3   3 96.1051 168.294   1
  -8  -3  -4 524.873 217.416   1
  -1  -3  12 1779.01 339.242  -2
  -8  -3  -5 1779.01 339.242   1
  -8  -3  -6 369.134 313.240   1
   2  -3 -12 1378.15 539.873  -2
   8  -3   6 1378.15 539.873   1
  -8  -3  -7 921.964 268.591   1
  -3  -3  13 5081.88 434.248  -2
  -8  -3  -8 5081.88 434.248   1
  -4  -3  13 3586.97 417.533  -2
  -8  -3  -9 3586.97 417.533   1
  -8  -3 -10 181.085 294.997   1
  -5  -3  14 566.722 418.604  -2
  -8  -3 -11 566.722 418.604   1
  -6  -3  14 4068.56 512.253  -2
  -8  -3 -12 4068.56 512.253   1
  -8  -2  13 1969.48 386.540   1
   8  -2 -12 2197.69 622.211   1
  11  -2   7 3382.22 639.882  -2
  -8  -2  12 3382.22 639.882   1
  10  -2   7 2595.99 473.829  -2
  -8  -2  11 2595.99 473.829   1
  -8  -2  10 7222.33 411.253   1
  -8  -2   9 2915.41 336.627   1
   8  -2   8 21361.1 691.681  -2
  -8  -2   8 21361.1 691.681   1
  -8  -2   7 1528.66 274.637   1
  -8  -2   6 1065.71 246.197   1
   6  -2   9 6041.06 392.925  -2
  -8  -2   5 6041.06 392.925   1
  -8  -2   4 5069.80 143.816   1
  -8  -2   3 3365.82 259.587   1
  -4  -2 -10 13780.9 395.580  -2
   8  -2  -2 13780.9 395.580   1
  -3  -2 -10 4589.04 253.382  -2
   8  -2  -1 4589.04 253.382   1
   8  -2   0 8641.73 194.039   1
   8  -2   1 1999.00 175.516   1
   2  -2  11 4163.97 330.556  -2
  -8  -2  -1 4163.97 330.556   1
   1  -2  11 12447.7 322.374  -2
  -8  -2  -2 12447.7 322.374   1
   8  -2   3 3623.32 163.426   1
  -8  -2  -4 5049.72 207.351   1
  -1  -2  12 6269.54 181.788  -2
  -8  -2  -5 6269.54 181.788   1
  -8  -2  -6 1535.27 330.737   1
   2  -2 -12 9784.63 606.190  -2
   8  -2   6 9784.63 606.190   1
  -8  -2  -7 1766.66 262.706   1
  -3  -2  13 17666.3 597.424  -2
  -8  -2  -8 17666.3 597.424   1
  -4  -2  13 6533.15 453.823  -2
  -8  -2  -9 6533.15 453.823   1
  -8  -2 -10 7372.82 389.535   1
  -5  -2  14 3077.89 447.401  -2
  -8  -2 -11 3077.89 447.401   1
  -6  -2  14 12964.7 638.403  -2
  -8  -2 -12 12964.7 638.403   1
   8  -2  13 2362.12 609.737   1
  -7  -2  14 4678.29 646.783  -2
  -8  -2 -13 4678.29 646.783   1
  -8  -1  13 1184.28 377.923   1
  -8  -1  12 2411.62 379.668   1
  10  -1   7 2261.18 452.299  -2
  -8  -1  11 2261.18 452.299   1
  -8  -1  10 45.1912 294.160   1
  -8  -1   9 4359.48 341.238   1
   8  -1   8 1036.57 278.314  -2
  -8  -1   8 1036.57 278.314   1
  -8  -1   7 1040.10 259.739   1
  -8  -1   6 298.473 241.541   1
   6  -1   9 1809.23 153.434  -2
  -8  -1   5 1809.23 153.434   1
  -8  -1   4 109.418 119.257   1
   8  -1  -3 852.551 136.264   1
   4  -1  10 3396.94 306.694  -2
  -8  -1   2 3396.94 306.694   1
   3  -1  10 3484.13 239.571  -2
  -8  -1   1 3484.13 239.571   1
   8  -1   0 947.975 163.977   1
  -8  -1  -1 1593.67 168.428   1
   2  -1  11 2556.15 259.020  -2
  -8  -1  -1 2556.15 259.020   1
   1  -1  11 3457.17 208.211  -2
  -8  -1  -2 3457.17 208.211   1
  -8  -1  -3 849.316 136.312   1
  -8  -1  -4 173.498 100.891   1
  -1  -1  12 1543.40 178.076  -2
  -8  -1  -5 1543.40 178.076   1
  -8  -1  -6 180.691 101.138   1
   2  -1 -12 2928.17 493.751  -2
   8  -1   6 2928.17 493.751   1
  -8  -1  -7 1118.63 255.174   1
  -3  -1  13 5010.83 407.312  -2
  -8  -1  -8 5010.83 407.312   1
  -4  -1  13 6168.13 430.205  -2
  -8  -1  -9 6168.13 430.205   1
  -8  -1 -10 160.739 274.163   1
  -5  -1  14 2164.76 419.059  -2
  -8  -1 -11 2164.76 419.059   1
  -6  -1  14 2445.60 454.793  -2
  -8  -1 -12 2445.60 454.793   1
   8  -1  13 1270.97 549.801   1
  -7  -1  14 1608.14 570.929  -2
  -8  -1 -13 1608.14 570.929   1
   7  -1 -15 63.9972 766.930  -2
   8  -1  14 63.9972 766.930   1
  12   0   6 11377.4 768.512  -2
  -8   0  14 11377.4 768.512   1
  -8   0  13 1944.66 384.752   1
   8   0 -12 5645.09 701.007   1
  11   0   7 10976.6 702.386  -2
  -8   0  12 10976.6 702.386   1
  10   0   7 1253.97 436.441  -2
  -8   0  11 1253.97 436.441   1
  -8   0  10 1698.24 322.395   1
  -8   0   9 130.189 275.122   1
   8   0   8 2299.32 316.045  -2
  -8   0   8 2299.32 316.045   1
  -8   0   7 628.657 127.189   1
  -8   0   6 18057.3 262.168   1
   6   0   9 6196.25 232.148  -2
  -8   0   5 6196.25 232.148   1
  -8   0   4 14397.0 251.711   1
  -8   0   3 1056.35 152.238   1
   4   0  10 17738.3 424.494  -2
  -8   0   2 17738.3 424.494   1
  -3   0 -10 2377.29 229.072  -2
   8   0  -1 2377.29 229.072   1
   8   0   0 8119.57 229.276   1
   8   0   1 1206.91 116.297   1
   1   0  11 28997.0 348.194  -2
  -8   0  -2 28997.0 348.194   1
   8   0   3 1497.03 155.029   1
   8   0   4 13736.5 238.489   1
  -1   0  12 9849.65 246.574  -2
  -8   0  -5 9849.65 246.574   1
   8   0   6 18471.9 330.126   1
  -2   0  12 22550.4 472.209  -2
  -8   0  -6 22550.4 472.209   1
  -8   0  -7 809.476 130.155   1
  -3   0  13 3507.11 364.699  -2
  -8   0  -8 3507.11 364.699   1
   8   0   9 269.898 172.913   1
  -4   0  13 2517.98 366.035  -2
  -8   0  -9 2517.98 366.035   1
  -8   0 -10 1600.32 170.047   1
  -5   0  14 1830.01 402.083  -2
  -8   0 -11 1830.01 402.083   1
  -6   0  14 5415.24 490.330  -2
  -8   0 -12 5415.24 490.330   1
  -8   0 -13 1895.36 333.684   1
  -7   0  15 6268.46 521.533  -2
  -8   0 -14 6268.46 521.533   1
   8   0 -15 3488.63 915.569  -2
   8   0  15 3488.63 915.569   1
  12   1   6 391.723 576.703  -2
  -8   1  14 391.723 576.703   1
   8   1 -13 1072.72 343.204   1
  11   1   7 2399.76 462.238  -2
  -8   1  12 2399.76 462.238   1
  10   1   7 1919.43 441.478  -2
  -8   1  11 1919.43 441.478   1
   8   1 -10 341.845 298.749   1
  -8   1   9 4154.10 328.011   1
   8   1   8 1138.83 170.977  -2
  -8   1   8 1138.83 170.977   1
  -8   1   7 910.274 154.629   1
  -8   1   6 219.244 142.606   1
   6   1   9 1660.49 211.030  -2
  -8   1   5 1660.49 211.030   1
  -8   1   4 155.441 145.162   1
  -8   1   3 748.100 156.062   1
   4   1  10 3095.83 222.960  -2
  -8   1   2 3095.83 222.960   1
   3   1  10 3667.21 286.878  -2
  -8   1   1 3667.21 286.878   1
  -8   1   0 1042.87 186.458   1
  -8   1  -1 1393.91 71.4364   1
  -1   1 -11 3700.13 227.656  -2
   8   1   2 3700.13 227.656   1
   8   1   3 857.193 143.438   1
   8   1   4 108.614 132.349   1
   1   1 -12 1414.55 169.140  -2
   8   1   5 1414.55 169.140   1
   8   1   6 308.149 140.601   1
  -2   1  12 2780.91 311.692  -2
  -8   1  -6 2780.91 311.692   1
  -8   1  -7 991.469 155.916   1
  -3   1  13 5331.49 259.356  -2
  -8   1  -8 5331.49 259.356   1
   4   1 -13 5917.06 254.529  -2
   8   1   9 5917.06 254.529   1
  -8   1 -10 99.1738 166.011   1
   5   1 -14 2151.30 256.812  -2
   8   1  11 2151.30 256.812   1
  -6   1  14 2600.10 441.263  -2
  -8   1 -12 2600.10 441.263   1
   8   1  13 1082.25 339.140   1
   7   1 -15 232.516 448.831  -2
   8   1  14 232.516 448.831   1
   8   1 -15 676.014 601.430  -2
   8   1  15 676.014 601.430   1
  12   2   6 1111.76 583.139  -2
  -8   2  14 1111.76 583.139   1
   8   2 -13 1923.39 363.702   1
  11   2   7 2844.91 464.817  -2
  -8   2  12 2844.91 464.817   1
  10   2   7 2325.80 443.143  -2
  -8   2  11 2325.80 443.143   1
  -8   2  10 6776.15 386.317   1
  -8   2   9 2740.05 221.002   1
  -8   2  -8 20852.2 400.759  -2
   8   2  -8 20852.2 400.759   1
  -8   2   7 1390.84 184.479   1
  -8   2   6 845.642 168.029   1
  -6   2  -9 5547.40 275.094  -2
   8   2  -5 5547.40 275.094   1
  -8   2   4 4896.10 243.335   1
   5   2   9 9746.47 504.519  -2
  -8   2   4 9746.47 504.519   1
  -8   2   3 3189.63 191.408   1
   4   2  10 13475.3 298.655  -2
  -8   2   2 13475.3 298.655   1
   3   2  10 4618.67 286.813  -2
  -8   2   1 4618.67 286.813   1
   8   2   0 8192.26 229.755   1
  -8   2  -1 1704.90 192.256   1
  -2   2 -11 3903.96 428.073  -2
   8   2   1 3903.96 428.073   1
  -1   2 -11 11937.1 309.738  -2
   8   2   2 11937.1 309.738   1
   8   2   3 3301.98 165.882   1
   8   2   4 4742.38 170.346   1
   1   2 -12 6380.53 219.142  -2
   8   2   5 6380.53 219.142   1
   8   2   6 1297.29 164.909   1
   2   2 -12 8494.78 311.998  -2
   8   2   6 8494.78 311.998   1
   8   2   7 1667.87 134.434   1
  -3   2  13 18448.9 392.315  -2
  -8   2  -8 18448.9 392.315   1
  -4   2  13 7067.65 295.730  -2
  -8   2  -9 7067.65 295.730   1
  -8   2 -10 7399.48 253.690   1
  -5   2  14 3321.17 282.566  -2
  -8   2 -11 3321.17 282.566   1
  -6   2  14 11995.1 408.577  -2
  -8   2 -12 11995.1 408.577   1
  -8   2 -13 2186.62 335.912   1
  -7   2  15 2821.25 454.585  -2
  -8   2 -14 2821.25 454.585   1
   8   2 -15 2699.93 763.840  -2
   8   2  15 2699.93 763.840   1
  12   3   6 359.348 569.074  -2
  -8   3  14 359.348 569.074   1
   8   3 -13 875.000 353.176   1
 -11   3  -7 2223.24 479.275  -2
   8   3 -12 2223.24 479.275   1
  10   3   7 1154.73 449.016  -2
  -8   3  11 1154.73 449.016   1
   8   3 -10 43.1855 206.302   1
  -8   3   9 1415.54 219.899   1
  -8   3  -8 4928.73 331.883  -2
   8   3  -8 4928.73 331.883   1
   8   3  -7 784.887 189.851   1
   8   3  -6 370.721 178.048   1
   6   3   9 2006.22 251.613  -2
  -8   3   5 2006.22 251.613   1
  -8   3   4 422.725 200.595   1
   5   3   9 1571.54 407.945  -2
  -8   3   4 1571.54 407.945   1
  -8   3   3 10.5841 121.520   1
  -4   3 -10 2075.05 166.926  -2
   8   3  -2 2075.05 166.926   1
  -3   3 -10 3640.96 141.586  -2
   8   3  -1 3640.96 141.586   1
   8   3   0 2949.61 186.052   1
   8   3   1 893.026 176.813   1
  -2   3 -11 1760.19 437.457  -2
   8   3   1 1760.19 437.457   1
  -1   3 -11 2447.07 189.129  -2
   8   3   2 2447.07 189.129   1
   8   3   3 59.8740 120.410   1
   8   3   4 294.722 115.813   1
   1   3 -12 1571.21 154.765  -2
   8   3   5 1571.21 154.765   1
   8   3   6 535.647 195.574   1
   2   3 -12 1160.63 160.374  -2
   8   3   6 1160.63 160.374   1
   8   3   7 1094.09 178.468   1
   3   3 -13 5136.06 295.304  -2
   8   3   8 5136.06 295.304   1
  -4   3  13 3469.33 274.590  -2
  -8   3  -9 3469.33 274.590   1
  -8   3 -10 125.476 184.427   1
  -5   3  14 932.603 267.555  -2
  -8   3 -11 932.603 267.555   1
  -6   3  14 3572.22 331.940  -2
  -8   3 -12 3572.22 331.940   1
  -8   3 -13 1175.46 240.323   1
  -7   3  15 134.625 527.164  -2
  -8   3 -14 134.625 527.164   1
  12   4   6 3447.25 607.941  -2
  -8   4  14 3447.25 607.941   1
   8   4 -13 1514.29 363.464   1
 -11   4  -7 3626.32 476.914  -2
   8   4 -12 3626.32 476.914   1
 -10   4  -7 4887.44 502.855  -2
   8   4 -11 4887.44 502.855   1
   8   4 -10 52.6028 224.111   1
   8   4  -9 404.661 215.247   1
  -8   4  -8 2659.49 210.786  -2
   8   4  -8 2659.49 210.786   1
  -8   4   7 2346.21 187.549   1
   8   4  -6 4553.34 184.189   1
  -6   4  -9 8189.72 256.528  -2
   8   4  -5 8189.72 256.528   1
  -8   4   4 9064.04 445.118   1
  -5   4  -9 11942.8 302.024  -2
   8   4  -4 11942.8 302.024   1
   8   4  -3 2032.71 147.302   1
  -4   4 -10 4633.75 185.348  -2
   8   4  -2 4633.75 185.348   1
  -3   4 -10 7510.73 281.496  -2
   8   4  -1 7510.73 281.496   1
   8   4   0 677.289 157.303   1
   8   4   1 4473.31 204.879   1
  -2   4 -11 11194.6 576.709  -2
   8   4   1 11194.6 576.709   1
  -1   4 -11 5891.09 218.387  -2
   8   4   2 5891.09 218.387   1
  -8   4  -3 2829.27 207.471   1
  -8   4  -4 8777.74 264.880   1
   1   4 -12 19367.8 429.699  -2
   8   4   5 19367.8 429.699   1
   8   4   6 5816.07 371.707   1
   2   4 -12 6130.92 344.128  -2
   8   4   6 6130.92 344.128   1
   8   4   7 2846.58 202.911   1
   3   4 -13 3095.97 275.256  -2
   8   4   8 3095.97 275.256   1
   4   4 -13 5947.27 308.441  -2
   8   4   9 5947.27 308.441   1
  -8   4 -10 173.966 193.163   1
  -5   4  14 4571.47 574.395  -2
  -8   4 -11 4571.47 574.395   1
  -6   4  14 2215.87 393.261  -2
  -8   4 -12 2215.87 393.261   1
  -8   4 -13 1873.43 296.107   1
   8   4  14 1116.99 435.012   1
  -7   4  15 2994.13 575.693  -2
  -8   4 -14 2994.13 575.693   1
  -8   5  13-69.7282 479.819   1
  -8   5  12 1918.11 396.751   1
 -11   5  -7 1449.31 495.797  -2
   8   5 -12 1449.31 495.797   1
 -10   5  -7 413.170 288.535  -2
   8   5 -11 413.170 288.535   1
   8   5 -10 60.6533 188.239   1
   8   5  -9 455.211 180.081   1
  -8   5  -8 3762.07 226.360  -2
   8   5  -8 3762.07 226.360   1
   8   5  -7 115.485 157.287   1
   8   5  -6 208.807 170.104   1
  -6   5  -9 2313.93 243.318  -2
   8   5  -5 2313.93 243.318   1
  -8   5   4 685.493 351.474   1
  -5   5  -9 1390.81 227.767  -2
   8   5  -4 1390.81 227.767   1
   8   5  -3 91.7345 134.827   1
  -4   5 -10 1131.96 236.866  -2
   8   5  -2 1131.96 236.866   1
  -3   5 -10 4739.82 245.380  -2
   8   5  -1 4739.82 245.380   1
   8   5   0 4583.87 311.004   1
  -8   5  -1 986.063 381.043   1
  -2   5 -11 2380.96 532.070  -2
   8   5   1 2380.96 532.070   1
  -1   5 -11 1220.90 358.610  -2
   8   5   2 1220.90 358.610   1
   8   5   3 284.404 258.870   1
  -8   5  -4 514.661 223.965   1
   0   5 -12 793.027 515.707  -2
   8   5   4 793.027 515.707   1
  -1   5  12 1169.00 214.035  -2
  -8   5  -5 1169.00 214.035   1
  -8   5  -6 216.715 215.966   1
   2   5 -12 947.555 296.752  -2
   8   5   6 947.555 296.752   1
   8   5   7 226.071 158.215   1
   3   5 -13 3887.33 377.235  -2
   8   5   8 3887.33 377.235   1
   4   5 -13 1690.87 338.423  -2
   8   5   9 1690.87 338.423   1
   8   5  10-78.0820 244.995   1
  -5   5  14 788.939 455.054  -2
  -8   5 -11 788.939 455.054   1
   8   5  13 181.577 416.279   1
  10   6   7 3391.27 467.793  -2
  -8   6  11 3391.27 467.793   1
  -8   6  10 859.957 318.905   1
  -8   6   9 5286.05 313.223   1
  -8   6  -8 1645.48 271.619  -2
   8   6  -8 1645.48 271.619   1
   8   6  -7 4121.76 276.710   1
  -8   6   6 45.0739 206.712   1
  -6   6  -9 6941.55 497.901  -2
   8   6  -5 6941.55 497.901   1
  -8   6   4 3204.39 445.926   1
  -5   6  -9 4139.55 632.283  -2
   8   6  -4 4139.55 632.283   1
   8   6  -3 7320.82 377.099   1
  -4   6 -10 324.466 373.302  -2
   8   6  -2 324.466 373.302   1
  -3   6 -10 9559.03 481.834  -2
   8   6  -1 9559.03 481.834   1
   8   6   0 2215.70 302.656   1
  -8   6  -1 3976.94 458.973   1
  -2   6 -11 8483.69 668.782  -2
   8   6   1 8483.69 668.782   1
  -1   6 -11 1914.61 408.994  -2
   8   6   2 1914.61 408.994   1
  -8   6  -3 8041.23 385.035   1
  -8   6  -4 3161.08 470.473   1
   0   6 -12 3300.47 593.395  -2
   8   6   4 3300.47 593.395   1
   1   6 -12 3963.51 460.799  -2
   8   6   5 3963.51 460.799   1
  -8   6  -6 247.619 431.593   1
   2   6 -12 1222.98 559.387  -2
   8   6   6 1222.98 559.387   1
  -8   6  -7 4480.47 294.490   1
   2   6 -13 13421.6 744.487  -2
   8   6   7 13421.6 744.487   1
   3   6 -13 2135.56 448.770  -2
   8   6   8 2135.56 448.770   1
  -4   6  13 7838.44 544.431  -2
  -8   6  -9 7838.44 544.431   1
   8   6  10 907.676 473.093   1
  -8   7   9-213.551 493.562   1
   8   7   8 4055.73 568.854  -2
  -8   7   8 4055.73 568.854   1
  -8   7   7 244.707 455.559   1
   8   7  -6 447.922 331.564   1
  -6   7  -9 1514.06 446.231  -2
   8   7  -5 1514.06 446.231   1
  -8   7   4 286.632 411.450   1
  -5   7  -9 218.914 640.165  -2
   8   7  -4 218.914 640.165   1
  -8   7   3 532.019 307.758   1
  -4   7 -10 64.3019 403.694  -2
   8   7  -2 64.3019 403.694   1
  -3   7 -10 2492.33 434.862  -2
   8   7  -1 2492.33 434.862   1
   8   7   0 2032.72 328.583   1
  -8   7  -1 1393.35 444.223   1
  -2   7 -11 1966.84 605.660  -2
   8   7   1 1966.84 605.660   1
  -1   7 -11 206.620 349.640  -2
   8   7   2 206.620 349.640   1
   8   7   3 601.828 312.601   1
  -8   7  -4 320.487 415.728   1
   0   7 -12 2339.51 636.260  -2
   8   7   4 2339.51 636.260   1
   1   7 -12 846.355 426.645  -2
   8   7   5 846.355 426.645   1
  -8   7  -6 339.091 449.098   1
   2   7 -12 440.286 626.922  -2
   8   7   6 440.286 626.922   1
   2   7 -13 805.890 678.996  -2
   8   7   7 805.890 678.996   1
   3   7 -13 2905.25 728.415  -2
   8   7   8 2905.25 728.415   1
   4   7 -13 764.035 708.949  -2
   8   7   9 764.035 708.949   1
   8   7  10 24.9537 554.220   1
   8   8   0 2351.36 570.363   1
   8   8   1 2781.06 603.871   1
  -1   8 -11 2953.74 739.259  -2
   8   8   2 2953.74 739.259   1
   0   8 -11 12973.5 843.409  -2
   8   8   3 12973.5 843.409   1
  -2  -8 -12 1093.92 697.335  -2
   9  -8   1 1093.92 697.335   1
  -1  -8 -12 7204.88 765.936  -2
   9  -8   2 7204.88 765.936   1
  -1  -8 -13 203.815 699.224  -2
   9  -8   3 203.815 699.224   1
   0  -8 -13 4905.55 864.640  -2
   9  -8   4 4905.55 864.640   1
  -9  -7   8 452.830 436.832   1
  -9  -7   7 96.3011 416.421   1
   7  -7  10 1485.94 568.833  -2
  -9  -7   6 1485.94 568.833   1
   6  -7  10 929.155 518.742  -2
  -9  -7   5 929.155 518.742   1
  -9  -7   4 2295.86 296.245   1
  -5  -7 -11 183.452 351.709  -2
   9  -7  -3 183.452 351.709   1
  -4  -7 -11 1099.21 413.170  -2
   9  -7  -2 1099.21 413.170   1
   9  -7  -1 54.0857 296.020   1
  -3  -7 -12 1396.48 430.325  -2
   9  -7   0 1396.48 430.325   1
  -2  -7 -12 239.983 380.025  -2
   9  -7   1 239.983 380.025   1
   9  -7   2 444.674 254.686   1
  -1  -7 -12 1138.33 622.136  -2
   9  -7   2 1138.33 622.136   1
  -9  -7  -3 229.683 320.671   1
  -1  -7 -13 1925.08 672.015  -2
   9  -7   3 1925.08 672.015   1
   0  -7 -13 2287.45 426.116  -2
   9  -7   4 2287.45 426.116   1
   1  -7 -13 2305.14 435.756  -2
   9  -7   5 2305.14 435.756   1
   9  -7   6 99.6516 312.439   1
  -2  -7  14 181.961 542.907  -2
  -9  -7  -7 181.961 542.907   1
  -3  -7  14 654.901 532.573  -2
  -9  -7  -8 654.901 532.573   1
   9  -6   9 584.660 453.479  -2
  -9  -6   9 584.660 453.479   1
  -9  -6   8 7442.56 562.882   1
  -9  -6   7 516.078 322.411   1
   7  -6  10 9947.32 555.703  -2
  -9  -6   6 9947.32 555.703   1
   6  -6  10 3233.88 415.136  -2
  -9  -6   5 3233.88 415.136   1
  -9  -6   4 5929.95 348.841   1
   5  -6  11 542.432 361.222  -2
  -9  -6   3 542.432 361.222   1
   4  -6  11 3897.83 326.931  -2
  -9  -6   2 3897.83 326.931   1
  -9  -6   1 575.693 211.669   1
   9  -6   0 307.330 239.319   1
   3  -6  12 3631.60 359.017  -2
  -9  -6   0 3631.60 359.017   1
   2  -6  12 1568.17 245.711  -2
  -9  -6  -1 1568.17 245.711   1
   9  -6   2 3408.71 296.303   1
  -1  -6 -12 4677.93 622.156  -2
   9  -6   2 4677.93 622.156   1
   9  -6   3 61.7147 219.664   1
   0  -6 -13 8025.82 421.981  -2
   9  -6   4 8025.82 421.981   1
  -1  -6  13 939.366 380.515  -2
  -9  -6  -5 939.366 380.515   1
  -9  -6  -6 5824.22 379.510   1
  -2  -6  14 892.829 442.715  -2
  -9  -6  -7 892.829 442.715   1
  -3  -6  14 14481.9 766.343  -2
  -9  -6  -8 14481.9 766.343   1
  -9  -6  -9 87.5446 414.121   1
  -9  -5  10 902.118 482.863   1
   9  -5   9 2063.08 365.614  -2
  -9  -5   9 2063.08 365.614   1
  -9  -5   8 585.651 322.174   1
  -9  -5   7 288.673 307.522   1
   7  -5  10 3638.79 436.161  -2
  -9  -5   6 3638.79 436.161   1
   6  -5  10 1272.14 365.683  -2
  -9  -5   5 1272.14 365.683   1
  -9  -5   4 3751.13 318.276   1
   5  -5  11 747.565 348.109  -2
  -9  -5   3 747.565 348.109   1
   4  -5  11 748.699 323.598  -2
  -9  -5   2 748.699 323.598   1
  -9  -5   1 171.984 182.926   1
  -9  -5   0 1583.89 249.673   1
   3  -5  12 1982.28 325.156  -2
  -9  -5   0 1982.28 325.156   1
   2  -5  12 851.885 232.236  -2
  -9  -5  -1 851.885 232.236   1
   9  -5   2 688.923 206.302   1
   9  -5   3 875.499 241.914   1
  -1  -5 -13 2501.53 601.950  -2
   9  -5   3 2501.53 601.950   1
   0  -5 -13 3605.40 339.544  -2
   9  -5   4 3605.40 339.544   1
  -1  -5  13 2232.79 383.531  -2
  -9  -5  -5 2232.79 383.531   1
  -9  -5  -6 664.663 283.894   1
  -2  -5  14 949.856 397.298  -2
  -9  -5  -7 949.856 397.298   1
  -3  -5  14 1260.04 424.023  -2
  -9  -5  -8 1260.04 424.023   1
  -9  -5  -9 791.902 326.981   1
  -9  -4  10 2982.98 373.239   1
   9  -4   9 2298.37 359.411  -2
  -9  -4   9 2298.37 359.411   1
  -9  -4   8 652.252 301.074   1
  -9  -4   7 389.538 291.099   1
   7  -4  10 3682.81 432.545  -2
  -9  -4   6 3682.81 432.545   1
  -9  -4   5 657.395 348.325   1
  -6  -4 -10 6908.53 641.066  -2
   9  -4  -5 6908.53 641.066   1
  -9  -4   4 1688.22 273.820   1
   5  -4  11 9534.82 433.905  -2
  -9  -4   3 9534.82 433.905   1
   4  -4  11 19010.2 507.396  -2
  -9  -4   2 19010.2 507.396   1
   9  -4  -1 7310.57 262.760   1
   9  -4   0 14235.0 307.819   1
   2  -4  12 7776.06 303.810  -2
  -9  -4  -1 7776.06 303.810   1
   9  -4   2 6694.93 265.638   1
   9  -4   3 1637.95 212.315   1
   0  -4 -13 6587.15 368.254  -2
   9  -4   4 6587.15 368.254   1
  -9  -4  -5 917.557 336.999   1
   1  -4 -13 2359.03 593.904  -2
   9  -4   5 2359.03 593.904   1
  -9  -4  -6 1695.14 288.211   1
  -2  -4  14 1264.84 403.618  -2
  -9  -4  -7 1264.84 403.618   1
  -3  -4  14 878.800 387.240  -2
  -9  -4  -8 878.800 387.240   1
  -9  -4  -9 1542.03 331.107   1
  -4  -4  15 5135.79 510.512  -2
  -9  -4 -10 5135.79 510.512   1
  -9  -3  11 233.408 337.905   1
  -9  -3  10 824.955 341.834   1
   9  -3   9 2009.44 385.153  -2
  -9  -3   9 2009.44 385.153   1
  -9  -3   8 1269.70 319.004   1
  -9  -3   7 799.437 292.231   1
   7  -3  10 3794.96 427.326  -2
  -9  -3   6 3794.96 427.326   1
  -9  -3   5 1448.30 279.058   1
  -9  -3   4 3144.34 292.178   1
   5  -3  11 3654.75 365.040  -2
  -9  -3   3 3654.75 365.040   1
   4  -3  11 663.244 313.373  -2
  -9  -3   2 663.244 313.373   1
  -9  -3   1 289.709 184.242   1
  -9  -3   0 589.041 223.109   1
   3  -3  12 2026.79 424.185  -2
  -9  -3   0 2026.79 424.185   1
   2  -3  12 1109.80 238.654  -2
  -9  -3  -1 1109.80 238.654   1
   9  -3   2 528.324 189.394   1
   9  -3   3 3636.66 225.470   1
   0  -3 -13 4707.53 327.179  -2
   9  -3   4 4707.53 327.179   1
  -9  -3  -5 1537.00 347.836   1
   1  -3 -13 2916.58 572.205  -2
   9  -3   5 2916.58 572.205   1
  -9  -3  -6 2463.64 291.927   1
  -2  -3  14 1574.77 392.919  -2
  -9  -3  -7 1574.77 392.919   1
  -3  -3  14 2920.94 408.249  -2
  -9  -3  -8 2920.94 408.249   1
  -9  -3  -9 940.545 300.971   1
  -4  -3  15 2164.55 450.805  -2
  -9  -3 -10 2164.55 450.805   1
  -5  -3  15 1187.61 459.653  -2
  -9  -3 -11 1187.61 459.653   1
  11  -2   8 2673.67 521.973  -2
  -9  -2  12 2673.67 521.973   1
  -9  -2  11 543.070 339.306   1
  -9  -2  10 739.996 327.939   1
   9  -2   9 10342.5 446.982  -2
  -9  -2   9 10342.5 446.982   1
  -9  -2   8 3766.25 344.475   1
  -9  -2   7 12228.2 436.255   1
   7  -2  10 3619.31 412.596  -2
  -9  -2   6 3619.31 412.596   1
  -9  -2   5 10549.7 383.067   1
  -9  -2   4 2560.08 138.902   1
  -5  -2 -11 8428.16 398.370  -2
   9  -2  -3 8428.16 398.370   1
   4  -2  11 7528.53 383.586  -2
  -9  -2   2 7528.53 383.586   1
   9  -2  -1 801.131 178.619   1
   9  -2   0 71.9563 133.980   1
   2  -2  12 8367.34 266.998  -2
  -9  -2  -1 8367.34 266.998   1
   9  -2   2 5183.78 203.137   1
   9  -2   3 7735.66 207.202   1
   0  -2 -13 3322.70 289.891  -2
   9  -2   4 3322.70 289.891   1
   9  -2   5 8366.23 455.310   1
  -1  -2  13 16239.6 471.979  -2
  -9  -2  -5 16239.6 471.979   1
  -9  -2  -6 2268.16 287.913   1
  -2  -2  14 23033.9 634.837  -2
  -9  -2  -7 23033.9 634.837   1
  -3  -2  14 6559.89 457.549  -2
  -9  -2  -8 6559.89 457.549   1
  -9  -2  -9 5065.22 364.798   1
  -4  -2  15 1782.38 418.483  -2
  -9  -2 -10 1782.38 418.483   1
  -5  -2  15 5654.96 531.509  -2
  -9  -2 -11 5654.96 531.509   1
  -9  -2 -12 1226.28 446.555   1
   6  -2 -15 2196.16 777.996  -2
   9  -2  12 2196.16 777.996   1
  11  -1   8 27.1760 459.891  -2
  -9  -1  12 27.1760 459.891   1
  -9  -1  11 600.315 338.420   1
  -9  -1  10 1038.58 337.611   1
   9  -1   9 2348.48 372.837  -2
  -9  -1   9 2348.48 372.837   1
  -9  -1   8 1336.22 299.987   1
  -9  -1   7 2451.07 307.731   1
   7  -1  10 4805.55 424.706  -2
  -9  -1   6 4805.55 424.706   1
  -9  -1   5 2392.65 137.741   1
  -9  -1   4 1445.55 143.605   1
   5  -1  11 4607.95 220.810  -2
  -9  -1   3 4607.95 220.810   1
   4  -1  11 1214.49 308.274  -2
  -9  -1   2 1214.49 308.274   1
  -9  -1   1 204.534 170.364   1
  -9  -1   0 316.841 172.407   1
   3  -1  12 1665.89 270.177  -2
  -9  -1   0 1665.89 270.177   1
   2  -1  12 2747.83 213.317  -2
  -9  -1  -1 2747.83 213.317   1
  -9  -1  -2 1196.25 142.581   1
   9  -1   3 4855.94 183.690   1
   0  -1 -13 1212.07 187.417  -2
   9  -1   4 1212.07 187.417   1
  -9  -1  -5 2071.42 147.053   1
   1  -1 -13 3240.56 514.538  -2
   9  -1   5 3240.56 514.538   1
  -9  -1  -6 3469.31 291.140   1
  -2  -1  14 4121.66 402.054  -2
  -9  -1  -7 4121.66 402.054   1
  -3  -1  14 2440.21 385.401  -2
  -9  -1  -8 2440.21 385.401   1
  -9  -1  -9 972.944 283.276   1
  -4  -1  15 2218.47 415.593  -2
  -9  -1 -10 2218.47 415.593   1
  -5  -1  15 2028.25 451.883  -2
  -9  -1 -11 2028.25 451.883   1
  -9  -1 -12 192.732 332.170   1
   6  -1 -16 284.811 762.880  -2
   9  -1  13 284.811 762.880   1
  11   0   8 3129.21 526.733  -2
  -9   0  12 3129.21 526.733   1
  -9   0  11 12025.8 496.346   1
  -9   0  10 509.637 318.819   1
   9   0   9 3608.03 350.691  -2
  -9   0   9 3608.03 350.691   1
  -9   0   8 354.570 280.705   1
  -9   0   7 603.846 270.814   1
   7   0  10 291.744 177.957  -2
  -9   0   6 291.744 177.957   1
  -9   0   5 2036.35 158.699   1
  -9   0   4 8.81970 143.168   1
   5   0  11 30411.3 386.493  -2
  -9   0   3 30411.3 386.493   1
   4   0  11 9331.42 280.407  -2
  -9   0   2 9331.42 280.407   1
  -9   0   1 25474.5 370.933   1
  -9   0   0 15.8029 112.408   1
   2   0  12 30291.2 375.223  -2
  -9   0  -1 30291.2 375.223   1
   9   0   2 5290.52 154.665   1
   9   0   3 3168.15 177.539   1
   0   0 -13-37.0551 187.117  -2
   9   0   4-37.0551 187.117   1
   9   0   5 2058.26 154.387   1
   1   0 -13 6575.05 529.868  -2
   9   0   5 6575.05 529.868   1
   9   0   6 195.468 123.635   1
  -2   0  14 930.883 337.999  -2
  -9   0  -7 930.883 337.999   1
  -3   0  14 393.038 351.059  -2
  -9   0  -8 393.038 351.059   1
  -9   0  -9 1955.72 297.231   1
  -4   0  15 2083.65 392.079  -2
  -9   0 -10 2083.65 392.079   1
  -5   0  15 12632.6 610.702  -2
  -9   0 -11 12632.6 610.702   1
  -9   0 -12 1964.81 343.764   1
   6   0 -16 9412.07 862.414  -2
   9   0  13 9412.07 862.414   1
   7   0 -16 1001.84 635.166  -2
   9   0  14 1001.84 635.166   1
  -9   1  13 310.417 449.159   1
  11   1   8 487.803 461.676  -2
  -9   1  12 487.803 461.676   1
  -9   1  11 585.997 337.918   1
  -9   1  10 866.540 324.707   1
   9   1   9 2310.82 400.810  -2
  -9   1   9 2310.82 400.810   1
  -9   1   8 1292.99 316.472   1
  -9   1   7 2278.69 186.562   1
  -7   1 -10 4207.72 259.931  -2
   9   1  -6 4207.72 259.931   1
  -9   1   5 2349.83 205.521   1
   6   1  10 5217.56 492.552  -2
  -9   1   5 5217.56 492.552   1
  -9   1   4 1654.27 170.342   1
   5   1  11 4864.99 253.814  -2
  -9   1   3 4864.99 253.814   1
  -4   1 -11 1113.29 223.730  -2
   9   1  -2 1113.29 223.730   1
  -9   1   1 144.259 156.838   1
  -9   1   0 348.294 96.3492   1
  -2   1 -12 2683.89 245.489  -2
   9   1   1 2683.89 245.489   1
   9   1   2 1272.88 165.085   1
   9   1   3 4714.55 192.618   1
   0   1 -13 1251.93 206.340  -2
   9   1   4 1251.93 206.340   1
   9   1   5 2313.16 156.858   1
   1   1 -13 3005.39 475.297  -2
   9   1   5 3005.39 475.297   1
   9   1   6 3222.46 155.241   1
  -2   1  14 4193.16 263.020  -2
  -9   1  -7 4193.16 263.020   1
  -3   1  14 2490.91 368.104  -2
  -9   1  -8 2490.91 368.104   1
  -9   1  -9 1107.09 271.310   1
  -4   1  15 2445.14 411.741  -2
  -9   1 -10 2445.14 411.741   1
  -5   1  15 2380.17 435.468  -2
  -9   1 -11 2380.17 435.468   1
   9   1  12 327.424 325.789   1
   6   1 -16-195.442 735.839  -2
   9   1  13-195.442 735.839   1
   7   1 -16 1077.14 754.532  -2
   9   1  14 1077.14 754.532   1
  -9   2  13 819.261 449.744   1
  11   2   8 2419.12 489.418  -2
  -9   2  12 2419.12 489.418   1
  -9   2  11 316.006 330.917   1
  -9   2  10 303.586 315.793   1
   9   2   9 9443.76 475.111  -2
  -9   2   9 9443.76 475.111   1
   9   2  -8 3488.95 228.829   1
  -9   2   7 11516.5 294.559   1
  -7   2 -10 3355.67 275.347  -2
   9   2  -6 3355.67 275.347   1
  -9   2   5 9297.01 264.399   1
  -9   2   4 2753.16 202.884   1
   5   2  11 8100.46 284.042  -2
  -9   2   3 8100.46 284.042   1
  -4   2 -11 6837.15 277.859  -2
   9   2  -2 6837.15 277.859   1
  -9   2   1 743.981 193.165   1
  -9   2   0 119.379 162.687   1
  -2   2 -12 7633.82 302.624  -2
   9   2   1 7633.82 302.624   1
   9   2   2 5155.09 202.383   1
  -9   2  -3 7480.99 214.207   1
   0   2 -13 3194.24 227.001  -2
   9   2   4 3194.24 227.001   1
   9   2   5 9771.23 405.803   1
   1   2 -13 15537.6 300.070  -2
   9   2   5 15537.6 300.070   1
   9   2   6 2209.34 149.171   1
   2   2 -14 22101.0 344.840  -2
   9   2   7 22101.0 344.840   1
  -3   2  14 6488.82 417.628  -2
  -9   2  -8 6488.82 417.628   1
  -9   2  -9 5243.00 343.001   1
  -4   2  15 2408.16 401.618  -2
  -9   2 -10 2408.16 401.618   1
  -5   2  15 5622.87 483.552  -2
  -9   2 -11 5622.87 483.552   1
  -9   2 -12 1590.94 315.886   1
  -6   2  16 2404.84 461.363  -2
  -9   2 -13 2404.84 461.363   1
   7   2 -16 523.225 739.467  -2
   9   2  14 523.225 739.467   1
  -9   3  13 54.1935 447.768   1
 -11   3  -8 495.122 468.159  -2
   9   3 -12 495.122 468.159   1
   9   3 -11 209.122 334.615   1
  -9   3  10 1020.97 343.558   1
   9   3   9 2330.17 245.384  -2
  -9   3   9 2330.17 245.384   1
  -9   3   8 1303.53 214.594   1
   9   3  -7 709.562 205.953   1
   7   3  10 4043.06 308.926  -2
  -9   3   6 4043.06 308.926   1
   9   3  -5 1533.37 243.998   1
   6   3  10 2343.78 483.070  -2
  -9   3   5 2343.78 483.070   1
   9   3  -4 2701.09 214.421   1
  -5   3 -11 3306.50 183.993  -2
   9   3  -3 3306.50 183.993   1
  -4   3 -11 761.884 156.207  -2
   9   3  -2 761.884 156.207   1
   9   3  -1 147.058 173.595   1
   9   3   0 715.835 201.282   1
  -3   3 -12 1911.11 474.141  -2
   9   3   0 1911.11 474.141   1
  -2   3 -12 1033.86 220.993  -2
   9   3   1 1033.86 220.993   1
  -9   3  -2 463.405 137.605   1
   9   3   3 3266.56 171.879   1
   0   3 -13 3948.50 230.860  -2
   9   3   4 3948.50 230.860   1
   1   3 -13 2746.64 254.298  -2
   9   3   5 2746.64 254.298   1
   9   3   6 2337.90 205.120   1
   2   3 -14 1830.87 270.336  -2
   9   3   7 1830.87 270.336   1
   3   3 -14 2453.32 276.766  -2
   9   3   8 2453.32 276.766   1
   9   3   9 1113.53 279.521   1
   4   3 -15 2746.22 414.380  -2
   9   3  10 2746.22 414.380   1
  -5   3  15 1906.30 413.749  -2
  -9   3 -11 1906.30 413.749   1
  -9   3 -12 703.801 284.876   1
  -6   3  16-27.1951 541.728  -2
  -9   3 -13-27.1951 541.728   1
  -9   4  13 718.610 447.391   1
 -11   4  -8 6899.69 575.663  -2
   9   4 -12 6899.69 575.663   1
   9   4 -11 1967.90 365.773   1
   9   4 -10 2818.27 289.347   1
   9   4   9 2041.04 214.835  -2
  -9   4   9 2041.04 214.835   1
   9   4  -8 675.193 194.214   1
   9   4  -7 496.583 175.595   1
  -7   4 -10 2917.33 235.716  -2
   9   4  -6 2917.33 235.716   1
  -9   4   5 352.823 325.547   1
  -6   4 -10 4891.12 251.368  -2
   9   4  -5 4891.12 251.368   1
   9   4  -4 1381.85 221.147   1
  -5   4 -11 7954.64 332.595  -2
   9   4  -3 7954.64 332.595   1
  -4   4 -11 15290.4 377.709  -2
   9   4  -2 15290.4 377.709   1
  -9   4   1 5749.86 242.884   1
  -9   4   0 9942.36 301.201   1
  -3   4 -12 17143.5 696.692  -2
   9   4   0 17143.5 696.692   1
  -2   4 -12 7497.98 456.331  -2
   9   4   1 7497.98 456.331   1
   9   4   2 5978.80 329.934   1
  -9   4  -3 1540.75 202.842   1
   0   4 -13 6240.80 354.511  -2
   9   4   4 6240.80 354.511   1
   9   4   5 653.087 217.183   1
   1   4 -13 2513.80 492.578  -2
   9   4   5 2513.80 492.578   1
   9   4   6 1887.55 202.556   1
   2   4 -14 1472.71 272.195  -2
   9   4   7 1472.71 272.195   1
   3   4 -14 724.686 265.559  -2
   9   4   8 724.686 265.559   1
   9   4   9 1314.18 269.464   1
  -4   4  15 3923.46 598.276  -2
  -9   4 -10 3923.46 598.276   1
  -5   4  15 2700.49 603.141  -2
  -9   4 -11 2700.49 603.141   1
  -6   4  15 5757.09 614.697  -2
  -9   4 -12 5757.09 614.697   1
  -6   4  16 2819.96 572.299  -2
  -9   4 -13 2819.96 572.299   1
   9   5 -11 87.5780 312.757   1
   9   5 -10 551.441 255.117   1
  -9   5  -9 1729.88 238.151  -2
   9   5  -9 1729.88 238.151   1
   9   5  -8 686.286 207.441   1
   9   5  -7 225.111 239.781   1
  -7   5 -10 2459.93 333.207  -2
   9   5  -6 2459.93 333.207   1
  -9   5   5 794.433 371.765   1
  -6   5 -10 871.511 358.415  -2
   9   5  -5 871.511 358.415   1
   9   5  -4 2849.68 237.719   1
  -5   5 -11 592.623 371.876  -2
   9   5  -3 592.623 371.876   1
  -4   5 -11 791.450 368.424  -2
   9   5  -2 791.450 368.424   1
   9   5  -1 90.5051 271.708   1
  -9   5   0 1386.82 388.477   1
  -3   5 -12 1916.72 581.762  -2
   9   5   0 1916.72 581.762   1
  -2   5 -12 607.462 370.901  -2
   9   5   1 607.462 370.901   1
   9   5   2 352.181 286.484   1
  -9   5  -3 905.653 394.494   1
  -1   5 -13 2262.37 543.398  -2
   9   5   3 2262.37 543.398   1
   0   5 -13 3602.65 445.723  -2
   9   5   4 3602.65 445.723   1
  -9   5  -5 1017.66 190.713   1
   1   5 -13 2077.13 538.745  -2
   9   5   5 2077.13 538.745   1
   9   5   6 419.418 175.263   1
   2   5 -14 1265.93 306.735  -2
   9   5   7 1265.93 306.735   1
   3   5 -14 1693.74 316.567  -2
   9   5   8 1693.74 316.567   1
  -9   5  -9 1387.60 366.007   1
  -4   5  15 3382.88 555.578  -2
  -9   5 -10 3382.88 555.578   1
  -9   6  10 1862.96 490.705   1
   9   6   9 733.015 494.696  -2
  -9   6   9 733.015 494.696   1
  -9   6   8 8529.51 621.883   1
   9   6  -7 433.550 336.696   1
  -7   6 -10 9613.95 576.650  -2
   9   6  -6 9613.95 576.650   1
  -6   6 -10 3110.14 435.398  -2
   9   6  -5 3110.14 435.398   1
   9   6  -4 6321.82 392.569   1
  -5   6 -11 683.877 408.173  -2
   9   6  -3 683.877 408.173   1
   4   6  11 4460.46 449.342  -2
  -9   6   2 4460.46 449.342   1
   9   6  -1 769.594 300.402   1
  -9   6   0 387.956 398.256   1
  -3   6 -12 4120.24 643.369  -2
   9   6   0 4120.24 643.369   1
  -2   6 -12 1515.37 419.425  -2
   9   6   1 1515.37 419.425   1
  -9   6  -2 3777.32 493.401   1
  -1   6 -12 5795.35 637.632  -2
   9   6   2 5795.35 637.632   1
  -9   6  -3 234.063 412.180   1
  -1   6 -13 731.404 577.368  -2
   9   6   3 731.404 577.368   1
   0   6 -13 8416.20 545.000  -2
   9   6   4 8416.20 545.000   1
  -9   6  -5 869.854 462.338   1
   1   6 -13 1400.05 587.791  -2
   9   6   5 1400.05 587.791   1
  -9   6  -6 6359.64 397.538   1
   2   6 -14 1086.64 625.319  -2
   9   6   7 1086.64 625.319   1
   3   6 -14 15480.8 908.959  -2
   9   6   8 15480.8 908.959   1
   9   6   9 177.118 495.587   1
  -9   7   7 48.7540 465.689   1
   7   7  10 2281.52 660.559  -2
  -9   7   6 2281.52 660.559   1
  -9   7   5 267.792 451.770   1
  -9   7   4 2434.56 496.659   1
   5   7  11 514.095 593.781  -2
  -9   7   3 514.095 593.781   1
  -4   7 -11 985.355 439.897  -2
   9   7  -2 985.355 439.897   1
   9   7  -1 21.2819 317.519   1
  -9   7   0 1712.02 454.954   1
  -3   7 -12 1813.35 673.594  -2
   9   7   0 1813.35 673.594   1
  -2   7 -12 429.058 424.347  -2
   9   7   1 429.058 424.347   1
  -9   7  -2 624.231 466.095   1
  -1   7 -12 1477.98 643.900  -2
   9   7   2 1477.98 643.900   1
  -9   7  -3 156.359 466.747   1
  -1   7 -13 2512.99 668.896  -2
   9   7   3 2512.99 668.896   1
   0   7 -13 2403.85 709.317  -2
   9   7   4 2403.85 709.317   1
   1   7 -13 3314.63 684.805  -2
   9   7   5 3314.63 684.805   1
   9   7   6 89.5963 485.206   1
   2   7 -14 419.994 662.203  -2
   9   7   7 419.994 662.203   1
   3   7 -14 344.079 632.645  -2
   9   7   8 344.079 632.645   1
   7  -7  11 2108.71 586.457  -2
 -10  -7   6 2108.71 586.457   1
 -10  -7   5-32.0339 423.278   1
  -5  -7 -12 241.168 610.551  -2
  10  -7  -3 241.168 610.551   1
  10  -7  -2 1073.50 453.166   1
  -4  -7 -13 1016.86 638.605  -2
  10  -7  -1 1016.86 638.605   1
  -3  -7 -13 1277.14 648.453  -2
  10  -7   0 1277.14 648.453   1
  -2  -7 -13 1462.02 679.050  -2
  10  -7   1 1462.02 679.050   1
  -2  -7 -14 1962.71 679.284  -2
  10  -7   2 1962.71 679.284   1
  -1  -7 -14 608.005 709.665  -2
  10  -7   3 608.005 709.665   1
   0  -7  14 459.059 516.199  -2
 -10  -7  -4 459.059 516.199   1
 -10  -7  -5 105.926 401.481   1
   8  -6  11 4944.76 680.916  -2
 -10  -6   7 4944.76 680.916   1
   7  -6  11 2721.69 588.810  -2
 -10  -6   6 2721.69 588.810   1
 -10  -6   5 2888.62 485.566   1
   6  -6  12 1234.65 544.785  -2
 -10  -6   4 1234.65 544.785   1
   5  -6  12 5336.33 376.094  -2
 -10  -6   3 5336.33 376.094   1
  10  -6  -2 2259.88 264.680   1
 -10  -6   1 1578.97 382.558   1
  -4  -6 -13 3552.87 453.620  -2
  10  -6  -1 3552.87 453.620   1
   3  -6  13 462.227 254.917  -2
 -10  -6   0 462.227 254.917   1
  10  -6   1 1471.06 244.773   1
  10  -6   2 2337.35 305.368   1
  -2  -6 -14 2005.49 631.142  -2
  10  -6   2 2005.49 631.142   1
  -1  -6 -14 11030.4 480.158  -2
  10  -6   3 11030.4 480.158   1
   0  -6 -14 1086.96 413.313  -2
  10  -6   4 1086.96 413.313   1
  10  -6   5 3885.07 386.359   1
  -1  -6  15 1530.70 587.365  -2
 -10  -6  -6 1530.70 587.365   1
  -2  -6  15 8050.08 682.655  -2
 -10  -6  -7 8050.08 682.655   1
 -10  -5   8 780.501 462.725   1
   8  -5  11 230.005 574.936  -2
 -10  -5   7 230.005 574.936   1
   7  -5  11 4636.21 456.819  -2
 -10  -5   6 4636.21 456.819   1
  10  -5  -5 314.386 294.144   1
   6  -5  12 625.692 384.183  -2
 -10  -5   4 625.692 384.183   1
   5  -5  12 833.531 375.197  -2
 -10  -5   3 833.531 375.197   1
 -10  -5   2 2091.86 291.427   1
 -10  -5   1 303.293 321.131   1
  -4  -5 -13 1714.30 571.086  -2
  10  -5  -1 1714.30 571.086   1
   3  -5  13 1580.60 260.416  -2
 -10  -5   0 1580.60 260.416   1
 -10  -5  -1 138.116 180.436   1
  10  -5   2 2464.57 291.771   1
  -2  -5 -14 3194.33 623.910  -2
  10  -5   2 3194.33 623.910   1
  -1  -5 -14 1336.72 325.340  -2
  10  -5   3 1336.72 325.340   1
   0  -5 -14 523.296 305.292  -2
  10  -5   4 523.296 305.292   1
  10  -5   5 159.779 230.106   1
   1  -5 -15 4495.37 385.029  -2
  10  -5   6 4495.37 385.029   1
  -2  -5  15 601.787 435.611  -2
 -10  -5  -7 601.787 435.611   1
 -10  -5  -8 1160.67 450.265   1
 -10  -4   9 1877.40 494.247   1
 -10  -4   8 2200.87 360.131   1
   8  -4  11 6134.22 520.447  -2
 -10  -4   7 6134.22 520.447   1
   7  -4  11 680.075 393.030  -2
 -10  -4   6 680.075 393.030   1
 -10  -4   5 2132.41 327.179   1
   6  -4  12 796.081 390.814  -2
 -10  -4   4 796.081 390.814   1
   5  -4  12 11115.3 482.030  -2
 -10  -4   3 11115.3 482.030   1
  10  -4  -2 6113.08 349.320   1
 -10  -4   1 6254.25 457.259   1
  -4  -4 -13 11690.3 686.647  -2
  10  -4  -1 11690.3 686.647   1
   3  -4  13 10255.9 400.448  -2
 -10  -4   0 10255.9 400.448   1
  10  -4   1 5333.03 229.366   1
  10  -4   2 4846.34 269.262   1
  -1  -4 -14 2214.71 321.946  -2
  10  -4   3 2214.71 321.946   1
   0  -4 -14 927.418 300.796  -2
  10  -4   4 927.418 300.796   1
  10  -4   5 1951.01 245.654   1
  -1  -4  15 1231.41 330.211  -2
 -10  -4  -6 1231.41 330.211   1
  -2  -4  15 2135.12 430.314  -2
 -10  -4  -7 2135.12 430.314   1
 -10  -4  -8 1306.81 328.637   1
  -3  -4  16 5777.85 651.866  -2
 -10  -4  -9 5777.85 651.866   1
 -10  -3   9 206.780 336.457   1
 -10  -3   8 1100.47 327.840   1
   8  -3  11 1453.83 427.677  -2
 -10  -3   7 1453.83 427.677   1
   7  -3  11 2938.08 412.946  -2
 -10  -3   6 2938.08 412.946   1
 -10  -3   5 1119.97 302.055   1
   6  -3  12 1271.67 384.120  -2
 -10  -3   4 1271.67 384.120   1
   5  -3  12 1094.92 370.917  -2
 -10  -3   3 1094.92 370.917   1
  10  -3  -2 2560.15 288.871   1
 -10  -3   1 355.151 249.673   1
   3  -3  13 2215.70 285.307  -2
 -10  -3   0 2215.70 285.307   1
  10  -3   1 95.5726 192.928   1
  10  -3   2 2100.10 229.031   1
  -1  -3 -14 3655.83 331.898  -2
  10  -3   3 3655.83 331.898   1
   0  -3 -14 2548.42 302.308  -2
  10  -3   4 2548.42 302.308   1
  10  -3   5 1137.92 232.833   1
  -1  -3  15 3914.17 362.273  -2
 -10  -3  -6 3914.17 362.273   1
  -2  -3  15 1772.82 408.203  -2
 -10  -3  -7 1772.82 408.203   1
 -10  -3  -8 1061.83 313.739   1
  -3  -3  16 198.937 407.592  -2
 -10  -3  -9 198.937 407.592   1
  10  -2  10 1919.10 370.515  -2
 -10  -2  10 1919.10 370.515   1
 -10  -2   9 2108.10 360.075   1
 -10  -2   8 3208.02 355.930   1
   8  -2  11 2680.15 448.311  -2
 -10  -2   7 2680.15 448.311   1
 -10  -2   6 7086.12 523.531   1
  -7  -2 -11 13966.6 788.585  -2
  10  -2  -6 13966.6 788.585   1
 -10  -2   5 1112.04 288.322   1
   6  -2  12 12865.6 480.119  -2
 -10  -2   4 12865.6 480.119   1
   5  -2  12 2884.27 374.485  -2
 -10  -2   3 2884.27 374.485   1
 -10  -2   2 5037.91 320.845   1
  10  -2  -1 2721.64 221.518   1
   3  -2  13 6808.10 343.712  -2
 -10  -2   0 6808.10 343.712   1
  10  -2   1 2170.89 261.458   1
  10  -2   2 4080.36 286.324   1
  -1  -2 -14 4870.50 344.232  -2
  10  -2   3 4870.50 344.232   1
   0  -2 -14 22891.9 820.461  -2
  10  -2   4 22891.9 820.461   1
  10  -2   4 10794.7 366.009   1
  10  -2   5 1083.48 220.699   1
   1  -2 -15 14866.9 441.926  -2
  10  -2   6 14866.9 441.926   1
  -2  -2  15 3422.86 426.758  -2
 -10  -2  -7 3422.86 426.758   1
 -10  -2  -8 3491.44 343.928   1
  -3  -2  16 4189.18 476.485  -2
 -10  -2  -9 4189.18 476.485   1
  -4  -2  16 3117.37 487.856  -2
 -10  -2 -10 3117.37 487.856   1
 -10  -1  11 84.5234 360.420   1
  10  -1  10 137.409 407.318  -2
 -10  -1  10 137.409 407.318   1
  10  -1  -9 265.659 328.711   1
 -10  -1   8 2308.72 342.900   1
   8  -1  11 2304.11 431.300  -2
 -10  -1   7 2304.11 431.300   1
 -10  -1   6 1519.16 307.253   1
 -10  -1   5 2376.05 308.838   1
 -10  -1   4 1644.31 198.345   1
   6  -1  12 2097.72 365.516  -2
 -10  -1   4 2097.72 365.516   1
   5  -1  12 1519.79 217.942  -2
 -10  -1   3 1519.79 217.942   1
 -10  -1   2 1543.75 261.895   1
 -10  -1   1 725.245 200.031   1
   3  -1  13 4971.81 322.435  -2
 -10  -1   0 4971.81 322.435   1
  10  -1   1 478.354 227.868   1
  10  -1   2 1400.88 239.480   1
  -1  -1 -14 5856.86 403.298  -2
  10  -1   3 5856.86 403.298   1
   0  -1 -14 3478.03 553.223  -2
  10  -1   4 3478.03 553.223   1
  10  -1   4 1969.54 177.340   1
  10  -1   5 2577.30 224.581   1
   1  -1 -15 2793.85 305.740  -2
  10  -1   6 2793.85 305.740   1
  -2  -1  15 3157.30 399.864  -2
 -10  -1  -7 3157.30 399.864   1
 -10  -1  -8 2170.80 319.372   1
  -3  -1  16 777.528 403.286  -2
 -10  -1  -9 777.528 403.286   1
  -4  -1  16 1779.27 441.143  -2
 -10  -1 -10 1779.27 441.143   1
  10  -1  11-51.4624 544.226   1
 -10   0  11 1178.06 375.170   1
  10   0  10 16485.6 550.408  -2
 -10   0  10 16485.6 550.408   1
  10   0  -9 1774.77 345.903   1
 -10   0   8 4166.29 373.348   1
   8   0  11 1429.98 420.126  -2
 -10   0   7 1429.98 420.126   1
  10   0  -6 1411.22 472.971   1
   7   0  11 3343.85 536.379  -2
 -10   0   6 3343.85 536.379   1
 -10   0   5 5.46243 151.535   1
   6   0  12 6407.64 263.512  -2
 -10   0   4 6407.64 263.512   1
   5   0  12 3230.11 246.610  -2
 -10   0   3 3230.11 246.610   1
 -10   0   2 7369.15 246.027   1
 -10   0   1 3833.53 285.084   1
  -3   0 -13 22299.2 586.590  -2
  10   0   0 22299.2 586.590   1
  10   0   1 2739.53 248.478   1
  10   0   2 6699.46 234.691   1
  -1   0 -14 1325.91 238.271  -2
  10   0   3 1325.91 238.271   1
  10   0   4 1070.77 167.143   1
  10   0   5-14.2512 175.091   1
   1   0 -15 3505.86 295.090  -2
  10   0   6 3505.86 295.090   1
  -2   0  15 494.347 250.345  -2
 -10   0  -7 494.347 250.345   1
 -10   0  -8 3086.69 234.875   1
  -3   0  16 4384.71 450.919  -2
 -10   0  -9 4384.71 450.919   1
  -4   0  16 13763.3 637.662  -2
 -10   0 -10 13763.3 637.662   1
 -10   0 -11 1182.74 334.803   1
   5   0 -17 7175.38 866.498  -2
  10   0  12 7175.38 866.498   1
 -10   1  11 256.873 362.750   1
  10   1  10 555.989 338.929  -2
 -10   1  10 555.989 338.929   1
 -10   1   9 200.992 335.867   1
  10   1  -8 2102.66 350.076   1
  -8   1 -11 2631.86 451.546  -2
  10   1  -7 2631.86 451.546   1
  10   1  -6 1500.28 206.805   1
   7   1  11 1646.89 501.175  -2
 -10   1   6 1646.89 501.175   1
 -10   1   5 2526.91 195.206   1
   6   1  12 1833.89 251.111  -2
 -10   1   4 1833.89 251.111   1
   5   1  12 1371.71 248.666  -2
 -10   1   3 1371.71 248.666   1
 -10   1   2 1765.86 193.852   1
  10   1  -1 729.723 213.960   1
  -3   1 -13 4664.81 361.388  -2
  10   1   0 4664.81 361.388   1
  10   1   1 591.736 173.692   1
  10   1   2 1524.53 181.796   1
  -1   1 -14 5925.62 294.915  -2
  10   1   3 5925.62 294.915   1
  10   1   4 2007.19 207.406   1
   0   1  14 3315.77 484.558  -2
 -10   1  -4 3315.77 484.558   1
  10   1   5 2428.23 167.219   1
   1   1 -15 2743.15 273.838  -2
  10   1   6 2743.15 273.838   1
   2   1 -15 2739.83 263.700  -2
  10   1   7 2739.83 263.700   1
 -10   1  -8 1846.66 205.062   1
  -3   1  16 1042.43 395.767  -2
 -10   1  -9 1042.43 395.767   1
  -4   1  16 1865.07 427.514  -2
 -10   1 -10 1865.07 427.514   1
 -10   1 -11 294.045 316.409   1
   5   1 -17 39.0723 724.765  -2
  10   1  12 39.0723 724.765   1
   6   1 -17 1323.63 796.473  -2
  10   1  13 1323.63 796.473   1
  10   2 -11 759.313 369.587   1
  10   2  10 1736.45 360.705  -2
 -10   2  10 1736.45 360.705   1
 -10   2   9 1976.76 370.904   1
  10   2  -8 3016.56 366.309   1
   8   2  11 2290.56 453.134  -2
 -10   2   7 2290.56 453.134   1
 -10   2   6 7154.93 312.323   1
   7   2  11 12105.5 647.220  -2
 -10   2   6 12105.5 647.220   1
 -10   2   5 1020.80 198.403   1
  -6   2 -12 13000.0 349.289  -2
  10   2  -4 13000.0 349.289   1
   5   2  12 2847.73 273.395  -2
 -10   2   3 2847.73 273.395   1
 -10   2   2 4255.96 269.161   1
  10   2  -1 2588.15 205.297   1
  -3   2 -13 6240.14 322.581  -2
  10   2   0 6240.14 322.581   1
  10   2   1 2305.44 178.063   1
  10   2   2 3923.94 209.510   1
  -1   2 -14 4963.01 286.910  -2
  10   2   3 4963.01 286.910   1
  10   2   4 10443.0 335.469   1
   0   2 -14 20853.1 509.841  -2
  10   2   4 20853.1 509.841   1
  10   2   5 1199.01 153.323   1
   1   2 -15 15610.8 409.285  -2
  10   2   6 15610.8 409.285   1
   2   2 -15 3666.31 392.915  -2
  10   2   7 3666.31 392.915   1
  10   2   8 3110.20 317.393   1
   3   2 -16 4111.40 426.670  -2
  10   2   9 4111.40 426.670   1
  -4   2  16 3248.88 453.750  -2
 -10   2 -10 3248.88 453.750   1
 -10   2 -11 1296.33 312.421   1
   5   2 -17 2449.74 718.769  -2
  10   2  12 2449.74 718.769   1
   6   2 -17 2065.97 788.919  -2
  10   2  13 2065.97 788.919   1
 -10   3  11 12.3889 357.666   1
 -10   3 -10 366.395 348.213  -2
  10   3 -10 366.395 348.213   1
  10   3  -9-21.2840 330.654   1
  10   3  -8 1131.39 332.732   1
   8   3  11 1332.45 286.855  -2
 -10   3   7 1332.45 286.855   1
  10   3  -6 2140.76 268.506   1
   7   3  11 2203.62 545.834  -2
 -10   3   6 2203.62 545.834   1
 -10   3   5 1032.25 204.254   1
   6   3  12 1276.20 274.414  -2
 -10   3   4 1276.20 274.414   1
  -5   3 -12 1253.96 277.336  -2
  10   3  -3 1253.96 277.336   1
  10   3  -2 1997.15 220.647   1
  10   3  -1 550.788 226.836   1
  -4   3 -13 1662.17 553.347  -2
  10   3  -1 1662.17 553.347   1
  -3   3 -13 1868.73 271.065  -2
  10   3   0 1868.73 271.065   1
  10   3   1 268.151 178.292   1
  10   3   2 2057.30 226.912   1
  -1   3 -14 3179.16 313.315  -2
  10   3   3 3179.16 313.315   1
 -10   3  -4 1437.44 370.238   1
   0   3 -14 2676.19 459.213  -2
  10   3   4 2676.19 459.213   1
  10   3   5 1055.56 206.922   1
   1   3 -15 3424.23 311.756  -2
  10   3   6 3424.23 311.756   1
   2   3 -15 2088.94 365.584  -2
  10   3   7 2088.94 365.584   1
  10   3   8 1068.04 285.525   1
   3   3 -16 108.588 379.384  -2
  10   3   9 108.588 379.384   1
   4   3 -16 1520.69 418.004  -2
  10   3  10 1520.69 418.004   1
  10   3  11 71.6823 310.271   1
  10   4 -11 3468.32 402.503   1
 -10   4 -10 9685.98 488.574  -2
  10   4 -10 9685.98 488.574   1
  10   4  -9 1643.18 370.368   1
  10   4  -8 1565.67 245.977   1
  -8   4 -11 5050.20 329.711  -2
  10   4  -7 5050.20 329.711   1
 -10   4   6 454.356 340.182   1
  -7   4 -11 429.257 324.387  -2
  10   4  -6 429.257 324.387   1
  10   4  -5 1894.77 246.770   1
  -6   4 -12 853.649 295.602  -2
  10   4  -4 853.649 295.602   1
  -5   4 -12 9672.06 364.067  -2
  10   4  -3 9672.06 364.067   1
  10   4  -2 5885.96 353.047   1
 -10   4   1 5421.98 463.998   1
  -4   4 -13 8738.91 673.433  -2
  10   4  -1 8738.91 673.433   1
  -3   4 -13 9662.61 517.154  -2
  10   4   0 9662.61 517.154   1
  10   4   1 5024.22 336.723   1
 -10   4  -2 4704.67 335.998   1
  -1   4 -14 1933.19 391.798  -2
  10   4   3 1933.19 391.798   1
 -10   4  -4 48.6459 415.364   1
   0   4 -14 594.037 340.819  -2
  10   4   4 594.037 340.819   1
  10   4   5 1976.03 202.527   1
   1   4 -15 1475.27 294.846  -2
  10   4   6 1475.27 294.846   1
   2   4 -15 2136.76 299.274  -2
  10   4   7 2136.76 299.274   1
  10   4   8 1610.05 293.906   1
  -3   4  16 6051.25 615.354  -2
 -10   4  -9 6051.25 615.354   1
  -4   4  16 7385.98 703.382  -2
 -10   4 -10 7385.98 703.382   1
 -10   4 -11 3240.69 447.372   1
 -10   5 -10 149.442 446.727  -2
  10   5 -10 149.442 446.727   1
  10   5  -9-99.6667 306.696   1
 -10   5   8 810.610 296.213   1
   8   5  11 1066.45 548.625  -2
 -10   5   7 1066.45 548.625   1
 -10   5   6 3841.33 463.609   1
  -7   5 -11 3320.65 687.643  -2
  10   5  -6 3320.65 687.643   1
  10   5  -5 108.523 298.357   1
  -6   5 -12 81.8435 405.715  -2
  10   5  -4 81.8435 405.715   1
  -5   5 -12 952.273 402.600  -2
  10   5  -3 952.273 402.600   1
  10   5  -2 1916.90 314.626   1
 -10   5   1 317.214 392.184   1
  -4   5 -13 986.875 597.592  -2
  10   5  -1 986.875 597.592   1
  -3   5 -13 1315.54 414.445  -2
  10   5   0 1315.54 414.445   1
  10   5   1 253.242 287.597   1
 -10   5  -2 1936.00 439.326   1
  -2   5 -14 1934.45 572.336  -2
  10   5   2 1934.45 572.336   1
  -1   5 -14 1487.76 414.277  -2
  10   5   3 1487.76 414.277   1
 -10   5  -4 313.387 423.320   1
   0   5 -14 494.441 525.930  -2
  10   5   4 494.441 525.930   1
  10   5   5 204.084 186.426   1
   1   5 -15 3964.82 373.015  -2
  10   5   6 3964.82 373.015   1
   2   5 -15 839.473 390.285  -2
  10   5   7 839.473 390.285   1
 -10   5  -8 1086.99 419.011   1
  -3   5  16 824.057 509.148  -2
 -10   5  -9 824.057 509.148   1
  -4   5  16-74.8098 500.867  -2
 -10   5 -10-74.8098 500.867   1
 -10   6   9 2719.94 495.722   1
 -10   6   8-70.4282 463.871   1
   8   6  11 4981.18 701.890  -2
 -10   6   7 4981.18 701.890   1
 -10   6   6 1354.41 472.009   1
 -10   6   5 3722.10 518.668   1
   6   6  12 1959.40 606.684  -2
 -10   6   4 1959.40 606.684   1
  -5   6 -12 5034.60 495.786  -2
  10   6  -3 5034.60 495.786   1
  10   6  -2 2420.32 343.303   1
 -10   6   1 1487.35 455.298   1
  -4   6 -13 4117.80 676.987  -2
  10   6  -1 4117.80 676.987   1
  -3   6 -13 786.621 435.140  -2
  10   6   0 786.621 435.140   1
  10   6   1 1314.23 335.693   1
 -10   6  -2 1959.37 477.872   1
  -2   6 -14 2501.25 662.513  -2
  10   6   2 2501.25 662.513   1
  -1   6 -14 11482.9 620.017  -2
  10   6   3 11482.9 620.017   1
 -10   6  -4 1018.98 497.822   1
   0   6 -14 1786.68 635.827  -2
  10   6   4 1786.68 635.827   1
   0   6 -15 7088.43 716.593  -2
  10   6   5 7088.43 716.593   1
   1   6 -15 1701.21 636.548  -2
  10   6   6 1701.21 636.548   1
   2   6 -15 8696.40 806.677  -2
  10   6   7 8696.40 806.677   1
   6  -6  13 7181.86 688.913  -2
 -11  -6   4 7181.86 688.913   1
 -11  -6   3 330.796 304.484   1
 -11  -6   2 5383.13 527.153   1
  -5  -6 -14 7484.53 733.676  -2
  11  -6  -2 7484.53 733.676   1
   4  -6  14 1111.91 415.678  -2
 -11  -6   1 1111.91 415.678   1
  11  -6   0 3724.76 348.893   1
 -11  -6  -1 246.596 303.403   1
   2  -6  15 9849.90 749.259  -2
 -11  -6  -2 9849.90 749.259   1
   1  -6  15 627.243 553.151  -2
 -11  -6  -3 627.243 553.151   1
 -11  -6  -4 2407.83 450.876   1
 -11  -5   6 525.344 427.557   1
   7  -5  13 180.112 579.540  -2
 -11  -5   5 180.112 579.540   1
   6  -5  13 1214.25 554.210  -2
 -11  -5   4 1214.25 554.210   1
 -11  -5   3 560.266 423.251   1
 -11  -5   2 642.001 300.238   1
   4  -5  14 341.891 339.111  -2
 -11  -5   1 341.891 339.111   1
 -11  -5   0 337.499 202.297   1
 -11  -5  -1 81.4352 239.248   1
  -2  -5 -15 831.010 342.349  -2
  11  -5   2 831.010 342.349   1
  -1  -5 -15 1661.64 336.393  -2
  11  -5   3 1661.64 336.393   1
  11  -5   4 638.771 313.972   1
   0  -5  16 671.548 544.874  -2
 -11  -5  -5 671.548 544.874   1
  -1  -5  16 1927.90 589.853  -2
 -11  -5  -6 1927.90 589.853   1
   8  -4  12 4559.13 637.276  -2
 -11  -4   7 4559.13 637.276   1
 -11  -4   6 4366.69 531.720   1
   7  -4  13 2034.43 436.479  -2
 -11  -4   5 2034.43 436.479   1
   6  -4  13 4214.86 464.767  -2
 -11  -4   4 4214.86 464.767   1
 -11  -4   3 703.817 310.004   1
 -11  -4   2 1397.85 297.891   1
   4  -4  14 2852.22 429.589  -2
 -11  -4   1 2852.22 429.589   1
 -11  -4   0 1206.01 226.825   1
  11  -4   1 1269.20 244.550   1
  -2  -4 -15 1552.19 333.362  -2
  11  -4   2 1552.19 333.362   1
  -1  -4 -15 1790.83 327.120  -2
  11  -4   3 1790.83 327.120   1
  11  -4   4 2812.92 274.846   1
   0  -4 -16 2648.90 364.346  -2
  11  -4   5 2648.90 364.346   1
   1  -4 -16 10145.8 450.408  -2
  11  -4   6 10145.8 450.408   1
  11  -4   7 2658.08 337.094   1
  11  -3  -7 30.9204 502.933   1
   8  -3  12 2354.81 600.522  -2
 -11  -3   7 2354.81 600.522   1
 -11  -3   6 316.645 320.322   1
   7  -3  13 950.378 418.980  -2
 -11  -3   5 950.378 418.980   1
   6  -3  13 3072.54 424.935  -2
 -11  -3   4 3072.54 424.935   1
  11  -3  -3 1007.06 305.208   1
 -11  -3   2 670.058 290.491   1
   4  -3  14 595.834 367.634  -2
 -11  -3   1 595.834 367.634   1
 -11  -3   0 1577.36 229.517   1
  11  -3   1 235.188 254.451   1
  -2  -3 -15 1165.85 319.988  -2
  11  -3   2 1165.85 319.988   1
  -1  -3 -15 2258.76 320.408  -2
  11  -3   3 2258.76 320.408   1
  11  -3   4 794.211 240.013   1
   0  -3 -16 1402.51 330.850  -2
  11  -3   5 1402.51 330.850   1
   1  -3 -16 1037.09 330.831  -2
  11  -3   6 1037.09 330.831   1
  11  -3   7 151.393 242.101   1
   2  -3 -17 236.107 534.042  -2
  11  -3   8 236.107 534.042   1
   9  -2  12 2900.18 509.479  -2
 -11  -2   8 2900.18 509.479   1
  11  -2  -7 1154.63 528.189   1
   8  -2  12 2907.24 599.423  -2
 -11  -2   7 2907.24 599.423   1
 -11  -2   6 800.712 322.337   1
   7  -2  13 6911.19 483.164  -2
 -11  -2   5 6911.19 483.164   1
   6  -2  13 3749.63 432.754  -2
 -11  -2   4 3749.63 432.754   1
 -11  -2   3 5979.75 367.740   1
 -11  -2   2 2199.11 312.266   1
   4  -2  14 10735.7 541.159  -2
 -11  -2   1 10735.7 541.159   1
  11  -2   0 1392.10 223.667   1
  11  -2   1 6090.47 349.915   1
  -2  -2 -15 3831.97 417.583  -2
  11  -2   2 3831.97 417.583   1
  11  -2   3 4561.08 470.331   1
  -1  -2 -15 12783.0 484.995  -2
  11  -2   3 12783.0 484.995   1
  11  -2   4 1619.64 252.656   1
   0  -2 -16 4986.58 373.717  -2
  11  -2   5 4986.58 373.717   1
   1  -2 -16 3621.09 346.959  -2
  11  -2   6 3621.09 346.959   1
  11  -2   7 928.740 250.455   1
   2  -2 -17 1512.39 349.009  -2
  11  -2   8 1512.39 349.009   1
  11  -1  -9 571.989 571.678   1
  -9  -1 -12 433.557 444.643  -2
  11  -1  -8 433.557 444.643   1
  11  -1  -7 34.1266 495.577   1
   8  -1  12 2159.24 593.253  -2
 -11  -1   7 2159.24 593.253   1
 -11  -1   6 95.9180 310.559   1
   7  -1  13 2740.05 441.003  -2
 -11  -1   5 2740.05 441.003   1
   6  -1  13 3057.89 430.912  -2
 -11  -1   4 3057.89 430.912   1
  11  -1  -3 577.457 295.455   1
 -11  -1   2 225.463 179.513   1
   4  -1  14 841.961 362.861  -2
 -11  -1   1 841.961 362.861   1
  11  -1   0 2348.51 287.217   1
  11  -1   1 495.945 259.022   1
  -2  -1 -15 1574.53 367.342  -2
  11  -1   2 1574.53 367.342   1
  11  -1   3 584.159 247.394   1
  11  -1   4 1117.34 224.508   1
   0  -1 -16 3022.25 329.315  -2
  11  -1   5 3022.25 329.315   1
   1  -1 -16 1380.56 302.247  -2
  11  -1   6 1380.56 302.247   1
  11  -1   7 185.894 220.069   1
   2  -1 -17 177.321 311.784  -2
  11  -1   8 177.321 311.784   1
   3  -1 -17 757.447 407.700  -2
  11  -1   9 757.447 407.700   1
 -11   0   9 4539.27 423.035   1
   9   0  12 2959.11 502.266  -2
 -11   0   8 2959.11 502.266   1
 -11   0   7 7540.62 562.828   1
  -8   0 -12 12019.3 857.686  -2
  11   0  -7 12019.3 857.686   1
 -11   0   6 1387.94 336.367   1
   7   0  13 8508.04 506.949  -2
 -11   0   5 8508.04 506.949   1
   6   0  13 1428.81 409.638  -2
 -11   0   4 1428.81 409.638   1
 -11   0   3 1627.88 196.119   1
 -11   0   2 83.5173 181.938   1
   4   0  14 4612.50 311.106  -2
 -11   0   1 4612.50 311.106   1
  11   0   0-99.8807 242.620   1
 -11   0  -1 2168.95 265.856   1
  -2   0 -15 295.428 253.094  -2
  11   0   2 295.428 253.094   1
  11   0   3 1916.27 229.399   1
   1   0  15 4099.92 533.059  -2
 -11   0  -3 4099.92 533.059   1
  11   0   4 1325.98 216.673   1
   0   0 -16 11381.2 398.283  -2
  11   0   5 11381.2 398.283   1
   1   0 -16 3707.93 307.275  -2
  11   0   6 3707.93 307.275   1
  11   0   7 7110.23 295.944   1
   2   0 -17 1753.42 313.325  -2
  11   0   8 1753.42 313.325   1
  -3   0  17 13152.2 648.479  -2
 -11   0  -9 13152.2 648.479   1
  11   0  10 1315.54 543.555   1
  11   1 -10 1556.11 657.023   1
 -11   1   9 1139.66 370.258   1
   9   1  12 235.240 444.739  -2
 -11   1   8 235.240 444.739   1
  11   1  -7 188.115 596.529   1
   8   1  12 2763.31 575.507  -2
 -11   1   7 2763.31 575.507   1
  11   1  -6 41.1139 320.713   1
   7   1  13 2354.57 441.206  -2
 -11   1   5 2354.57 441.206   1
   6   1  13 3035.42 278.737  -2
 -11   1   4 3035.42 278.737   1
 -11   1   3 614.851 193.847   1
 -11   1   2 154.993 188.167   1
  -4   1 -14 597.655 313.813  -2
  11   1  -1 597.655 313.813   1
  11   1   0 2490.24 214.653   1
  11   1   1 443.007 193.597   1
  -2   1 -15 1526.75 273.438  -2
  11   1   2 1526.75 273.438   1
  11   1   3 580.235 233.630   1
  -1   1 -15 2094.31 404.708  -2
  11   1   3 2094.31 404.708   1
  11   1   4 1058.13 228.243   1
   0   1 -16 2862.31 299.066  -2
  11   1   5 2862.31 299.066   1
   1   1 -16 938.957 373.737  -2
  11   1   6 938.957 373.737   1
  11   1   7 374.767 284.273   1
   2   1 -17 191.309 406.152  -2
  11   1   8 191.309 406.152   1
   3   1 -17 793.193 431.628  -2
  11   1   9 793.193 431.628   1
  11   1  10 884.858 542.012   1
  11   1  11 1011.57 570.830   1
  11   2 -10 1087.47 641.962   1
 -11   2   9 1261.70 363.148   1
   9   2  12 2359.39 511.321  -2
 -11   2   8 2359.39 511.321   1
  11   2  -7 685.686 609.511   1
   8   2  12 2683.30 587.006  -2
 -11   2   7 2683.30 587.006   1
 -11   2   6 792.714 337.732   1
  -7   2 -13 6747.38 489.526  -2
  11   2  -5 6747.38 489.526   1
   6   2  13 3583.56 297.773  -2
 -11   2   4 3583.56 297.773   1
 -11   2   3 5194.70 255.309   1
  11   2  -2 1797.49 254.792   1
  -4   2 -14 10012.5 392.067  -2
  11   2  -1 10012.5 392.067   1
  11   2   0 1442.22 211.081   1
  11   2   1 5243.52 246.482   1
  -2   2 -15 4030.76 304.655  -2
  11   2   2 4030.76 304.655   1
  11   2   3 5192.59 307.034   1
  11   2   4 1500.97 256.122   1
   0   2 -16 4614.21 443.646  -2
  11   2   5 4614.21 443.646   1
   1   2 -16 3324.58 405.693  -2
  11   2   6 3324.58 405.693   1
  11   2   7 1065.90 303.894   1
   2   2 -17 1628.59 425.741  -2
  11   2   8 1628.59 425.741   1
   3   2 -17 1740.05 450.370  -2
  11   2   9 1740.05 450.370   1
  11   2  10 1286.79 535.063   1
   4   2 -18 4379.35 765.058  -2
  11   2  11 4379.35 765.058   1
  11   3 -10 711.710 658.606   1
  11   3  -9 489.036 363.277   1
  -9   3 -12 518.293 474.963  -2
  11   3  -8 518.293 474.963   1
  -8   3 -12 1953.78 451.993  -2
  11   3  -7 1953.78 451.993   1
  11   3  -6 218.109 211.428   1
  -7   3 -13 888.893 295.525  -2
  11   3  -5 888.893 295.525   1
  -6   3 -13 2392.95 307.461  -2
  11   3  -4 2392.95 307.461   1
  11   3  -3 823.034 217.635   1
  11   3  -2 442.987 249.519   1
  -5   3 -14 1493.42 617.365  -2
  11   3  -2 1493.42 617.365   1
  -4   3 -14 882.136 381.336  -2
  11   3  -1 882.136 381.336   1
  11   3   0 1366.09 285.802   1
  11   3   1 186.119 275.267   1
  -2   3 -15 1033.50 391.953  -2
  11   3   2 1033.50 391.953   1
 -11   3  -3 893.919 407.949   1
  -1   3 -15 1604.57 348.058  -2
  11   3   3 1604.57 348.058   1
  11   3   4 734.701 260.931   1
   0   3 -16 1275.87 301.027  -2
  11   3   5 1275.87 301.027   1
   1   3 -16 1049.53 370.779  -2
  11   3   6 1049.53 370.779   1
  11   3   7 44.5860 281.843   1
   2   3 -17 879.585 399.340  -2
  11   3   8 879.585 399.340   1
   3   3 -17 706.256 419.232  -2
  11   3   9 706.256 419.232   1
  11   3  10 986.826 498.288   1
  11   4  -9 1681.89 620.215   1
  -9   4 -12 7004.21 580.839  -2
  11   4  -8 7004.21 580.839   1
   8   4  12 4456.82 477.607  -2
 -11   4   7 4456.82 477.607   1
 -11   4   6 4952.86 366.441   1
  -7   4 -13 2350.61 420.100  -2
  11   4  -5 2350.61 420.100   1
  -6   4 -13 3625.23 427.463  -2
  11   4  -4 3625.23 427.463   1
  11   4  -3 595.253 293.395   1
 -11   4   2 1102.86 387.599   1
  -5   4 -14 1809.89 610.079  -2
  11   4  -2 1809.89 610.079   1
  -4   4 -14 2034.86 421.749  -2
  11   4  -1 2034.86 421.749   1
  11   4   0 823.082 295.707   1
  11   4   1 1115.84 307.224   1
  -2   4 -15 1406.78 391.798  -2
  11   4   2 1406.78 391.798   1
 -11   4  -3 844.832 445.905   1
  -1   4 -15 1865.27 524.246  -2
  11   4   3 1865.27 524.246   1
  11   4   4 2647.10 263.446   1
   0   4 -16 2477.01 297.676  -2
  11   4   5 2477.01 297.676   1
  -1   4  16 8826.36 387.557  -2
 -11   4  -6 8826.36 387.557   1
 -11   4  -7 2560.91 316.113   1
  -2   4  17 9296.46 708.854  -2
 -11   4  -8 9296.46 708.854   1
  -3   4  17 2796.80 636.107  -2
 -11   4  -9 2796.80 636.107   1
 -11   5   7-23.4416 392.004   1
 -11   5   6 325.614 419.798   1
   7   5  13 677.380 566.188  -2
 -11   5   5 677.380 566.188   1
  -6   5 -13 829.886 433.045  -2
  11   5  -4 829.886 433.045   1
  11   5  -3 311.749 321.807   1
 -11   5   2 578.100 438.063   1
  -5   5 -14 1238.37 668.817  -2
  11   5  -2 1238.37 668.817   1
  -4   5 -14 184.788 409.695  -2
  11   5  -1 184.788 409.695   1
  11   5   0 87.5632 302.686   1
  11   5   1 92.3254 296.535   1
  -2   5 -15 1046.33 450.369  -2
  11   5   2 1046.33 450.369   1
 -11   5  -3 528.353 466.415   1
  -1   5 -15 1374.62 576.388  -2
  11   5   3 1374.62 576.388   1
  11   5   4 481.232 308.598   1
   0   5 -16 860.342 608.902  -2
  11   5   5 860.342 608.902   1
  -1   5  16 1421.12 542.336  -2
 -11   5  -6 1421.12 542.336   1
 -11   5  -7 258.885 407.960   1
  -2   5  17 646.002 540.238  -2
 -11   5  -8 646.002 540.238   1
 -11   6   6 759.094 455.645   1
 -11   6   5 306.295 457.925   1
   6   6  13 9147.26 736.714  -2
 -11   6   4 9147.26 736.714   1
 -11   6   3 519.326 452.599   1
 -11   6   2 5488.24 565.293   1
   4   6  14 1231.85 638.006  -2
 -11   6   1 1231.85 638.006   1
  11   6   0 3828.16 583.532   1
  11   6   1 66.9756 495.156   1
  -2   6 -15 9744.05 898.614  -2
  11   6   2 9744.05 898.614   1
  -1   6 -15 979.241 601.725  -2
  11   6   3 979.241 601.725   1
  11   6   4 2646.62 549.377   1
   0   6 -16 520.654 642.353  -2
  11   6   5 520.654 642.353   1
 -12  -5   3 312.147 442.335   1
   5  -5  15 227.036 499.399  -2
 -12  -5   2 227.036 499.399   1
 -12  -5   1 661.105 426.319   1
   3  -5  16 779.503 527.315  -2
 -12  -5  -1 779.503 527.315   1
   2  -5  16 894.337 573.426  -2
 -12  -5  -2 894.337 573.426   1
 -12  -4   4 4203.99 537.152   1
 -12  -4   3 2111.29 471.695   1
   5  -4  15 504.122 576.907  -2
 -12  -4   2 504.122 576.907   1
 -12  -4   1 989.664 315.784   1
  12  -4   0 93.9510 253.814   1
   3  -4  16 4471.45 485.214  -2
 -12  -4  -1 4471.45 485.214   1
  -2  -4 -16 2851.46 424.988  -2
  12  -4   2 2851.46 424.988   1
 -12  -4  -3 2276.20 341.137   1
   7  -3  14 916.635 610.302  -2
 -12  -3   5 916.635 610.302   1
 -12  -3   4 669.285 324.072   1
 -12  -3   3 389.913 317.118   1
   5  -3  15 2475.02 454.360  -2
 -12  -3   2 2475.02 454.360   1
 -12  -3   1 1755.36 324.355   1
  12  -3   0 1793.43 317.894   1
  -3  -3 -16 2198.54 427.178  -2
  12  -3   1 2198.54 427.178   1
  -2  -3 -16 1520.93 335.843  -2
  12  -3   2 1520.93 335.843   1
  12  -3   3 327.965 254.850   1
  -1  -3 -17 1316.60 413.580  -2
  12  -3   4 1316.60 413.580   1
   0  -3 -17 323.848 538.317  -2
  12  -3   5 323.848 538.317   1
  12  -3   6 245.940 412.966   1
   1  -3 -18 1778.43 600.526  -2
  12  -3   7 1778.43 600.526   1
   7  -2  14 2856.69 471.324  -2
 -12  -2   5 2856.69 471.324   1
 -12  -2   4 1474.74 343.796   1
 -12  -2   3 3061.41 356.547   1
  -5  -2 -15 10942.9 588.411  -2
  12  -2  -2 10942.9 588.411   1
 -12  -2   1 1448.47 325.359   1
 -12  -2   0 7546.55 395.747   1
  -3  -2 -16 4186.66 471.562  -2
  12  -2   1 4186.66 471.562   1
  12  -2   2 4987.66 364.937   1
  12  -2   3 3338.00 288.293   1
  -1  -2 -17 2199.12 363.918  -2
  12  -2   4 2199.12 363.918   1
   0  -2 -17 995.051 344.179  -2
  12  -2   5 995.051 344.179   1
  12  -2   6 307.399 426.794   1
   1  -2 -18 3143.60 611.412  -2
  12  -2   7 3143.60 611.412   1
   2  -2 -18 2644.42 597.776  -2
  12  -2   8 2644.42 597.776   1
  12  -2   9 492.586 423.496   1
  12  -1  -7 358.955 546.643   1
 -12  -1   6 255.487 458.279   1
  -8  -1 -14-195.637 688.604  -2
  12  -1  -6-195.637 688.604   1
   7  -1  14 1079.47 446.535  -2
 -12  -1   5 1079.47 446.535   1
 -12  -1   4 550.442 327.192   1
 -12  -1   3 865.049 331.469   1
   5  -1  15 3788.30 493.683  -2
 -12  -1   2 3788.30 493.683   1
  12  -1  -1 2529.61 519.600   1
  12  -1   0 479.165 464.916   1
  -3  -1 -16 3708.17 454.148  -2
  12  -1   1 3708.17 454.148   1
  12  -1   2 2124.85 305.194   1
  12  -1   3 845.991 240.095   1
  -1  -1 -17 903.486 323.257  -2
  12  -1   4 903.486 323.257   1
   0  -1 -17 679.783 327.584  -2
  12  -1   5 679.783 327.584   1
  12  -1   6 80.8143 247.571   1
   1  -1 -18 1267.80 535.723  -2
  12  -1   7 1267.80 535.723   1
   2  -1 -18 1912.82 579.535  -2
  12  -1   8 1912.82 579.535   1
  12   0  -8 2055.78 637.269   1
  12   0  -7 2942.35 618.905   1
 -12   0   6 8903.73 630.670   1
  -8   0 -14 13492.9 899.406  -2
  12   0  -6 13492.9 899.406   1
   7   0  14 1965.54 474.736  -2
 -12   0   5 1965.54 474.736   1
 -12   0   4 6759.94 429.230   1
 -12   0   3 2304.23 346.796   1
   5   0  15 1665.68 439.794  -2
 -12   0   2 1665.68 439.794   1
  12   0  -1 192.169 248.577   1
  12   0   0 290.305 399.781   1
  -3   0 -16 2612.09 328.371  -2
  12   0   1 2612.09 328.371   1
 -12   0  -2 1159.26 274.736   1
 -12   0  -3 2876.31 298.462   1
  -1   0 -17 14029.7 463.407  -2
  12   0   4 14029.7 463.407   1
   0   0 -17 1306.44 313.524  -2
  12   0   5 1306.44 313.524   1
  12   0   6 9590.85 455.478   1
   1   0 -18 3948.58 737.260  -2
  12   0   7 3948.58 737.260   1
  -9   1 -13 424.858 857.785  -2
  12   1  -8 424.858 857.785   1
  12   1  -7 836.187 581.574   1
 -12   1   6-144.877 451.255   1
  -8   1 -14 749.657 777.866  -2
  12   1  -6 749.657 777.866   1
   7   1  14 1286.22 465.280  -2
 -12   1   5 1286.22 465.280   1
 -12   1   4 805.185 338.177   1
 -12   1   3 704.256 316.391   1
  -5   1 -15 3502.37 385.506  -2
  12   1  -2 3502.37 385.506   1
 -12   1   1 2753.07 269.954   1
  12   1   0 414.041 211.164   1
  -3   1 -16 3519.82 398.075  -2
  12   1   1 3519.82 398.075   1
  12   1   2 1945.24 228.262   1
  12   1   3 687.987 257.368   1
   1   1  17 1125.61 547.583  -2
 -12   1  -4 1125.61 547.583   1
   0   1 -17 676.387 397.655  -2
  12   1   5 676.387 397.655   1
  12   1   6 175.235 306.550   1
   1   1 -18 1427.44 674.760  -2
  12   1   7 1427.44 674.760   1
   2   1 -18 1772.71 717.097  -2
  12   1   8 1772.71 717.097   1
  -9   2 -13 2865.01 857.105  -2
  12   2  -8 2865.01 857.105   1
  12   2  -7 1754.81 615.328   1
  -8   2 -14 1281.14 821.403  -2
  12   2  -6 1281.14 821.403   1
   7   2  14 2541.15 471.454  -2
 -12   2   5 2541.15 471.454   1
 -12   2   4 1269.04 337.376   1
 -12   2   3 2471.07 281.239   1
  -5   2 -15 9737.51 424.548  -2
  12   2  -2 9737.51 424.548   1
  12   2  -1 1238.36 229.072   1
  12   2   0 7324.37 365.699   1
  -3   2 -16 2949.17 422.652  -2
  12   2   1 2949.17 422.652   1
 -12   2  -2 4699.07 338.740   1
 -12   2  -3 2591.72 444.255   1
   1   2  17 2184.13 591.036  -2
 -12   2  -4 2184.13 591.036   1
   0   2 -17 851.173 394.704  -2
  12   2   5 851.173 394.704   1
  12   2   6 353.894 310.839   1
   1   2 -18 4588.84 716.552  -2
  12   2   7 4588.84 716.552   1
   2   2 -18 2962.00 728.265  -2
  12   2   8 2962.00 728.265   1
  12   2   9 941.327 534.686   1
  -9   3 -13 1995.60 800.489  -2
  12   3  -8 1995.60 800.489   1
  12   3  -7 168.851 543.935   1
  12   3  -6 143.957 499.323   1
  -7   3 -14 652.521 673.455  -2
  12   3  -5 652.521 673.455   1
  12   3  -4 845.436 276.689   1
 -12   3   3 233.310 328.021   1
  -6   3 -15 2564.70 670.939  -2
  12   3  -3 2564.70 670.939   1
  -5   3 -15 2279.20 432.802  -2
  12   3  -2 2279.20 432.802   1
  12   3  -1 1501.46 308.572   1
  12   3   0 1770.75 314.239   1
  -3   3 -16 2151.56 445.357  -2
  12   3   1 2151.56 445.357   1
 -12   3  -2 1165.79 461.534   1
  -2   3 -16 1340.54 550.548  -2
  12   3   2 1340.54 550.548   1
  12   3   3 265.770 296.293   1
   1   3  17 1404.28 424.607  -2
 -12   3  -4 1404.28 424.607   1
   0   3  17 421.911 411.224  -2
 -12   3  -5 421.911 411.224   1
 -12   3  -6 248.930 303.955   1
   1   3 -18 1744.15 657.286  -2
  12   3   7 1744.15 657.286   1
   2   3 -18 2269.84 678.555  -2
  12   3   8 2269.84 678.555   1
  12   3   9 50.2672 454.243   1
 -12   4   4 3967.59 462.449   1
 -12   4   3 2169.85 437.753   1
  -5   4 -15 340.012 396.171  -2
  12   4  -2 340.012 396.171   1
  12   4  -1 918.228 332.061   1
  12   4   0 39.0068 305.609   1
  -3   4 -16 3990.15 495.283  -2
  12   4   1 3990.15 495.283   1
 -12   4  -2 482.970 469.161   1
  -2   4 -16 2531.20 594.813  -2
  12   4   2 2531.20 594.813   1
  12   4   3 2069.00 338.447   1
   0   4  17 7162.54 480.432  -2
 -12   4  -5 7162.54 480.432   1
  12   4   6 3035.93 519.597   1
   7   5  14 756.963 574.182  -2
 -12   5   5 756.963 574.182   1
 -12   5   4 604.970 444.689   1
 -12   5   3 264.090 428.639   1
   5   5  15 717.570 594.653  -2
 -12   5   2 717.570 594.653   1
 -12   5   1 286.389 454.598   1
  12   5   0 2239.75 363.174   1
  -3   5 -16 659.455 632.308  -2
  12   5   1 659.455 632.308   1
  -2   5 -16 52.6951 624.486  -2
  12   5   2 52.6951 624.486   1
  12   5   3 6.28459 470.667   1
  -1   5 -17 994.344 640.869  -2
  12   5   4 994.344 640.869   1
  13  -2  -2 824.771 514.639   1
  13  -2  -1 2572.53 526.864   1
  -4  -2 -17 1526.25 646.061  -2
  13  -2   0 1526.25 646.061   1
  13  -2   1 2164.46 487.626   1
  13  -2   2 648.607 455.529   1
  -2  -2 -18 1958.54 648.407  -2
  13  -2   3 1958.54 648.407   1
  -1  -2 -18 2419.04 612.252  -2
  13  -2   4 2419.04 612.252   1
  13  -2   5 842.578 468.405   1
   0  -2 -19 2644.98 631.133  -2
  13  -2   6 2644.98 631.133   1
  13  -1  -4 195.887 520.818   1
  -6  -1 -16 343.777 661.774  -2
  13  -1  -3 343.777 661.774   1
  13  -1  -2-153.988 489.537   1
  13  -1  -1-6.33588 483.215   1
  -4  -1 -17 826.986 672.236  -2
  13  -1   0 826.986 672.236   1
  13  -1   1 567.715 483.168   1
  13  -1   2-27.5757 449.042   1
  -2  -1 -18 1490.81 608.891  -2
  13  -1   3 1490.81 608.891   1
  -1  -1 -18 1174.84 591.290  -2
  13  -1   4 1174.84 591.290   1
  13  -1   5 271.134 421.100   1
  13   0  -5 3241.98 626.328   1
  13   0  -4 689.991 523.798   1
  -6   0 -16 5692.53 831.169  -2
  13   0  -3 5692.53 831.169   1
  13   0  -2 164.084 504.465   1
  13   0  -1 2649.94 566.437   1
  -4   0 -17 1705.54 730.067  -2
  13   0   0 1705.54 730.067   1
  13   0   1 3272.69 533.516   1
  13   0   2 223.943 434.223   1
  -8   1 -15 393.548 778.356  -2
  13   1  -6 393.548 778.356   1
  13   1  -5 309.235 526.073   1
  13   1  -4 138.954 519.683   1
  -6   1 -16-42.2826 728.912  -2
  13   1  -3-42.2826 728.912   1
  13   1  -2-97.3798 447.609   1
  13   1  -1-99.9376 305.767   1
  -4   1 -17 463.389 379.201  -2
  13   1   0 463.389 379.201   1
 -13   1  -1 32.4980 396.166   1
  -8   2 -15 2320.77 816.248  -2
  13   2  -6 2320.77 816.248   1
  -6   2 -16 2270.56 719.644  -2
  13   2  -3 2270.56 719.644   1
  13   2  -2 271.532 463.203   1
  13   2  -1 1791.04 317.277   1
  -4   2 -17 1292.68 413.842  -2
  13   2   0 1292.68 413.842   1
 -13   2  -1 1697.19 444.379   1
 -13   2  -2 520.131 444.305   1
   2   2  18 1933.50 643.020  -2
 -13   2  -3 1933.50 643.020   1
  13   3  -2 9.34082 293.240   1
  13   3  -1 257.409 304.014   1
  -4   3 -17 166.081 412.891  -2
  13   3   0 166.081 412.891   1
 -13   3  -1 253.240 446.136   1
  -3   3 -17 349.373 584.270  -2
  13   3   1 349.373 584.270   1
 -13   3  -2-89.4931 464.664   1
 -13   3  -3 26.8552 463.288   1
  -1   3 -18 1525.86 652.869  -2
  13   3   4 1525.86 652.869   1
 -13   4   2 1784.60 462.771   1
 -13   4   1 718.967 437.566   1
  -4   4 -17 5837.37 560.708  -2
  13   4   0 5837.37 560.708   1
  -3   4 -17 2303.43 659.816  -2
  13   4   1 2303.43 659.816   1
  -1   4 -18 4566.09 692.004  -2
  13   4   4 4566.09 692.004   1
  14  -1   0-181.318 507.520   1
  14  -1   1 545.843 476.322   1
  14   0  -2 4809.86 646.697   1
   0 -10  -2 2939.52 316.005   2
   0 -10  -5 4308.55 508.544   2
   0  -9  -1 283.030 365.125   2
   0  -9  -2 1079.01 250.267   2
   0  -9   5 912.414 623.092   2
   0  -9   8 159.140 366.107   2
   0  -8   1 18172.2 794.880   2
   0  -8  -2 25.4224 135.202   2
   0  -8   5 2313.10 312.332   2
   0  -8   8 939.175 355.006   2
   0  -8  11 8180.87 952.336   2
   0  -7   1-18.7857 57.2654   2
   0  -7   2 3363.42 95.3826   2
   0  -7  -3 4880.86 148.675   2
   0  -7   4 61.8314 105.004   2
   0  -7   5 2409.88 85.0204   2
   0  -7   8 690.558 191.198   2
   0  -7  11 70.5155 225.033   2
   0  -7 -12 1922.58 464.056   2
   0  -7 -14 243.346 554.264   2
   0  -6  -1 330.827 45.9326   2
   0  -6  -2 212.056 54.5626   2
   0  -6  -4 2714.60 90.0002   2
   0  -6   5 11456.3 92.7631   2
   0  -6  -6 5771.50 161.987   2
   0  -6  -8 2660.10 146.099   2
   0  -6 -11 136.115 243.132   2
   0  -6 -12 150.983 246.585   2
   0  -6  15 3753.15 510.935   2
   0  -5  -1 736.702 42.2716   2
   0  -5   2 6394.88 77.6138   2
   0  -5  -4 1834.37 67.0271   2
   0  -5  -5 6751.24 97.7448   2
   0  -5   6 999.454 119.658   2
   0  -5   8 4280.91 126.833   2
   0  -5 -11 9.40242 231.947   2
   0  -5  12 357.676 335.473   2
   0  -5 -15 2725.97 278.527   2
   0  -4   1 46018.4 161.780   2
   0  -4   2 12301.5 84.6768   2
   0  -4  -4 131.779 44.6418   2
   0  -4  -5 7700.66 89.1077   2
   0  -4  -6 211.555 121.505   2
   0  -4   8 1773.90 105.998   2
   0  -4  -9 502.290 165.496   2
   0  -4 -11 19179.3 433.644   2
   0  -4  12 6180.40 268.378   2
   0  -4 -15 1088.90 247.585   2
   0  -3   1 2052.63 54.8692   2
   0  -3   2 11493.9 75.4499   2
   0  -3  -4 20734.8 111.180   2
   0  -3  -5 5028.90 73.1282   2
   0  -3  -6 1706.13 99.0910   2
   0  -3   8 10586.7 143.567   2
   0  -3   9 469.477 134.062   2
   0  -3 -11 139.252 146.077   2
   0  -3  12 161.012 181.242   2
   0  -3 -15 1627.44 254.548   2
   0  -3 -18 283.052 447.849   2
   0  -2   1 530.129 37.5395   2
   0  -2   2 11987.0 64.5424   2
   0  -2  -3 15925.5 208.036   2
   0  -2  -4 55979.8 159.835   2
   0  -2  -5 3735.35 94.9414   2
   0  -2   6 31180.0 272.350   2
   0  -2   8 31361.1 272.917   2
   0  -2   9 6630.96 191.466   2
   0  -2  11 300.258 158.690   2
   0  -2  12 246.303 140.979   2
   0  -2 -14 10051.3 366.414   2
   0  -2 -15 1563.79 243.532   2
   0  -2 -18 1629.89 476.773   2
   0  -1   1 510.795 39.8034   2
   0  -1  -2 4214.97 58.5489   2
   0  -1   3 1273.62 124.886   2
   0  -1   4 58001.0 221.309   2
   0  -1   5 1792.91 85.6603   2
   0  -1   6 3955.01 111.836   2
   0  -1  -7 767.302 225.449   2
   0  -1   8 24167.0 227.374   2
   0  -1   9 124.353 132.979   2
   0  -1  11 74.7415 129.841   2
   0  -1 -12 350.262 108.180   2
   0  -1 -14 1064.52 164.661   2
   0  -1 -15 1006.56 221.687   2
   0  -1 -18 1189.04 455.553   2
   0   0   2 29549.7 183.480   2
   0   0   3 27.8176 53.5299   2
   0   0   4 386.866 66.5998   2
   0   0   5 8.61261 67.9751   2
   0   0   6 6498.17 122.766   2
   0   0  -8 500.696 76.8923   2
   0   0   9 32.2356 80.9060   2
   0   0 -11 144.447 137.654   2
   0   0 -12 33826.5 353.148   2
   0   0 -14 796.344 166.176   2
   0   0 -15-29.8506 199.679   2
   0   0 -18 2844.70 582.632   2
   0   1  -1 479.325 34.4216   2
   0   1  -2 4318.14 64.4012   2
   0   1  -3 1311.11 184.871   2
   0   1  -4 55945.0 190.944   2
   0   1  -5 1544.73 74.7379   2
   0   1  -6 3650.42 115.008   2
   0   1  -8 22175.4 185.037   2
   0   1  -9 146.727 98.3501   2
   0   1 -11 59.9950 133.602   2
   0   1 -12 346.946 139.811   2
   0   1 -14 976.837 187.325   2
   0   1 -15 892.881 164.779   2
   0   1 -18 1510.47 535.555   2
   0   2  -1 517.342 50.4266   2
   0   2  -2 12250.7 94.5033   2
   0   2  -4 54698.4 231.530   2
   0   2  -5 3508.18 75.4100   2
   0   2  -6 29457.3 473.458   2
   0   2  -8 29860.2 205.300   2
   0   2  -9 6180.03 142.281   2
   0   2 -11 369.003 129.136   2
   0   2 -12 235.983 132.790   2
   0   2 -14 10413.7 342.911   2
   0   2 -15 1577.93 254.191   2
   0   2 -18 1342.28 535.241   2
   0   3  -1 2032.72 70.6187   2
   0   3  -2 11094.1 108.154   2
   0   3  -4 20183.5 148.581   2
   0   3  -5 4902.12 101.372   2
   0   3  -8 8979.29 122.958   2
   0   3  -9 362.875 89.7921   2
   0   3 -11 136.486 119.050   2
   0   3 -12 134.166 128.400   2
   0   3  14 1422.33 364.530   2
   0   3 -15 1446.49 263.685   2
   0   3 -18 371.130 503.988   2
   0   4   1 44635.9 205.241   2
   0   4  -2 11622.6 138.844   2
   0   4  -4 130.424 83.7412   2
   0   4   5 7585.19 139.085   2
   0   4  -8 1629.59 126.967   2
   0   4  -9 509.273 141.191   2
   0   4 -11 17777.4 323.739   2
   0   4 -12 6140.52 251.522   2
   0   4  14 666.454 441.967   2
   0   4 -15 1061.65 242.836   2
   0   4 -18 404.809 479.885   2
   0   5  -1 767.500 85.7591   2
   0   5  -2 6357.48 124.113   2
   0   5  -4 1625.00 100.421   2
   0   5  -5 6622.75 151.745   2
   0   5  -8 3826.81 186.997   2
   0   5  -9 254.034 181.716   2
   0   5 -11 55.4507 253.328   2
   0   5  12 307.007 393.449   2
   0   5  14 134.053 440.807   2
   0   5 -15 2836.84 270.197   2
   0   6  -1 363.757 93.0258   2
   0   6  -2 202.704 92.2433   2
   0   6   4 2650.15 137.937   2
   0   6  -5 10434.7 183.286   2
   0   6  -6 4660.82 229.742   2
   0   6  -8 3659.15 303.533   2
   0   6   9 13357.9 598.017   2
   0   6 -11 209.974 276.419   2
   0   6  12-38.8252 429.667   2
   0   6  14 228.415 496.989   2
   0   7  -1 8.74733 157.950   2
   0   7  -2 3109.79 190.188   2
   0   7   4 96.2521 98.6438   2
   0   7  -5 2257.21 274.936   2
   0   7  -8 368.986 275.585   2
   0   7   9 223.356 390.113   2
   0   7 -11 89.9303 309.609   2
   0   7  12 1596.48 486.819   2
   0   8  -1 18499.3 333.176   2
   0   8  -2 0.49441 187.798   2
   0   8   4 957.589 385.089   2
   0   8  -5 2490.58 310.999   2
   0   8  -8 904.538 314.818   2
   0   8   9 2298.92 490.431   2
   0   9  -1 169.338 209.097   2
   0   9  -2 1150.15 221.282   2
   0   9   4 1371.61 425.931   2
   0   9  -5 209.113 303.565   2
   0   9  -8 66.6983 340.986   2
   0  10   1 462.086 332.484   2
   0  10   2 3227.84 312.093   2
   0  10   4 1613.09 499.660   2
   1 -10  -4 3088.11 667.154   2
  -1 -10   1 763.444 440.835   2
  -1 -10  -3 4774.02 476.348   2
  -1 -10  -6 2224.50 480.579   2
  -1  -9   7 1661.32 681.243   2
   1  -9  -4 1036.13 401.484   2
  -1  -9   1 1330.99 395.694   2
  -1  -9   0 1438.23 379.705   2
   1  -9   2 440.041 261.505   2
  -1  -9  -3 121.883 251.247   2
   1  -9   6 1367.14 346.452   2
  -1  -9  -9 656.336 468.939   2
  -1  -8  10 4944.23 811.245   2
  -1  -8   7 677.313 345.522   2
   1  -8  -4 4183.49 279.061   2
  -1  -8   1 1189.58 155.886   2
  -1  -8   0 13699.5 332.308   2
  -1  -8  -2 7080.82 394.638   2
  -1  -8  -3 495.947 185.359   2
  -1  -8  -6 5920.53 289.414   2
   1  -8   9 817.262 280.575   2
  -1  -7  14 29.5933 400.641   2
  -1  -7  11 51.8492 287.674   2
  -1  -7  10 1305.89 285.042   2
  -1  -7   8 605.947 559.563   2
  -1  -7   7 2213.01 206.026   2
  -1  -7   4 2936.53 122.989   2
  -1  -7   1 1953.08 45.7236   2
  -1  -7   0 2122.11 85.5210   2
  -1  -7  -2 674.532 66.4727   2
   1  -7   3 410.670 74.0571   2
   1  -7   5 754.375 173.662   2
   1  -7   6 1522.28 116.445   2
   1  -7   7 1696.36 208.444   2
   1  -7   9 445.090 180.060   2
  -1  -7 -12 341.413 260.364   2
   1  -7  13 2252.01 404.034   2
  -1  -6  14 7601.42 428.876   2
  -1  -6  11 1887.91 303.009   2
  -1  -6  10 3604.09 320.334   2
  -1  -6   8 15364.4 464.001   2
  -1  -6   7 1996.78 116.926   2
   1  -6  -5 2791.23 177.486   2
  -1  -6   4 15369.4 120.628   2
  -1  -6   3 988.308 174.256   2
  -1  -6   1 660.336 47.2361   2
  -1  -6   0 1235.67 64.4399   2
  -1  -6  -2 16615.7 107.761   2
   1  -6   3 1031.34 66.2745   2
   1  -6   5 2709.95 105.654   2
  -1  -6  -6 4177.24 92.8993   2
   1  -6   9 1334.69 143.164   2
  -1  -6 -10 3911.96 237.595   2
  -1  -6 -12 2323.73 283.840   2
  -1  -6 -13 51.8519 230.603   2
   1  -6  16 974.416 438.137   2
  -1  -5  14 1257.93 310.464   2
  -1  -5  11 252.901 242.836   2
  -1  -5  10 2941.04 246.245   2
  -1  -5   8 1418.15 107.743   2
  -1  -5   7 3073.67 110.319   2
   1  -5  -5 871.215 152.980   2
  -1  -5   4 6739.08 75.8658   2
  -1  -5   3 532.898 65.0314   2
  -1  -5   1 1461.28 56.8880   2
   1  -5   0 1641.59 67.2945   2
   1  -5   2 1008.72 53.1267   2
   1  -5   3 546.734 52.1423   2
   1  -5   5 842.373 78.9455   2
  -1  -5  -6 799.465 61.9252   2
  -1  -5  -8 1170.35 252.043   2
   1  -5   9 806.177 120.155   2
   1  -5  10 3294.96 298.177   2
  -1  -5 -12 658.443 212.774   2
  -1  -5 -13 1512.74 280.305   2
   1  -5  16 1535.51 477.892   2
  -1  -4  14 645.162 287.226   2
  -1  -4  13 1656.98 365.429   2
  -1  -4  11 6549.64 328.362   2
  -1  -4  10 7321.58 187.897   2
  -1  -4   8 1780.33 90.5817   2
  -1  -4   7 3065.42 95.9320   2
   1  -4  -5 4384.45 121.935   2
   1  -4  -4 5247.79 84.5633   2
   1  -4  -3 3659.80 72.7608   2
   1  -4  -2 5744.58 102.813   2
  -1  -4   1 14423.3 110.687   2
   1  -4   0 32593.9 145.440   2
   1  -4   2 5531.49 65.0563   2
   1  -4   3 3584.18 58.7488   2
   1  -4   5 4324.57 77.9315   2
   1  -4   6 17472.7 125.662   2
  -1  -4  -9 3990.38 134.595   2
  -1  -4 -10 6988.49 215.829   2
  -1  -4 -12 10661.8 308.681   2
  -1  -4 -13 1372.41 231.347   2
  -1  -4 -16 3964.47 303.564   2
   1  -3 -17 347.987 416.680   2
  -1  -3  14 3246.25 325.201   2
  -1  -3  13 1329.08 355.208   2
  -1  -3  11 539.802 117.082   2
  -1  -3  10 2613.40 133.251   2
  -1  -3   8 4265.96 113.618   2
  -1  -3   7 4801.98 81.9798   2
   1  -3  -5 2262.12 72.1390   2
   1  -3  -4 5785.29 89.8636   2
   1  -3  -3 1638.65 66.3587   2
   1  -3  -2 1515.28 90.1072   2
  -1  -3   1 2509.15 69.6758   2
  -1  -3   0 737.934 41.8413   2
   1  -3   2 1517.85 49.8599   2
   1  -3   3 1728.89 50.6628   2
   1  -3   5 2334.10 64.0612   2
  -1  -3  -6 810.776 59.0711   2
  -1  -3  -7 4711.23 297.131   2
  -1  -3  -9 395.758 127.339   2
  -1  -3 -10 2908.42 184.500   2
  -1  -3 -12 1499.68 196.374   2
  -1  -3 -13 1055.80 214.032   2
  -1  -3 -16 651.628 251.913   2
   1  -2 -17 831.131 269.994   2
  -1  -2  14 2902.36 245.985   2
  -1  -2  11 1227.48 105.374   2
  -1  -2  10 4379.30 199.149   2
  -1  -2   8 8414.60 127.207   2
  -1  -2   7 14261.7 149.955   2
   1  -2  -6 4213.70 135.007   2
  -1  -2   5 12283.7 114.123   2
   1  -2  -4 6832.09 89.4797   2
   1  -2  -3 42226.4 164.093   2
   1  -2  -2 9392.58 98.5783   2
  -1  -2   1 4699.82 74.0249   2
   1  -2   0 110.288 57.6218   2
   1  -2   2 9439.70 70.0485   2
   1  -2   3 43028.7 151.015   2
   1  -2   5 12492.1 121.752   2
  -1  -2  -6 3971.69 81.8293   2
  -1  -2  -9 15151.1 213.972   2
  -1  -2 -10 4474.47 192.716   2
  -1  -2 -12 3643.18 190.794   2
  -1  -2 -13 5832.54 297.348   2
  -1  -2 -15 6443.07 491.858   2
  -1  -2 -16 2079.58 271.837   2
   1  -1 -17 150.792 249.377   2
  -1  -1  14 5177.72 260.471   2
  -1  -1  13 931.563 129.200   2
  -1  -1  11 235.782 118.982   2
  -1  -1  10 2871.74 132.510   2
  -1  -1   8 5011.29 98.9077   2
  -1  -1   7 9055.53 175.563   2
  -1  -1   6 201.466 147.295   2
  -1  -1   5 2611.34 93.7414   2
  -1  -1   4 3711.71 88.6336   2
  -1  -1   3 4259.98 86.6624   2
   1  -1  -2 629.441 60.6709   2
  -1  -1   1 746.456 41.8037   2
  -1  -1   0 37.0721 52.6879   2
   1  -1   2 685.957 49.6568   2
   1  -1   3 4376.70 77.2747   2
  -1  -1  -5 2572.96 80.9139   2
  -1  -1  -6 225.989 83.5711   2
  -1  -1  -7 8287.46 285.064   2
  -1  -1  -8 4557.20 254.829   2
  -1  -1  -9 210.419 102.154   2
  -1  -1 -10 3150.46 151.572   2
   1  -1  12 914.990 144.519   2
  -1  -1 -13 988.226 237.563   2
  -1  -1 -15 1165.42 265.610   2
  -1  -1 -16 1186.90 248.080   2
   1   0 -17 6888.10 316.235   2
   1   0 -14 46.8447 133.202   2
   1   0 -13 4286.40 169.013   2
  -1   0  11 24130.1 287.311   2
  -1   0  10 4696.48 163.474   2
   1   0  -8 187.923 81.9022   2
  -1   0   7 10945.8 113.050   2
  -1   0   6 3814.48 83.2754   2
  -1   0   5 25528.2 143.992   2
  -1   0   4 1537.73 63.3009   2
  -1   0   3 6293.96 68.9252   2
  -1   0   2 146.750 62.3714   2
  -1   0   1 40097.4 291.311   2
  -1   0  -2 147.088 47.2397   2
  -1   0  -3 6985.69 86.3214   2
  -1   0  -5 27193.2 184.629   2
  -1   0  -6 3961.65 108.847   2
  -1   0  -7 12129.7 244.693   2
  -1   0  -9 4855.47 132.053   2
  -1   0 -10 3936.24 133.768   2
  -1   0 -12 4269.33 152.639   2
  -1   0 -13 3932.70 203.231   2
  -1   0 -15 1473.06 227.725   2
  -1   0 -16 2555.29 290.798   2
   1   1 -17 19.3626 310.070   2
   1   1 -14 5281.76 186.685   2
   1   1 -13 948.333 145.886   2
  -1   1  11 487.065 119.026   2
   1   1 -10 3057.15 126.175   2
  -1   1   8 5272.04 135.978   2
  -1   1   7 8560.10 120.855   2
   1   1  -6 241.806 101.483   2
  -1   1   5 2545.97 80.6418   2
  -1   1   4 3439.97 81.3023   2
  -1   1   3 3982.05 62.0658   2
   1   1  -2 611.067 50.5708   2
  -1   1   1 1258.99 41.3236   2
  -1   1   0 35.9733 47.4563   2
  -1   1  -2 625.653 60.0028   2
  -1   1  -3 4208.01 77.6296   2
  -1   1  -5 2451.43 85.7217   2
  -1   1  -6 226.161 84.3630   2
  -1   1  -9 287.738 120.163   2
  -1   1 -10 2818.22 156.110   2
  -1   1 -12 911.470 161.351   2
  -1   1 -13 948.758 166.455   2
  -1   1 -15 1039.50 243.206   2
  -1   1 -16 926.754 253.546   2
  -1   1 -18 586.716 540.290   2
   1   2 -17 879.323 335.718   2
   1   2 -14 2871.70 164.772   2
   1   2 -13 5930.78 344.749   2
   1   2 -11 967.110 129.989   2
   1   2 -10 4368.96 148.269   2
  -1   2   8 8751.23 126.577   2
   1   2  -7 14205.7 133.709   2
   1   2  -6 3962.47 94.8800   2
  -1   2   5 11939.9 121.596   2
  -1   2   4 6659.02 89.2280   2
  -1   2   3 40995.3 140.964   2
  -1   2   2 8840.02 156.048   2
  -1   2   1 4644.90 87.1125   2
  -1   2   0 108.912 68.7047   2
  -1   2  -2 9380.12 81.1039   2
  -1   2  -3 41049.5 161.517   2
  -1   2  -5 11550.9 95.1196   2
  -1   2  -6 3890.83 68.1807   2
  -1   2  -9 13942.4 198.776   2
  -1   2 -10 4165.85 171.929   2
  -1   2 -12 3447.82 183.563   2
  -1   2 -13 5541.46 214.283   2
  -1   2 -15 6673.21 250.309   2
  -1   2 -16 2400.31 271.159   2
  -1   3  17 352.050 315.985   2
   1   3 -14 3348.54 227.110   2
   1   3 -11 453.905 108.048   2
   1   3 -10 2322.39 103.742   2
   1   3  -8 4122.59 154.008   2
   1   3  -7 4724.94 125.228   2
   1   3  -5 2194.95 161.878   2
   1   3  -4 5789.13 78.0421   2
   1   3  -3 1607.88 54.4592   2
  -1   3   1 2318.54 84.6750   2
  -1   3   0 775.945 75.5271   2
  -1   3  -2 1531.53 66.7386   2
  -1   3  -3 1691.84 77.2150   2
  -1   3  -5 2218.89 74.2569   2
  -1   3  -6 793.302 80.1247   2
  -1   3  -9 436.584 101.146   2
   1   3  10 2261.48 152.189   2
  -1   3 -12 1166.41 140.868   2
  -1   3 -13 948.315 148.948   2
   1   3  15 797.218 443.776   2
   1   3  16 724.698 235.723   2
  -1   4  17 2078.42 344.508   2
   1   4 -14 494.770 197.050   2
   1   4 -13 1599.48 238.357   2
   1   4 -11 6607.62 279.444   2
   1   4 -10 6945.22 205.723   2
   1   4  -8 1782.15 135.609   2
   1   4  -7 2955.33 116.647   2
  -1   4   4 5013.64 93.7958   2
   1   4  -3 3179.41 112.433   2
  -1   4   1 13832.3 146.724   2
  -1   4   0 32314.5 201.675   2
  -1   4  -2 5589.85 97.5869   2
  -1   4  -3 3751.94 96.8051   2
  -1   4  -5 4411.82 147.821   2
   1   4   6 17307.3 217.539   2
  -1   4  -9 3343.93 114.648   2
   1   4  10 5577.86 164.632   2
  -1   4 -12 9945.74 375.706   2
  -1   4 -13 1394.99 285.941   2
   1   4  15 636.977 439.275   2
  -1   4 -16 3370.64 348.978   2
  -1   5  17 128.358 391.922   2
   1   5 -16 1149.68 471.894   2
   1   5 -14 1169.27 194.392   2
  -1   5  13 1333.79 201.402   2
  -1   5  11 117.228 154.537   2
   1   5 -10 2707.00 154.048   2
   1   5  -8 1324.01 130.814   2
   1   5  -7 2704.80 143.407   2
  -1   5   4 5674.32 100.433   2
  -1   5   3 503.447 111.172   2
  -1   5   1 1327.86 105.387   2
  -1   5   0 1534.14 104.208   2
  -1   5  -2 1123.36 105.105   2
  -1   5  -3 505.202 88.4129   2
  -1   5  -5 955.946 124.916   2
  -1   5  -6 795.512 123.566   2
  -1   5  -9 580.705 170.071   2
   1   5  10 2816.32 403.963   2
  -1   5 -12 757.581 278.895   2
   1   5  13 1544.12 446.827   2
   1   5  15 684.493 506.118   2
  -1   5 -16 975.144 458.387   2
   1   6 -14 7645.69 422.254   2
  -1   6  13 163.608 440.067   2
  -1   6  11 2055.52 442.732   2
  -1   6  10 3797.98 221.029   2
  -1   6   8 15288.9 269.363   2
   1   6  -7 2096.91 268.252   2
   1   6  -6 3952.60 156.443   2
   1   6  -4 14806.6 303.913   2
  -1   6   3 1078.71 220.524   2
  -1   6   1 549.246 114.793   2
  -1   6   0 1114.36 116.212   2
  -1   6  -2 16481.2 209.406   2
  -1   6  -3 1073.10 131.270   2
   1   6   5 2649.14 199.889   2
  -1   6  -6 4262.08 200.826   2
  -1   6  -9 1045.24 275.772   2
   1   6  10 3894.28 463.757   2
   1   6  12 2115.88 468.362   2
   1   6  13 207.367 438.968   2
  -1   6 -16 1304.40 509.868   2
   1   7 -14 32.5671 464.757   2
  -1   7  11-120.610 415.296   2
  -1   7  10 1244.23 424.334   2
  -1   7   8 404.088 373.374   2
   1   7  -7 2240.30 295.940   2
   1   7  -4 2769.57 217.880   2
  -1   7   3 418.525 230.601   2
  -1   7   1 1990.21 138.241   2
  -1   7   0 2006.35 132.476   2
  -1   7  -2 590.407 118.729   2
  -1   7  -3 339.162 125.018   2
   1   7   5 842.274 354.409   2
  -1   7  -6 1736.67 284.220   2
  -1   7  -9 580.012 293.843   2
   1   7  10 1587.11 439.150   2
   1   7  12 786.281 455.653   2
   1   8 -10 4121.75 379.107   2
  -1   8   8 3004.23 483.414   2
   1   8  -7 657.738 307.517   2
   1   8  -4 4138.26 264.216   2
  -1   8   3 599.215 267.396   2
  -1   8   1 1254.28 201.372   2
   1   8   0 12628.1 337.825   2
  -1   8  -2 6426.60 244.995   2
  -1   8  -3 573.693 225.628   2
   1   8   5 3292.23 456.546   2
  -1   8  -6 6877.07 385.161   2
  -1   8  -9 449.911 310.657   2
   1   8  10 3926.30 536.604   2
  -1   9   8 66.0319 453.022   2
   1   9  -7 933.949 335.970   2
   1   9  -4 783.356 251.529   2
  -1   9   3 102.021 388.703   2
  -1   9   1 1200.81 223.456   2
  -1   9   0 1394.90 249.756   2
  -1   9  -2 471.501 238.840   2
   1   9   3-46.3427 277.633   2
   1   9   5 772.555 425.122   2
  -1   9  -6 1584.82 344.554   2
  -1  10   4 2922.37 501.252   2
  -1  10   3 4619.58 542.924   2
  -1  10   1 764.403 249.396   2
  -1  10   0 1786.11 353.209   2
   1  10   2 2953.48 377.053   2
  -1  10  -3 4403.66 413.794   2
   2 -10  -6 135.090 597.736   2
   2 -10  -3 2001.70 647.326   2
   2 -10   0 179.675 636.352   2
  -2 -10  -4 3311.03 457.857   2
   2  -9  -6 262.863 285.630   2
   2  -9  -3 952.506 387.762   2
  -2  -9   0-9.67730 215.821   2
   2  -9   1 934.989 265.028   2
   2  -9   4 1381.16 332.986   2
   2  -9   7 295.440 367.034   2
  -2  -8  10 1833.24 734.377   2
  -2  -8   9 1992.99 394.915   2
  -2  -8   6 1959.17 345.123   2
   2  -8  -3 3331.85 275.238   2
  -2  -8   0 4968.71 206.799   2
  -2  -8  -1 2668.97 201.451   2
   2  -8   3 2848.36 270.697   2
  -2  -8  -4-41.9291 276.545   2
  -2  -8  -7 8213.97 325.336   2
   2  -8  10 1375.22 286.953   2
  -2  -7  13 1098.33 396.678   2
  -2  -7  10 304.238 277.922   2
  -2  -7   9 3035.60 300.109   2
  -2  -7   6 1190.08 191.640   2
  -2  -7   3 2364.69 124.334   2
  -2  -7   2 34.8480 178.047   2
  -2  -7   0-20.0313 113.213   2
  -2  -7  -1 4856.91 93.9969   2
   2  -7   3 2080.71 96.1877   2
   2  -7   4 1340.75 114.564   2
   2  -7   6 1152.92 212.087   2
   2  -7   7 304.642 120.055   2
   2  -7  10 431.688 184.881   2
  -2  -6  13 7463.14 490.216   2
  -2  -6  10 2142.20 299.021   2
  -2  -6   9 11594.8 328.512   2
  -2  -6   7 1642.71 127.412   2
   2  -6  -6 201.282 95.5538   2
  -2  -6   3 24130.5 232.512   2
  -2  -6   2 766.305 175.817   2
  -2  -6   0 6398.77 68.6876   2
  -2  -6  -1 18156.9 146.020   2
   2  -6   3 23260.7 165.498   2
   2  -6   4 309.350 78.4124   2
   2  -6   6 254.655 145.940   2
   2  -6   7 1480.20 126.781   2
   2  -6  10 2025.53 173.590   2
   2  -6  11 4143.11 359.740   2
  -2  -6 -13 8728.52 333.303   2
   2  -6  14 174.970 386.967   2
   2  -6  16 258.556 443.346   2
  -2  -5  13 1407.71 310.725   2
  -2  -5  12 875.782 334.722   2
  -2  -5  10 56.7078 217.539   2
  -2  -5   9 5422.34 143.630   2
  -2  -5   7 910.687 113.332   2
   2  -5  -6 619.087 91.2491   2
   2  -5  -4 2174.55 145.236   2
   2  -5  -3 2860.65 109.019   2
   2  -5  -2 3878.10 132.699   2
  -2  -5   0 162.781 43.3339   2
  -2  -5  -1 10744.7 103.774   2
   2  -5   3 2959.37 86.9037   2
   2  -5   4 2344.39 73.3855   2
  -2  -5  -6 637.796 105.334   2
   2  -5   7 982.586 80.5219   2
  -2  -5 -10 84.1997 149.365   2
   2  -5  11 2193.91 331.314   2
   2  -5  13 1747.26 200.285   2
  -2  -5 -14 1045.33 299.692   2
  -2  -4  16 2790.04 469.762   2
  -2  -4  13 790.879 287.054   2
  -2  -4  10 1134.88 245.794   2
  -2  -4   9 992.407 83.5570   2
  -2  -4   7 17472.4 193.337   2
   2  -4  -6 22642.4 209.506   2
  -2  -4   4 14693.1 140.543   2
   2  -4  -3 1536.36 65.4138   2
   2  -4  -2 1069.52 88.2366   2
  -2  -4   0 73.0128 41.3093   2
  -2  -4  -1 5500.18 71.7704   2
   2  -4   3 1171.13 62.5132   2
   2  -4   4 14626.6 112.597   2
  -2  -4  -6 23316.2 205.691   2
   2  -4   7 17477.9 151.707   2
   2  -4  10 1075.93 132.732   2
  -2  -4 -11 7202.88 249.150   2
  -2  -4 -13 689.938 192.002   2
  -2  -4 -14 1393.44 243.451   2
  -2  -4 -16 2168.90 577.660   2
   2  -3 -16 126.448 317.884   2
  -2  -3  13 2998.14 311.582   2
  -2  -3  12 643.431 324.992   2
  -2  -3  10 5605.46 294.673   2
  -2  -3   9 2977.04 80.6222   2
  -2  -3   7 1629.51 78.5986   2
   2  -3  -6 677.178 74.2735   2
  -2  -3   5 549.049 195.766   2
   2  -3  -4 1203.34 60.0106   2
  -2  -3   3 3257.56 70.9971   2
   2  -3  -2 18923.1 133.167   2
  -2  -3   0 118.838 54.7181   2
  -2  -3  -1 9686.32 92.3154   2
   2  -3   3 3351.74 70.3219   2
   2  -3   4 1287.24 60.9774   2
   2  -3   6 785.111 71.5632   2
   2  -3   7 1584.24 82.8299   2
  -2  -3  -8 3369.92 319.758   2
  -2  -3 -10 5572.84 216.987   2
   2  -3  11 949.148 178.565   2
  -2  -3 -13 2757.93 278.379   2
  -2  -3 -14 1029.32 267.166   2
  -2  -3 -17 886.209 324.318   2
   2  -2 -16 513.109 260.505   2
  -2  -2  13 4253.12 324.629   2
  -2  -2  12 7597.00 456.083   2
  -2  -2  10 15699.0 378.169   2
  -2  -2   9 4233.07 255.917   2
  -2  -2   7 2684.20 110.482   2
  -2  -2   6 3443.97 110.056   2
   2  -2  -5 184.148 161.754   2
  -2  -2   4 3451.27 99.8791   2
  -2  -2   3 11052.8 107.745   2
  -2  -2   2 52115.6 153.580   2
   2  -2  -1 7153.84 237.836   2
  -2  -2   0 43798.7 165.952   2
  -2  -2  -1 7371.65 86.8567   2
  -2  -2  -3 12710.5 100.920   2
  -2  -2  -4 3368.03 75.4474   2
   2  -2   6 3643.23 96.6918   2
  -2  -2  -7 2578.63 95.9895   2
  -2  -2 -10 16973.9 243.177   2
  -2  -2 -11 2554.27 197.807   2
  -2  -2 -13 3846.52 280.772   2
  -2  -2 -14 9660.52 369.947   2
  -2  -2 -16 618.223 319.029   2
  -2  -2 -17 507.226 281.532   2
   2  -1 -16 73.8069 229.854   2
  -2  -1  13 939.862 273.780   2
  -2  -1  12 2287.55 337.077   2
  -2  -1  10 10933.9 331.078   2
  -2  -1   9 1561.74 95.7020   2
  -2  -1   7 218.236 73.7919   2
   2  -1  -6 332.290 95.9712   2
  -2  -1   5 110.213 145.163   2
  -2  -1   4 1212.94 87.8087   2
  -2  -1   3 2803.00 72.5817   2
  -2  -1   2 47924.3 165.633   2
   2  -1  -1 1880.20 102.187   2
   2  -1   0-10.7964 79.4463   2
  -2  -1  -1 2007.56 78.9047   2
  -2  -1  -3 3375.39 97.6600   2
   2  -1   4 1311.57 79.4001   2
  -2  -1  -6 332.708 76.0392   2
  -2  -1  -7 261.476 80.9029   2
  -2  -1 -10 11607.0 199.057   2
   2  -1  11 1324.83 176.630   2
  -2  -1 -13 818.245 237.865   2
  -2  -1 -14 2089.94 276.366   2
  -2  -1 -16 96.5470 281.888   2
  -2  -1 -17 330.836 318.392   2
   2   0 -16 7728.06 300.712   2
  -2   0  13 33.2898 136.530   2
   2   0 -12 5178.17 220.638   2
  -2   0  10 2688.71 104.809   2
  -2   0   9 150.423 78.9129   2
  -2   0   7 3845.41 88.7257   2
  -2   0   6 97166.8 283.798   2
  -2   0   5 57.9713 57.0762   2
  -2   0   4 36190.6 161.771   2
   2   0  -3 932.026 62.6888   2
  -2   0   2 377.437 76.8523   2
  -2   0   1 233.614 91.7577   2
  -2   0   0 10171.9 125.830   2
   2   0   1 267.897 47.4078   2
  -2   0  -3 1063.24 70.6515   2
   2   0   4 39451.6 212.634   2
  -2   0  -6 108698. 350.345   2
  -2   0  -7 3857.06 119.610   2
  -2   0 -10 2743.46 173.910   2
  -2   0 -11 1881.60 138.350   2
  -2   0 -13 464.895 229.234   2
  -2   0 -14 633.025 240.941   2
   2   0  16 7765.88 363.763   2
   2   0  17 530.674 292.346   2
   2   1 -16 236.327 295.152   2
  -2   1  13 786.109 135.956   2
   2   1 -12 2573.44 228.583   2
  -2   1  10 11018.2 167.398   2
  -2   1   9 1738.70 97.3417   2
  -2   1   7 246.000 76.5522   2
   2   1  -6 281.474 73.9962   2
   2   1  -5 85.0732 64.8017   2
   2   1  -4 1174.18 66.6405   2
   2   1  -3 2883.78 69.9189   2
  -2   1   2 46418.0 195.820   2
  -2   1   1 1847.54 119.742   2
  -2   1   0 22.9099 76.7555   2
   2   1   1 1928.40 77.7569   2
  -2   1  -3 3318.31 85.2003   2
  -2   1  -4 1288.44 76.7820   2
  -2   1  -6 279.202 115.790   2
  -2   1  -7 239.888 93.7005   2
   2   1  10 10902.3 289.872   2
   2   1  11 1023.22 90.6429   2
  -2   1 -13 680.287 177.885   2
  -2   1 -14 1854.82 207.136   2
  -2   1 -16 160.267 196.445   2
   2   1  17-194.988 423.742   2
   2   2 -16 279.723 289.583   2
   2   2 -13 3669.93 160.311   2
   2   2 -12 7044.41 229.479   2
  -2   2  10 15705.7 309.788   2
  -2   2   9 4008.41 118.329   2
  -2   2   7 2287.34 77.6181   2
  -2   2   6 3041.69 74.8366   2
   2   2  -5 188.422 70.7439   2
  -2   2   4 3238.78 64.9646   2
  -2   2   3 10804.1 83.9863   2
   2   2  -2 51946.7 159.325   2
  -2   2   1 6552.14 136.943   2
   2   2   0 42774.1 143.295   2
   2   2   1 6950.30 66.1977   2
   2   2   3 11503.8 111.755   2
  -2   2  -4 3303.48 84.0102   2
  -2   2  -6 3308.38 87.0880   2
  -2   2  -7 2495.27 82.7354   2
   2   2   8 13492.3 197.343   2
   2   2   9 3935.25 94.4135   2
  -2   2 -10 15021.7 267.327   2
   2   2  11 2147.89 205.214   2
  -2   2 -13 3429.48 208.437   2
  -2   2 -14 8992.83 270.811   2
  -2   2 -16 568.328 286.100   2
   2   2  17 653.502 331.051   2
   2   3 -16 236.102 300.246   2
   2   3 -13 2751.81 206.116   2
   2   3 -12 830.013 206.138   2
   2   3 -10 4448.46 86.9675   2
   2   3  -9 3388.19 85.9955   2
  -2   3   7 1448.59 80.8721   2
  -2   3   6 684.182 65.6905   2
   2   3  -5 573.449 162.827   2
   2   3  -4 1194.52 85.3037   2
  -2   3   3 3132.61 83.0642   2
  -2   3   2 17826.5 119.225   2
  -2   3   0 95.4476 77.2968   2
  -2   3  -1 9160.03 86.8810   2
  -2   3  -3 3200.34 84.9976   2
  -2   3  -4 1234.37 75.2182   2
  -2   3  -6 700.674 89.4560   2
  -2   3  -7 1497.51 82.9290   2
  -2   3 -10 4486.25 194.690   2
  -2   3 -11 811.181 186.923   2
  -2   3 -13 2396.65 198.960   2
  -2   3 -14 826.866 286.066   2
   2   3  16 212.306 449.943   2
  -2   3 -17 233.323 320.971   2
  -2   4  16 2809.94 326.404   2
   2   4 -13 511.708 183.226   2
   2   4 -12 1019.55 305.441   2
   2   4 -10 951.527 120.221   2
   2   4  -9 998.316 110.339   2
   2   4  -7 16554.2 252.925   2
   2   4  -6 21087.5 149.710   2
   2   4  -4 14424.3 442.838   2
  -2   4   3 1345.86 68.8032   2
  -2   4   2 956.273 91.0799   2
  -2   4   0 39.1866 81.8190   2
  -2   4  -1 5215.78 120.389   2
  -2   4  -3 1228.53 74.8357   2
  -2   4  -4 14095.0 151.897   2
   2   4   6 22473.2 361.343   2
  -2   4  -7 16909.0 164.356   2
  -2   4 -10 722.078 146.135   2
   2   4  11 4331.45 219.371   2
  -2   4 -13 616.945 273.055   2
  -2   4 -14 817.362 292.636   2
   2   4  16 2200.51 519.931   2
  -2   4 -17 5269.51 535.571   2
  -2   5  16 142.823 388.702   2
   2   5 -13 1620.27 179.437   2
  -2   5  12 734.121 230.892   2
   2   5 -10 37.8983 125.031   2
   2   5  -9 5397.76 134.371   2
   2   5  -7 883.784 96.4253   2
   2   5  -6 580.495 61.4670   2
  -2   5   4 2152.17 198.623   2
  -2   5   3 2758.29 128.553   2
  -2   5   2 3795.29 135.211   2
  -2   5   0 171.868 95.4174   2
  -2   5  -1 9457.95 149.127   2
  -2   5  -3 2734.89 94.5890   2
  -2   5  -4 2249.37 105.533   2
   2   5   6 799.178 187.046   2
  -2   5  -7 867.594 137.304   2
  -2   5 -10 106.056 255.636   2
   2   5  11 2035.20 412.572   2
  -2   5 -13 1502.47 300.766   2
   2   5  14 799.735 455.851   2
  -2   5 -17 14.1637 489.542   2
  -2   6  13 7039.71 332.407   2
  -2   6  12 536.029 223.534   2
  -2   6  10 1684.85 206.850   2
  -2   6   9 10529.9 551.744   2
   2   6  -7 1473.23 256.877   2
   2   6  -6 260.384 233.271   2
  -2   6   3 23278.1 264.203   2
  -2   6   2 828.156 218.415   2
  -2   6   0 6231.48 148.474   2
  -2   6  -1 16253.1 220.908   2
  -2   6  -3 22085.1 275.660   2
  -2   6  -4 210.288 111.651   2
   2   6   6 165.740 190.553   2
  -2   6  -7 1558.51 149.254   2
  -2   6 -10 2155.19 306.295   2
   2   6  11 4334.73 491.505   2
  -2   6 -13 7928.15 425.023   2
   2   6  14 91.4366 475.564   2
  -2   7  12 38.4827 442.911   2
   2   7 -10 346.178 296.355   2
  -2   7   9 2372.78 423.174   2
  -2   7   7 49.4018 340.858   2
   2   7  -6 1200.86 276.380   2
  -2   7   3 2304.62 184.247   2
   2   7  -2 161.443 193.466   2
  -2   7   0-7.01020 124.139   2
  -2   7  -1 4510.79 163.056   2
   2   7   3 2224.33 179.638   2
  -2   7  -4 1472.53 177.173   2
   2   7   6 1566.40 386.404   2
  -2   7  -7 518.987 271.473   2
  -2   7 -10 277.612 302.418   2
   2   7  11 745.736 447.334   2
  -2   7 -13 589.158 478.113   2
  -2   8  10 1205.20 460.040   2
   2   8  -9 1966.19 342.875   2
  -2   8   7 8298.07 555.748   2
   2   8  -6 1803.09 317.774   2
  -2   8   3 3134.10 250.372   2
  -2   8   2-21.4951 253.921   2
  -2   8   0 4744.17 228.299   2
  -2   8  -1 2459.08 279.092   2
  -2   8  -3 3428.01 255.036   2
  -2   8  -4-39.7056 289.536   2
   2   8   6 2134.87 449.926   2
  -2   8  -7 9031.05 424.708   2
  -2   8 -10 1499.63 352.851   2
  -2   9   7 71.9728 424.842   2
   2   9  -6 433.999 320.355   2
  -2   9   3 1037.89 259.554   2
  -2   9   2 576.987 292.538   2
  -2   9   0 9.04145 229.703   2
  -2   9  -1 964.131 287.982   2
   2   9   3 1020.89 301.670   2
  -2   9  -4 1088.21 321.382   2
   2   9   6 458.205 442.692   2
  -2   9  -7 252.363 340.528   2
  -2  10   3 2071.09 351.286   2
  -2  10   2 4215.65 387.558   2
  -2  10   0 120.803 275.187   2
  -2  10  -1 4616.42 406.391   2
  -2  10  -3 1779.55 474.921   2
   3 -10  -5 807.203 605.618   2
   3 -10  -2 2339.88 641.221   2
   3 -10   1 534.833 714.293   2
   3 -10   2 2152.35 720.313   2
  -3 -10  -5 774.989 433.183   2
   3  -9  -9 555.247 549.518   2
   3  -9  -8 45.0578 411.685   2
   3  -9  -5 273.641 286.072   2
  -3  -9   2 750.992 367.308   2
  -3  -9  -1 826.122 256.459   2
  -3  -9  -2 956.173 289.935   2
  -3  -9  -4 355.811 382.872   2
   3  -9   5 326.316 348.670   2
  -3  -9  -8 169.602 443.119   2
  -3  -8   9 240.204 246.139   2
  -3  -8   8 3102.50 271.666   2
   3  -8  -5 912.810 273.103   2
  -3  -8   2 2600.68 150.821   2
  -3  -8   1 2435.56 269.558   2
  -3  -8  -1 2598.98 178.178   2
  -3  -8  -2 2673.80 178.415   2
  -3  -8  -4 7321.52 277.439   2
   3  -8   5 1264.97 331.978   2
  -3  -8  -8 4893.97 444.559   2
  -3  -7  12 507.707 334.174   2
  -3  -7   8 143.541 222.823   2
  -3  -7   6 303.031 244.881   2
   3  -7  -5 183.706 232.112   2
  -3  -7   2 3101.26 144.774   2
  -3  -7   1 987.567 240.964   2
  -3  -7  -1 879.992 73.3053   2
  -3  -7  -2 2865.43 137.659   2
  -3  -7  -4 623.776 140.754   2
   3  -7   5 188.131 146.872   2
   3  -7   7 3445.90 307.146   2
   3  -7   8 234.233 169.782   2
  -3  -7 -11 390.862 298.095   2
  -3  -7 -14 334.128 524.232   2
  -3  -6  12 3263.62 438.063   2
  -3  -6   9 855.886 233.630   2
  -3  -6   8 9185.49 306.370   2
  -3  -6   5 1118.11 97.6725   2
  -3  -6   2 18803.9 229.413   2
  -3  -6   1 4112.34 184.592   2
  -3  -6  -1 6686.19 111.501   2
  -3  -6  -2 19573.3 166.737   2
   3  -6   4 6598.20 119.221   2
   3  -6   5 1275.91 93.8306   2
   3  -6   7 476.431 145.756   2
  -3  -6  -8 11032.4 212.038   2
   3  -6  11 2568.06 194.925   2
  -3  -6 -12 3426.52 315.427   2
  -3  -6 -14 6116.42 392.742   2
   3  -6  15 1339.70 441.679   2
  -3  -5  15 576.699 435.831   2
  -3  -5  12 520.459 282.165   2
  -3  -5  11 827.201 326.851   2
  -3  -5   9 975.000 226.492   2
   3  -5  -8 511.775 153.742   2
   3  -5  -6 105.627 168.679   2
  -3  -5   5 285.806 77.9286   2
   3  -5  -3 2944.85 319.896   2
  -3  -5   2 6038.59 145.601   2
   3  -5  -1 2723.29 179.943   2
  -3  -5  -1 2827.05 86.8691   2
  -3  -5  -2 6460.94 108.121   2
   3  -5   4 714.936 96.6772   2
   3  -5   5 350.921 86.5038   2
   3  -5   7 2467.78 165.307   2
   3  -5   8 697.543 103.278   2
   3  -5  11 1074.14 179.937   2
   3  -5  12 418.677 268.308   2
   3  -5  14 608.654 209.424   2
   3  -5  15 521.794 327.028   2
  -3  -4  15 3527.55 384.138   2
  -3  -4  12 5337.00 345.764   2
  -3  -4  11 1436.51 267.023   2
  -3  -4   9 933.759 212.458   2
  -3  -4   8 1720.46 169.893   2
  -3  -4   6 25992.9 283.749   2
  -3  -4   5 17052.3 165.562   2
   3  -4  -3 6129.03 244.902   2
  -3  -4   2 1626.02 88.5240   2
   3  -4  -1 531.406 98.6121   2
  -3  -4  -1 751.318 78.9800   2
  -3  -4  -2 1702.55 79.9653   2
  -3  -4  -4 8999.17 124.016   2
  -3  -4  -5 18849.7 154.812   2
  -3  -4  -7 8256.09 195.610   2
   3  -4   8 2166.12 114.176   2
  -3  -4 -11 979.082 192.872   2
  -3  -4 -12 5548.24 263.372   2
   3  -4  14 421.925 227.873   2
  -3  -4 -15 3273.17 293.346   2
  -3  -3  15 108.776 317.205   2
  -3  -3  12 1644.46 278.144   2
  -3  -3  11 416.099 238.794   2
  -3  -3   9 4565.27 214.950   2
  -3  -3   8 2196.14 142.938   2
  -3  -3   6 606.618 109.269   2
   3  -3  -5 297.187 96.7467   2
  -3  -3   4 796.560 123.067   2
  -3  -3   3 5442.77 172.367   2
  -3  -3   2 6747.32 85.4021   2
  -3  -3   1 8694.36 103.499   2
  -3  -3  -1 9123.95 117.282   2
  -3  -3  -2 7513.23 99.1458   2
  -3  -3  -4 952.682 70.4637   2
   3  -3   5 322.831 68.5081   2
   3  -3   7 1701.76 100.373   2
   3  -3   8 2432.74 116.201   2
   3  -3  11 674.934 183.480   2
   3  -3  12 1686.14 257.539   2
   3  -3  14 1442.22 236.443   2
  -3  -3 -15 422.284 284.612   2
  -3  -3 -17 366.728 472.834   2
   3  -2 -18 99.4108 410.746   2
  -3  -2  15 3362.84 353.455   2
  -3  -2  12 2711.89 291.491   2
  -3  -2  11 2410.07 86.9117   2
  -3  -2   9 22331.6 319.573   2
  -3  -2   8 5141.10 166.890   2
  -3  -2   6 1194.46 109.279   2
  -3  -2   5 1361.93 104.080   2
   3  -2  -4 4576.05 110.687   2
  -3  -2   3 23268.7 149.326   2
  -3  -2   2 11255.8 108.260   2
  -3  -2   1 32338.0 171.393   2
  -3  -2  -1 33925.9 196.581   2
  -3  -2  -2 12339.0 137.045   2
  -3  -2  -4 5593.57 86.1079   2
  -3  -2  -5 1403.58 76.7916   2
  -3  -2  -7 4859.53 121.426   2
  -3  -2  -8 5857.66 161.431   2
  -3  -2 -11 6736.61 242.169   2
  -3  -2 -12 2836.82 213.981   2
  -3  -2 -14 3681.50 261.006   2
  -3  -2 -15 3553.28 352.312   2
  -3  -2 -17 625.327 461.623   2
  -3  -2 -18 861.076 493.486   2
  -3  -1  15 512.349 297.893   2
  -3  -1  12 1308.92 218.952   2
  -3  -1  11 239.942 113.657   2
  -3  -1   9 6251.86 172.596   2
  -3  -1   8 4095.22 142.869   2
  -3  -1   6 138.529 93.5610   2
   3  -1  -5 440.724 79.7498   2
  -3  -1   4 788.035 90.0416   2
  -3  -1   3 7420.62 96.2016   2
   3  -1  -2 1440.53 101.478   2
  -3  -1   1 17022.5 163.159   2
   3  -1   0 2104.10 269.913   2
  -3  -1  -1 18417.7 159.292   2
  -3  -1  -2 1606.34 90.3592   2
  -3  -1  -4 813.395 92.4375   2
  -3  -1  -5 513.425 92.2608   2
  -3  -1  -7 189.004 86.7872   2
  -3  -1  -8 4296.23 146.669   2
   3  -1  11 255.860 173.753   2
   3  -1  12 1306.64 198.303   2
  -3  -1 -14 1258.77 272.094   2
  -3  -1 -15 799.406 287.275   2
  -3  -1 -17 48.1070 313.503   2
  -3  -1 -18 148.775 487.946   2
  -3   0  15 3749.43 338.041   2
  -3   0  12 2836.55 159.991   2
  -3   0  11 7588.22 185.966   2
   3   0  -9 551.477 118.320   2
   3   0  -8 77.3085 102.965   2
  -3   0   6 1312.45 77.4784   2
  -3   0   5 73157.1 237.224   2
  -3   0   4 2843.03 73.7069   2
  -3   0   3 5745.49 125.948   2
  -3   0   2 87.9119 97.4214   2
  -3   0   1 5446.90 141.570   2
  -3   0  -1 5571.38 103.356   2
   3   0   2 141.652 56.5141   2
   3   0   4 2894.39 85.6806   2
   3   0   5 80060.8 288.399   2
   3   0   7 32031.6 278.936   2
   3   0   8 102.480 110.420   2
   3   0  11 7486.83 246.408   2
   3   0  12 3002.64 213.410   2
  -3   0 -14 696.163 263.373   2
   3   0  15 3699.55 315.285   2
   3   0  17 8291.44 423.304   2
   3   1 -18 192.465 530.498   2
   3   1 -15 363.523 192.911   2
  -3   1  12 1334.68 129.620   2
   3   1 -11 143.000 117.957   2
  -3   1   9 6599.56 131.609   2
  -3   1   8 3967.68 108.397   2
   3   1  -6 125.749 69.0963   2
   3   1  -5 414.842 73.6463   2
  -3   1   4 699.777 84.1704   2
  -3   1   3 7331.74 137.831   2
   3   1  -2 1379.55 101.946   2
  -3   1   1 16646.8 137.332   2
   3   1   1 17443.7 146.601   2
   3   1   2 1478.09 88.7179   2
  -3   1  -4 802.372 81.2677   2
  -3   1  -5 404.191 81.4092   2
  -3   1  -7 174.331 123.541   2
   3   1   8 4398.87 173.273   2
   3   1  11 203.667 170.224   2
  -3   1 -12 1380.38 225.941   2
  -3   1 -14 1078.22 206.734   2
  -3   1 -15 578.160 244.168   2
   3   1  17 146.128 410.856   2
   3   1  18 621.238 437.685   2
   3   2 -18 314.759 501.472   2
   3   2 -15 3062.79 328.444   2
  -3   2  12 2444.48 152.842   2
   3   2 -11 6566.51 169.835   2
  -3   2   9 20940.2 180.317   2
  -3   2   8 4635.61 105.259   2
  -3   2   6 1194.31 75.4229   2
   3   2  -5 1185.96 73.1536   2
  -3   2   4 4964.81 92.7491   2
  -3   2   3 23069.0 183.377   2
   3   2  -2 10611.3 120.905   2
   3   2  -1 29873.6 176.405   2
   3   2   1 31304.3 151.199   2
   3   2   2 11243.6 90.4949   2
   3   2   4 5285.96 102.301   2
  -3   2  -5 1496.81 85.2766   2
  -3   2  -7 4735.04 172.218   2
   3   2   8 5541.90 188.514   2
  -3   2 -11 5876.39 130.275   2
  -3   2 -12 2352.50 203.717   2
  -3   2 -14 3372.88 231.479   2
  -3   2 -15 3303.24 244.450   2
  -3   2 -17 339.375 306.535   2
   3   2  18 608.421 474.614   2
   3   3 -18 1099.73 535.923   2
   3   3 -15 213.401 288.791   2
  -3   3  12 1432.22 117.773   2
   3   3 -11 434.478 103.128   2
  -3   3   9 3808.18 103.203   2
  -3   3   8 1818.83 78.3728   2
   3   3  -6 481.618 57.7097   2
   3   3  -5 311.427 46.3388   2
   3   3  -4 761.901 128.872   2
  -3   3   3 5321.92 89.2417   2
   3   3  -2 6793.90 104.353   2
   3   3  -1 8264.55 82.0929   2
   3   3   1 8490.64 84.1636   2
   3   3   2 7154.54 81.2897   2
  -3   3  -4 913.175 74.0798   2
  -3   3  -5 354.114 75.4976   2
  -3   3  -7 1701.51 117.227   2
  -3   3  -8 2378.63 124.337   2
  -3   3 -11 358.183 173.457   2
  -3   3 -12 1526.76 226.152   2
  -3   3 -14 1317.20 299.399   2
  -3   3 -15 246.011 300.702   2
   3   3  17 135.103 464.119   2
   3   3  18 660.760 519.607   2
   3   4 -15 3339.15 323.555   2
   3   4 -12 5108.34 229.832   2
   3   4 -11 1092.96 217.240   2
  -3   4   9 739.369 98.9661   2
   3   4  -8 1651.09 99.6945   2
  -3   4   6 25536.0 229.977   2
  -3   4   5 16826.9 115.955   2
  -3   4   3 5773.49 199.015   2
  -3   4   2 1517.48 65.8791   2
  -3   4   1 439.105 100.260   2
  -3   4  -1 576.386 57.4529   2
  -3   4  -2 1511.97 72.4131   2
  -3   4  -4 8730.69 145.017   2
  -3   4  -5 17692.2 175.556   2
   3   4   7 7472.87 254.599   2
  -3   4  -8 2009.61 131.695   2
  -3   4 -11 1151.95 184.218   2
   3   4  12 3451.84 247.599   2
  -3   4 -14 283.493 287.564   2
  -3   4 -15 2864.35 355.790   2
   3   4  17 1684.03 542.447   2
  -3   5  15 79.4140 393.835   2
  -3   5  12 384.680 157.950   2
  -3   5  11 908.076 215.275   2
   3   5  -9 1172.17 129.637   2
   3   5  -8 351.443 78.2959   2
  -3   5   6 134.048 138.812   2
  -3   5   5 269.039 86.6880   2
  -3   5   2 5868.24 139.039   2
  -3   5   1 2532.65 141.657   2
  -3   5  -1 2520.96 124.085   2
  -3   5  -2 5855.05 148.068   2
  -3   5  -4 707.889 100.944   2
  -3   5  -5 299.198 102.107   2
   3   5   7 2911.76 372.851   2
  -3   5  -8 863.594 151.707   2
  -3   5 -11 989.503 276.461   2
   3   5  12 209.300 394.603   2
  -3   5 -14 391.321 307.084   2
  -3   5 -15 263.225 333.619   2
   3   6 -12 2568.23 221.113   2
  -3   6  11 2192.41 443.563   2
   3   6  -9 812.923 164.994   2
   3   6  -8 8847.29 230.270   2
  -3   6   6 620.180 161.814   2
  -3   6   5 1207.82 152.635   2
  -3   6   2 17876.7 245.434   2
  -3   6   1 3881.93 255.753   2
  -3   6  -1 4531.93 168.269   2
  -3   6  -2 17801.8 230.306   2
  -3   6  -4 6016.13 165.211   2
  -3   6  -5 1285.20 117.906   2
   3   6   7 437.607 361.381   2
  -3   6  -8 10811.3 390.106   2
  -3   6 -11 2440.30 322.326   2
   3   6  12 3546.07 500.006   2
  -3   6 -14 6651.95 428.873   2
  -3   7  12 257.748 457.173   2
  -3   7  11 202.889 438.048   2
   3   7  -9 519.904 295.709   2
   3   7  -8 202.403 281.726   2
  -3   7   6 186.451 211.174   2
  -3   7   5 139.162 186.269   2
  -3   7   2 2948.52 169.117   2
  -3   7   1 1075.46 226.806   2
  -3   7  -1 1269.31 161.191   2
   3   7   2 3101.49 170.391   2
   3   7   4 852.764 379.737   2
  -3   7  -5 301.854 261.309   2
   3   7   7 3869.02 477.134   2
  -3   7  -8 484.397 291.058   2
  -3   7 -11 349.901 310.453   2
   3   7  12 711.251 483.694   2
  -3   8   9 224.790 416.604   2
  -3   8   8 3113.13 459.057   2
  -3   8   6 10217.3 561.932   2
   3   8  -5 994.470 227.264   2
  -3   8   2 2427.27 216.555   2
  -3   8   1 2797.12 291.215   2
  -3   8  -1 2758.38 244.297   2
   3   8   2 2778.03 287.491   2
   3   8   4 8863.95 583.570   2
  -3   8  -5 1147.24 310.578   2
   3   8   7 727.920 446.670   2
  -3   8  -8 4435.18 385.100   2
  -3   9   8 224.567 451.666   2
  -3   9   6 85.3661 405.796   2
   3   9  -5 407.492 244.334   2
  -3   9   2 1023.54 251.820   2
  -3   9   1 468.494 292.261   2
  -3   9  -1 455.213 240.902   2
   3   9   2 902.965 287.510   2
   3   9   4 598.977 450.378   2
   3   9   5 560.155 469.536   2
  -3  10   5 633.978 442.435   2
  -3  10   2 2493.19 360.124   2
  -3  10   1 703.199 455.532   2
  -3  10  -1 937.402 467.899   2
  -3  10  -2 3036.78 491.061   2
   4 -10  -4 2333.87 644.711   2
   4 -10  -1 1009.66 660.136   2
  -4 -10  -5 3041.84 542.405   2
  -4 -10  -6 407.649 481.643   2
   4  -9  -8 406.218 527.930   2
   4  -9  -7 341.889 539.647   2
   4  -9  -4 1255.74 304.143   2
  -4  -9   1 1492.32 393.305   2
  -4  -9  -2 135.153 298.078   2
  -4  -9  -3 1143.11 375.939   2
  -4  -9  -5 654.903 375.450   2
   4  -9   6 130.441 381.122   2
  -4  -9  -8 351.168 480.714   2
  -4  -8  11 6995.08 859.521   2
   4  -8  -8 200.413 352.766   2
  -4  -8   7 3445.02 268.481   2
   4  -8  -4 629.375 190.252   2
  -4  -8   1 10346.0 228.870   2
  -4  -8   0 2801.36 342.122   2
   4  -8   2 98.7348 175.056   2
  -4  -8  -3 4181.93 258.336   2
  -4  -8  -5 3917.81 264.872   2
   4  -8   6 1728.10 375.355   2
   4  -8   9 1478.58 418.515   2
  -4  -7  11 847.825 290.852   2
  -4  -7   8 1433.50 254.663   2
   4  -7  -7 1687.24 212.167   2
  -4  -7   4 212.850 176.299   2
  -4  -7   1 1425.73 146.159   2
  -4  -7   0 826.635 276.962   2
   4  -7   2 758.139 193.908   2
  -4  -7  -3 2129.24 149.191   2
  -4  -7  -5 2336.40 175.560   2
   4  -7   6 91.0270 164.188   2
   4  -7   9 264.898 197.611   2
  -4  -7 -12 1227.35 446.864   2
  -4  -6  14 62.2502 398.713   2
  -4  -6  11 794.081 267.377   2
  -4  -6   8 378.963 233.509   2
  -4  -6   7 12968.3 350.324   2
   4  -6  -5 5984.36 202.293   2
  -4  -6   4 2005.85 138.723   2
  -4  -6   1 1407.30 151.720   2
   4  -6   0 376.985 221.307   2
   4  -6   2 142.387 95.5283   2
   4  -6   3 19722.9 203.597   2
  -4  -6  -5 6503.44 140.275   2
   4  -6   6 1715.85 138.968   2
   4  -6   8 427.497 286.705   2
  -4  -6  -9 11376.7 304.741   2
   4  -6  12 1001.40 246.202   2
   4  -6  13 2330.52 453.594   2
  -4  -5  14 160.991 335.598   2
  -4  -5  11 324.837 260.062   2
  -4  -5  10 486.215 311.712   2
  -4  -5   8 2147.75 180.809   2
  -4  -5   7 2942.69 177.426   2
  -4  -5   5 4716.68 156.736   2
  -4  -5   4 351.344 145.994   2
   4  -5  -2 808.194 294.840   2
  -4  -5   1 1720.75 143.661   2
   4  -5   0 2553.83 123.929   2
  -4  -5  -2 700.569 111.170   2
  -4  -5  -3 3442.37 141.314   2
  -4  -5  -5 5119.78 133.193   2
  -4  -5  -6 195.334 110.785   2
   4  -5   8 2710.69 145.911   2
  -4  -5  -9 1488.97 246.302   2
   4  -5  12 1293.41 278.417   2
   4  -5  13 807.136 376.790   2
   4  -5  15 2541.48 352.727   2
  -4  -4  14 1168.13 328.275   2
  -4  -4  11 12741.1 434.924   2
  -4  -4  10 3500.54 373.649   2
   4  -4  -8 1169.97 169.575   2
  -4  -4   7 3159.29 183.215   2
  -4  -4   5 8279.38 182.635   2
  -4  -4   4 3259.63 130.947   2
   4  -4  -2 4526.38 105.615   2
   4  -4  -1 23333.8 189.712   2
   4  -4   0 19499.5 197.037   2
  -4  -4  -2 6285.21 149.518   2
  -4  -4  -3 2710.41 129.626   2
  -4  -4  -5 8293.48 133.737   2
  -4  -4  -6 1490.37 97.0767   2
  -4  -4  -8 1122.74 132.032   2
   4  -4   9 698.827 115.194   2
  -4  -4 -12 5461.27 338.706   2
   4  -4  13 5130.18 466.032   2
   4  -4  15 1385.58 322.092   2
   4  -4  16 2268.73 482.738   2
  -4  -3  14 367.356 300.552   2
  -4  -3  11 202.835 261.873   2
  -4  -3  10 149.376 308.810   2
  -4  -3   8 3800.92 167.452   2
  -4  -3   7 3627.77 154.658   2
  -4  -3   5 4042.98 116.145   2
  -4  -3   4 7015.42 104.974   2
   4  -3  -2 606.777 103.512   2
   4  -3  -1 919.816 82.7670   2
  -4  -3   0 1149.86 86.2506   2
   4  -3   2 730.824 94.1545   2
   4  -3   3 2190.03 108.853   2
  -4  -3  -5 4411.43 88.1189   2
  -4  -3  -6 157.060 73.7748   2
   4  -3   8 4088.01 172.467   2
  -4  -3  -9 3088.72 139.982   2
  -4  -3 -12 769.748 259.960   2
   4  -3  13 1906.14 293.178   2
   4  -3  15 1588.74 328.637   2
  -4  -3 -16 1259.25 478.890   2
  -4  -2  14 5241.29 378.659   2
  -4  -2  11 1627.59 145.680   2
  -4  -2  10 2507.26 216.712   2
  -4  -2   8 22785.2 319.546   2
  -4  -2   7 5728.58 156.518   2
  -4  -2   5 3727.73 94.8650   2
  -4  -2   4 22665.7 146.941   2
   4  -2  -3 7520.39 135.861   2
   4  -2  -2 12426.1 170.981   2
  -4  -2   1 2370.68 99.9742   2
  -4  -2   0 900.364 91.4297   2
  -4  -2  -2 12368.4 159.965   2
   4  -2   3 8101.42 143.615   2
  -4  -2  -5 4230.75 117.851   2
  -4  -2  -6 12545.7 129.302   2
  -4  -2  -8 25468.5 325.912   2
  -4  -2  -9 4849.46 201.537   2
   4  -2  12 529.282 243.556   2
  -4  -2 -13 2714.48 293.832   2
   4  -2  15 1889.04 340.128   2
  -4  -2 -16 1920.69 492.580   2
   4  -1 -17 321.136 565.972   2
  -4  -1  14 223.609 299.193   2
   4  -1 -11-19.1386 122.406   2
   4  -1 -10 77.5851 156.323   2
  -4  -1   8 5832.81 181.680   2
   4  -1  -7 815.589 96.1338   2
  -4  -1   5 3548.06 78.6772   2
  -4  -1   4 15315.6 139.816   2
   4  -1  -3 582.749 253.441   2
  -4  -1   2 266.736 121.328   2
   4  -1  -1 133.875 117.078   2
  -4  -1   0 76.4397 99.5720   2
  -4  -1  -2 333.194 88.5076   2
  -4  -1  -3 568.431 90.2030   2
  -4  -1  -5 1908.66 59.8316   2
   4  -1   6 670.208 73.8475   2
   4  -1   8 6796.00 211.255   2
   4  -1   9 6253.84 278.374   2
   4  -1  12 1094.49 255.213   2
   4  -1  13 1304.94 272.058   2
  -4  -1 -15 1395.31 464.409   2
  -4  -1 -16 1783.42 533.220   2
  -4  -1 -18 263.346 479.417   2
   4   0 -17 2090.49 592.961   2
  -4   0  14 2080.40 315.074   2
   4   0 -13 2215.99 216.665   2
   4   0 -11 1794.23 147.163   2
  -4   0  10 12093.0 213.488   2
   4   0  -8 618.506 80.6519   2
   4   0  -7 289.206 73.1439   2
  -4   0   5 2595.21 98.3070   2
  -4   0   4 3910.68 142.414   2
  -4   0   3 122.842 136.675   2
  -4   0   2 15657.4 208.048   2
  -4   0   1 2167.02 138.005   2
  -4   0   0 93099.5 424.357   2
   4   0   2 16807.1 155.211   2
   4   0   3 171.691 63.2096   2
   4   0   5 2886.45 92.5890   2
   4   0   6 10237.8 137.863   2
   4   0   8 663.199 133.953   2
   4   0   9 100.177 139.918   2
   4   0  12 20535.9 456.493   2
   4   0  13 2420.13 293.795   2
   4   0  15 1068.16 268.603   2
   4   0  16 4029.51 329.819   2
   4   1 -17 443.283 565.571   2
  -4   1  14 244.197 272.250   2
   4   1 -11-12.8850 121.877   2
   4   1 -10-25.7564 115.620   2
  -4   1   8 5802.89 143.247   2
   4   1  -7 893.421 101.826   2
  -4   1   5 3301.97 124.275   2
  -4   1   4 14917.3 195.457   2
   4   1  -3 454.741 201.230   2
  -4   1   2 290.303 123.700   2
  -4   1   1 101.369 83.1657   2
  -4   1   0 84.5519 95.9470   2
   4   1   2 286.383 88.3782   2
   4   1   3 469.857 90.0170   2
  -4   1  -5 3768.09 107.830   2
  -4   1  -6 694.223 90.2955   2
   4   1   8 6733.10 200.441   2
   4   1   9 6465.77 208.838   2
   4   1  12 1291.88 191.340   2
  -4   1 -13 1178.45 238.458   2
   4   1  15 1163.70 263.058   2
  -4   1 -16 1449.79 232.490   2
   4   2 -17 1437.88 370.378   2
  -4   2  14 4845.00 346.623   2
  -4   2  11 1610.87 118.141   2
  -4   2  10 2575.89 124.893   2
  -4   2   8 22022.2 206.472   2
  -4   2   7 5532.01 136.481   2
  -4   2   5 3522.02 84.9301   2
  -4   2   4 20418.9 188.080   2
  -4   2   2 11609.3 186.252   2
  -4   2   1 2087.45 95.5972   2
   4   2   0 842.876 84.9533   2
   4   2   2 11646.3 145.949   2
   4   2   3 7615.67 117.831   2
   4   2   5 3913.72 109.241   2
   4   2   6 12118.9 167.427   2
   4   2   8 24096.1 396.495   2
   4   2   9 4437.83 204.292   2
   4   2  12 387.526 215.553   2
  -4   2 -13 2748.32 224.721   2
  -4   2 -15 1468.64 228.468   2
  -4   2 -16 1912.44 328.452   2
   4   3 -17-20.3923 459.083   2
   4   3 -14 619.133 273.629   2
  -4   3  11 209.739 132.722   2
   4   3 -10 130.298 185.562   2
  -4   3   8 2982.34 101.120   2
  -4   3   7 3268.25 112.779   2
  -4   3   5 3732.80 92.1216   2
  -4   3   4 6662.63 103.492   2
  -4   3   2 641.718 149.306   2
   4   3  -1 811.322 65.1145   2
   4   3   0 1151.50 68.7601   2
  -4   3  -2 649.913 58.0324   2
   4   3   3 2127.48 83.4516   2
   4   3   5 3933.19 111.158   2
  -4   3  -6 161.245 100.926   2
   4   3   8 3783.52 244.340   2
  -4   3  -9 2795.49 135.870   2
  -4   3 -12 659.771 193.337   2
  -4   3 -13 1498.15 254.980   2
  -4   3 -15 1326.85 324.208   2
  -4   3 -16 937.520 325.108   2
   4   4 -14 874.289 267.164   2
  -4   4  11 12958.1 247.372   2
   4   4 -10 3613.29 351.946   2
  -4   4   8 898.539 93.2922   2
   4   4  -7 2550.24 76.0300   2
   4   4  -5 7164.93 86.5440   2
   4   4  -4 3139.39 76.3691   2
   4   4  -1 22587.8 130.344   2
   4   4   0 18304.9 138.986   2
  -4   4  -2 5421.41 93.8477   2
  -4   4  -3 2148.32 82.0231   2
  -4   4  -5 7679.40 140.232   2
  -4   4  -6 1220.82 116.969   2
   4   4   8 1040.96 212.957   2
  -4   4  -9 702.144 128.787   2
  -4   4 -12 3867.63 238.934   2
   4   4  13 4304.36 474.127   2
  -4   4 -15 1256.49 329.270   2
  -4   4 -16 1586.27 353.505   2
   4   5 -14 193.199 267.227   2
   4   5 -11 419.507 215.269   2
   4   5 -10 316.384 187.521   2
   4   5  -8 2230.77 123.792   2
   4   5  -7 2369.30 72.6396   2
  -4   5   5 4404.40 182.697   2
  -4   5   4 339.196 84.8054   2
  -4   5   2 471.167 59.3962   2
  -4   5   1 1591.00 138.284   2
  -4   5   0 2514.42 191.641   2
  -4   5  -2 632.084 76.7807   2
  -4   5  -3 3152.37 110.141   2
  -4   5  -5 4718.14 156.212   2
  -4   5  -6 141.405 125.351   2
   4   5   8 2409.56 223.863   2
  -4   5  -9 1175.48 138.705   2
  -4   5 -12 871.427 291.755   2
   4   5  13 955.289 443.019   2
  -4   5 -15 2237.72 362.922   2
   4   6 -14 10.0750 452.393   2
   4   6 -11 403.101 291.476   2
  -4   6  10-64.5266 382.580   2
   4   6  -8 344.512 138.908   2
   4   6  -7 11903.3 188.671   2
  -4   6   5 5079.98 241.600   2
  -4   6   4 1947.62 162.768   2
  -4   6   1 1418.07 153.971   2
  -4   6   0 221.808 195.199   2
  -4   6  -2 196.287 138.987   2
  -4   6  -3 16635.7 170.328   2
  -4   6  -5 6107.20 185.254   2
  -4   6  -6 1692.72 143.502   2
   4   6   8 721.527 379.184   2
  -4   6  -9 11408.8 422.037   2
  -4   6 -12 693.326 313.160   2
   4   6  13 1975.79 492.656   2
   4   7 -11 661.257 323.855   2
  -4   7  10 17.7928 404.232   2
   4   7  -8 1021.28 297.959   2
  -4   7   7 1480.44 224.036   2
  -4   7   5 1994.24 348.259   2
  -4   7   4 309.096 166.888   2
  -4   7   1 1483.38 170.243   2
  -4   7   0 988.087 224.492   2
  -4   7  -2 716.164 161.110   2
   4   7   3 2220.18 243.897   2
   4   7   5 2258.01 435.752   2
  -4   7  -6 121.902 200.064   2
   4   7   8 1269.57 441.173   2
  -4   7  -9 268.541 301.867   2
   4   7  12 1143.87 503.745   2
  -4   8  10-27.2853 436.796   2
  -4   8   8 229.158 402.253   2
   4   8  -7 3457.59 357.967   2
  -4   8   5 3181.15 418.861   2
  -4   8   4 319.622 242.228   2
  -4   8   1 9846.96 268.617   2
  -4   8   0 4190.13 324.702   2
  -4   8  -2 25.9829 213.064   2
   4   8   3 4131.96 309.395   2
   4   8   5 4218.60 524.411   2
  -4   8  -6 1791.86 332.630   2
  -4   8  -9 1564.39 352.937   2
  -4   9   8 419.533 437.386   2
  -4   9   7 395.251 428.011   2
  -4   9   5 215.714 392.448   2
  -4   9   4 1317.93 283.906   2
  -4   9   1 1294.89 254.005   2
  -4   9   0 374.808 278.281   2
  -4   9  -2 349.069 235.705   2
   4   9   3 894.631 504.074   2
   4   9   5 569.723 479.919   2
  -4   9  -6 32.0884 483.972   2
  -4  10   5 2693.30 506.921   2
  -4  10   4 1421.64 449.206   2
  -4  10   1 1067.07 319.757   2
   5 -10  -3 2771.98 678.504   2
   5 -10   0 531.916 720.097   2
   5  -9  -6 549.005 487.208   2
  -5  -9   3 125.021 274.768   2
  -5  -9   0-249.984 271.848   2
  -5  -9  -3 44.9709 357.173   2
  -5  -9  -4 683.427 380.441   2
  -5  -9  -6 349.624 465.841   2
  -5  -9  -7 253.461 495.079   2
  -5  -8  10 4525.60 364.068   2
   5  -8  -7 172.760 261.620   2
  -5  -8   6 1928.31 251.979   2
  -5  -8   3 287.075 202.134   2
  -5  -8   0 13931.6 271.733   2
  -5  -8  -1 322.196 320.836   2
   5  -8   3 533.330 236.494   2
  -5  -8  -4 1895.95 262.145   2
  -5  -8  -6 1966.97 272.676   2
  -5  -8  -7 335.911 377.683   2
  -5  -7  10 58.2895 272.450   2
   5  -7  -9 460.302 362.637   2
   5  -7  -7 980.920 263.417   2
  -5  -7   6 423.302 200.190   2
   5  -7  -4 2925.57 307.219   2
  -5  -7   3 877.187 150.873   2
  -5  -7   0 94.5512 163.622   2
   5  -7   1 1802.83 511.330   2
   5  -7   3 992.880 230.625   2
  -5  -7  -4 4337.54 270.612   2
   5  -7   6 507.097 176.792   2
   5  -7   7 598.524 183.934   2
   5  -7  10-71.0107 228.348   2
  -5  -7 -13 1178.68 498.601   2
  -5  -6  13 312.891 444.279   2
  -5  -6  10 1664.55 284.971   2
  -5  -6   7 900.360 195.494   2
  -5  -6   6 7089.63 249.936   2
   5  -6  -4 12921.8 314.083   2
  -5  -6   3 758.551 142.412   2
   5  -6   0 79.6651 180.749   2
   5  -6   1 1238.51 111.822   2
  -5  -6  -3 915.241 150.510   2
  -5  -6  -4 15777.4 273.373   2
  -5  -6  -6 7520.33 295.413   2
   5  -6   7 1022.15 253.258   2
  -5  -6 -10 2058.70 300.121   2
   5  -6  13 205.416 312.922   2
   5  -6  14 3430.41 535.754   2
  -5  -5  13 628.578 334.718   2
  -5  -5  10 226.762 249.944   2
  -5  -5   7 3041.85 189.009   2
  -5  -5   6 213.896 120.725   2
  -5  -5   4 7191.62 199.489   2
  -5  -5   3 3449.92 158.478   2
  -5  -5   0 305.014 169.732   2
   5  -5   1 1404.56 171.127   2
   5  -5   3 3764.84 172.908   2
   5  -5   4 8277.49 218.326   2
   5  -5   6 290.644 218.594   2
  -5  -5  -7 2807.71 265.168   2
   5  -5   9 1351.57 350.883   2
   5  -5  10 114.357 256.115   2
   5  -5  13 1064.81 315.960   2
   5  -5  14 329.501 425.685   2
  -5  -4  13 1580.58 345.542   2
  -5  -4  10 7217.13 319.165   2
  -5  -4   7 591.939 213.464   2
  -5  -4   6 4109.40 146.618   2
  -5  -4   4 1807.11 101.436   2
  -5  -4   3 1551.64 95.5767   2
   5  -4  -1 21366.3 547.920   2
   5  -4   0 32048.1 286.721   2
   5  -4   1 21219.9 287.282   2
  -5  -4  -3 1698.84 138.067   2
   5  -4   4 2373.55 152.488   2
   5  -4   6 4255.25 207.704   2
  -5  -4  -7 677.020 175.858   2
   5  -4   9 4913.26 409.279   2
  -5  -4 -10 6495.27 342.822   2
   5  -4  13 1725.35 315.895   2
   5  -4  14 860.886 315.401   2
   5  -4  16 2228.59 524.883   2
  -5  -3  13 1014.48 307.698   2
   5  -3 -10 5.32103 253.067   2
   5  -3  -9 1148.21 259.161   2
  -5  -3   7 6268.30 181.103   2
  -5  -3   6 2047.20 122.304   2
  -5  -3   4 5724.90 115.058   2
  -5  -3   3 11201.5 141.107   2
   5  -3  -1 1213.86 349.930   2
   5  -3   0 294.462 90.8803   2
   5  -3   1 984.620 105.096   2
   5  -3   3 11773.1 182.935   2
  -5  -3  -4 5814.94 154.357   2
   5  -3   6 2031.03 180.526   2
   5  -3   7 6894.26 231.611   2
   5  -3   9 1174.84 114.040   2
   5  -3  10-72.3971 246.281   2
   5  -3  13 821.536 290.056   2
   5  -3  14 653.273 317.038   2
   5  -3  16 426.889 470.572   2
  -5  -2  13 3242.13 343.398   2
   5  -2 -12 119.895 183.199   2
  -5  -2  10 2255.49 193.253   2
  -5  -2   9 5952.81 250.801   2
  -5  -2   7 18747.9 226.174   2
  -5  -2   6 1877.65 83.2294   2
  -5  -2   4 8682.86 137.235   2
  -5  -2   3 23824.3 158.384   2
   5  -2  -1 1958.23 231.480   2
  -5  -2   0 256.624 104.900   2
  -5  -2  -1 1968.09 115.562   2
   5  -2   3 25805.9 236.188   2
  -5  -2  -4 7113.11 152.346   2
   5  -2   6 2313.84 182.126   2
   5  -2   7 19413.2 314.498   2
   5  -2   9 6387.90 165.075   2
   5  -2  10 2527.06 272.465   2
   5  -2  13 2992.09 326.290   2
   5  -2  14 1370.33 328.026   2
   5  -2  16 371.282 337.082   2
  -5  -1  16 452.991 339.029   2
  -5  -1  13 97.0660 280.201   2
   5  -1 -12 117.567 191.574   2
  -5  -1  10 102.434 103.779   2
  -5  -1   9 1892.97 161.917   2
  -5  -1   7 11397.0 125.306   2
  -5  -1   6 3698.76 122.885   2
  -5  -1   4 3750.21 101.496   2
  -5  -1   3 16367.6 164.840   2
   5  -1  -2 1992.82 321.150   2
  -5  -1   1 657.802 143.827   2
  -5  -1   0 116.609 105.289   2
   5  -1   1 710.587 104.364   2
   5  -1   3 16951.5 188.307   2
  -5  -1  -4 1653.74 111.718   2
   5  -1   6 3639.78 186.303   2
   5  -1   7 13359.0 182.144   2
   5  -1   9 1996.17 147.385   2
   5  -1  10 108.421 142.156   2
   5  -1  13 181.965 184.347   2
   5  -1  14 1554.20 321.178   2
   5  -1  16 454.512 356.402   2
  -5  -1 -17-36.3639 514.737   2
  -5   0  16 211.878 346.237   2
  -5   0  13 4241.37 214.525   2
   5   0 -12 167.144 211.051   2
  -5   0  10 2903.39 151.338   2
  -5   0   9 6748.67 125.526   2
  -5   0   7 1384.75 114.248   2
   5   0  -6 301.252 97.8050   2
  -5   0   4 151.247 112.859   2
  -5   0   3 2505.18 131.066   2
   5   0  -1 59963.3 809.991   2
  -5   0   0 127.975 127.026   2
  -5   0  -1 63896.8 319.132   2
   5   0   3 2547.74 99.9707   2
   5   0   4 123.761 85.5513   2
   5   0   6 369.352 106.544   2
   5   0   7 1646.06 133.911   2
   5   0   9 7459.43 211.905   2
   5   0  10 3486.45 193.399   2
   5   0  13 5205.43 243.006   2
   5   0  14 183.457 199.083   2
  -5   0 -16-57.0058 520.042   2
  -5   0 -17 2915.52 559.546   2
  -5   1  16 375.842 337.062   2
  -5   1  13 238.248 178.753   2
   5   1 -10 52.1180 119.765   2
  -5   1   9 1802.75 156.292   2
  -5   1   7 10975.9 135.806   2
  -5   1   6 3484.48 121.044   2
  -5   1   4 3615.47 151.413   2
  -5   1   3 15834.1 198.447   2
  -5   1   2 1951.90 99.3834   2
   5   1   0 131.724 104.824   2
   5   1   1 577.432 111.802   2
   5   1   3 17377.4 195.641   2
   5   1   4 1529.82 109.307   2
   5   1   6 3808.42 162.327   2
   5   1   7 12815.6 236.697   2
   5   1   9 2003.39 174.243   2
   5   1  10 157.554 161.053   2
   5   1  13 50.5141 197.986   2
   5   1  14 1725.57 227.537   2
  -5   1 -16 523.694 438.088   2
  -5   1 -17 129.790 457.260   2
  -5   2  16 635.018 338.832   2
  -5   2  13 3170.18 227.011   2
  -5   2  10 2420.82 141.048   2
   5   2  -9 5640.51 264.110   2
  -5   2   7 18390.3 246.646   2
  -5   2   6 2033.49 88.4639   2
   5   2  -4 8113.11 167.225   2
  -5   2   3 22322.6 234.550   2
   5   2   0 158.091 95.8712   2
   5   2   1 1646.67 105.001   2
   5   2   3 23659.6 213.717   2
   5   2   4 6619.11 128.858   2
   5   2   6 2431.44 140.324   2
   5   2   7 18784.2 294.547   2
   5   2   9 6107.82 275.478   2
   5   2  10 2348.68 188.656   2
   5   2  13 2741.88 236.591   2
  -5   2 -14 1353.44 264.001   2
  -5   2 -16 196.879 290.429   2
  -5   2 -17 943.451 492.359   2
   5   3 -16 455.173 318.220   2
  -5   3  13 809.471 189.085   2
  -5   3  10 27.0559 122.613   2
   5   3  -9 991.003 309.985   2
  -5   3   7 5601.69 154.869   2
  -5   3   6 1821.33 90.6385   2
  -5   3   4 5168.00 118.907   2
  -5   3   3 9821.07 140.683   2
   5   3   0 300.714 77.3163   2
   5   3   1 907.874 79.2866   2
   5   3   3 10537.8 165.271   2
   5   3   4 5406.41 144.851   2
  -5   3  -6 2007.65 141.565   2
   5   3   7 6417.76 221.039   2
  -5   3  -9 1087.53 221.001   2
   5   3  10 5.82341 137.265   2
  -5   3 -13 553.367 224.753   2
  -5   3 -14 546.575 262.642   2
  -5   3 -16 168.132 311.142   2
  -5   3 -17 33.5304 329.370   2
  -5   4  16 2117.12 446.295   2
[truncated: 46,924 more chars]
