# Supplementary material for: Three-State Dielectric Switching within a Narrow Temperature Range in Isopropylammonium Lead Iodide, a One-Dimensional Perovskite with Polar Phase
Source: ACS Appl Mater Interfaces. 2024 May 22;16(22):28829–37. doi: 10.1021/acsami.4c03413 (PMC11163392; doi:10.1021/acsami.4c03413)
Supplement: Supplementary file 2 — am4c03413_si_002.cif [file am4c03413_si_002.cif]

data_k2

_vrf_PLAT043_k2
;
PROBLEM: Calculated and Reported Mol. Weight Differ by ..      20.14 Check 
RESPONSE: hydrogen atoms were not included due to disorder
;
_audit_creation_date               2023-11-23
_audit_creation_method
;
Olex2 1.5
(compiled 2022.04.07 svn.rca3783a0 for OlexSys, GUI svn.r6498)
;
_shelx_SHELXL_version_number       '2018/3'
_audit_contact_author_address      ?
_audit_contact_author_email        ?
_audit_contact_author_name         ''
_audit_contact_author_phone        ?
_publ_contact_author_id_orcid      ?
_publ_section_references
;
Dolomanov, O.V., Bourhis, L.J., Gildea, R.J, Howard, J.A.K. & Puschmann, H.
 (2009), J. Appl. Cryst. 42, 339-341.

Sheldrick, G.M. (2015). Acta Cryst. A71, 3-8.

Sheldrick, G.M. (2015). Acta Cryst. C71, 3-8.
;
_chemical_name_common              ?
_chemical_name_systematic          ?
_chemical_formula_moiety           'I3 Pb, C3 N'
_chemical_formula_sum              'C3 H10 I3 N Pb'
_chemical_formula_weight           648.01
_chemical_melting_point            ?
loop_
  _atom_type_symbol
  _atom_type_description
  _atom_type_scat_dispersion_real
  _atom_type_scat_dispersion_imag
  _atom_type_scat_source
 'C' 'C' 0.0033 0.0016 'International Tables Vol C Tables 4.2.6.8 and 6.1.1.4'
 'I' 'I' -0.4742 1.8119 'International Tables Vol C Tables 4.2.6.8 and 6.1.1.4'
 'N' 'N' 0.0061 0.0033 'International Tables Vol C Tables 4.2.6.8 and 6.1.1.4'
 'Pb' 'Pb' -3.3944 10.1111
 'International Tables Vol C Tables 4.2.6.8 and 6.1.1.4'
 'H' 'H' 0.0000 0.0000 'International Tables Vol C Tables 4.2.6.8 and 6.1.1.4'

_shelx_space_group_comment
;
The symmetry employed for this shelxl refinement is uniquely defined
by the following loop, which should always be used as a source of
symmetry information in preference to the above space-group names.
They are only intended as comments.
;
_space_group_crystal_system        'orthorhombic'
_space_group_IT_number             63
_space_group_name_H-M_alt          'C m c m'
_space_group_name_Hall             '-C 2c 2'
loop_
  _space_group_symop_operation_xyz
 'x, y, z'
 '-x, -y, z+1/2'
 '-x, y, -z+1/2'
 'x, -y, -z'
 'x+1/2, y+1/2, z'
 '-x+1/2, -y+1/2, z+1/2'
 '-x+1/2, y+1/2, -z+1/2'
 'x+1/2, -y+1/2, -z'
 '-x, -y, -z'
 'x, y, -z-1/2'
 'x, -y, z-1/2'
 '-x, y, z'
 '-x+1/2, -y+1/2, -z'
 'x+1/2, y+1/2, -z-1/2'
 'x+1/2, -y+1/2, z-1/2'
 '-x+1/2, y+1/2, z'

_cell_length_a                     8.8461(17)
_cell_length_b                     17.180(2)
_cell_length_c                     8.0466(6)
_cell_angle_alpha                  90
_cell_angle_beta                   90
_cell_angle_gamma                  90
_cell_volume                       1222.9(3)
_cell_formula_units_Z              4
_cell_measurement_reflns_used      656
_cell_measurement_temperature      292(1)
_cell_measurement_theta_max        23.6080
_cell_measurement_theta_min        3.4520
_shelx_estimated_absorpt_T_max     ?
_shelx_estimated_absorpt_T_min     ?
_exptl_absorpt_coefficient_mu      21.310
_exptl_absorpt_correction_T_max    1.00000
_exptl_absorpt_correction_T_min    0.30869
_exptl_absorpt_correction_type     multi-scan
_exptl_absorpt_process_details
;
CrysAlisPro 1.171.38.43 (Rigaku Oxford Diffraction, 2015)
Empirical absorption correction using spherical harmonics,
 implemented in SCALE3 ABSPACK scaling algorithm.
;
_exptl_absorpt_special_details     ?
_exptl_crystal_colour              ?
_exptl_crystal_density_diffrn      3.520
_exptl_crystal_density_meas        ?
_exptl_crystal_density_method      ?

_exptl_crystal_F_000               1104
_exptl_crystal_description         plate

_exptl_crystal_size_max            0.18
_exptl_crystal_size_mid            0.15
_exptl_crystal_size_min            0.08
_exptl_transmission_factor_max     ?
_exptl_transmission_factor_min     ?
_diffrn_reflns_av_R_equivalents    0.0335
_diffrn_reflns_av_unetI/netI       0.0432
_diffrn_reflns_Laue_measured_fraction_full  0.994
_diffrn_reflns_Laue_measured_fraction_max  0.882
_diffrn_reflns_limit_h_max         5
_diffrn_reflns_limit_h_min         -11
_diffrn_reflns_limit_k_max         21
_diffrn_reflns_limit_k_min         -18
_diffrn_reflns_limit_l_max         10
_diffrn_reflns_limit_l_min         -10
_diffrn_reflns_number              2139
_diffrn_reflns_point_group_measured_fraction_full  0.994
_diffrn_reflns_point_group_measured_fraction_max  0.882
_diffrn_reflns_theta_full          25.242
_diffrn_reflns_theta_max           29.165
_diffrn_reflns_theta_min           3.623
_diffrn_ambient_environment        air
_diffrn_ambient_temperature        292(1)
_diffrn_detector                   'CCD plate'
_diffrn_detector_area_resol_mean   10.6249
_diffrn_detector_type              Atlas
_diffrn_measured_fraction_theta_full  0.994
_diffrn_measured_fraction_theta_max  0.882
_diffrn_measurement_details
;
List of Runs (angles in degrees, time in seconds):

  # Type    Start    End  Width  t~exp~   \w     \q     \k     \f   Frames
--------------------------------------------------------------------------
  1  \w     -3.00  41.00   1.00   20.00    --   13.31 -77.00 -90.00   44
  2  \w    -70.00 -26.00   1.00   20.00    --   13.31 -77.00 -90.00   44
  3  \w    -94.00 -61.00   1.00   20.00    --  -14.40 -19.00 -30.00   33
  4  \w    -78.00 -53.00   1.00   20.00    --   13.31 178.00-180.00   25
;
_diffrn_measurement_device         'four-circle diffractometer'
_diffrn_measurement_device_type    'Xcalibur, Atlas'
_diffrn_measurement_method         '\w scans'
_diffrn_orient_matrix_type        
 'CrysAlisPro convention (1999,Acta A55,543-557)'
_diffrn_orient_matrix_UB_11        0.0216847000
_diffrn_orient_matrix_UB_12        -0.0397234000
_diffrn_orient_matrix_UB_13        0.0027261000
_diffrn_orient_matrix_UB_21        0.0771112000
_diffrn_orient_matrix_UB_22        0.0112815000
_diffrn_orient_matrix_UB_23        0.0029975000
_diffrn_orient_matrix_UB_31        -0.0032701000
_diffrn_orient_matrix_UB_32        0.0008679000
_diffrn_orient_matrix_UB_33        0.0880341000
_diffrn_radiation_monochromator    graphite
_diffrn_radiation_probe            x-ray
_diffrn_radiation_type             'Mo K\a'
_diffrn_radiation_wavelength       0.71073
_diffrn_source                     'fine-focus sealed X-ray tube'
_diffrn_source_type                'Enhance (Mo) X-ray Source'
_reflns_Friedel_coverage           0.000
_reflns_Friedel_fraction_full      .
_reflns_Friedel_fraction_max       .
_reflns_number_gt                  435
_reflns_number_total               826
_reflns_special_details
;
 Reflections were merged by SHELXL according to the crystal
 class for the calculation of statistics and refinement.
 
 _reflns_Friedel_fraction is defined as the number of unique
 Friedel pairs measured divided by the number that would be
 possible theoretically, ignoring centric projections and
 systematic absences.
;
_reflns_threshold_expression       'I > 2\s(I)'
_computing_cell_refinement         'CrysAlisPro 1.171.38.43 (Rigaku OD, 2015)'
_computing_data_collection         'CrysAlisPro 1.171.38.43 (Rigaku OD, 2015)'
_computing_data_reduction          'CrysAlisPro 1.171.38.43 (Rigaku OD, 2015)'
_computing_molecular_graphics      'Olex2 1.5 (Dolomanov et al., 2009)'
_computing_publication_material    'Olex2 1.5 (Dolomanov et al., 2009)'
_computing_structure_refinement    'SHELXL 2018/3 (Sheldrick, 2015)'
_computing_structure_solution      'SHELXT 2018/2 (Sheldrick, 2018)'
_refine_diff_density_max           0.995
_refine_diff_density_min           -0.733
_refine_diff_density_rms           0.209
_refine_ls_extinction_coef         .
_refine_ls_extinction_method       none
_refine_ls_goodness_of_fit_ref     0.943
_refine_ls_hydrogen_treatment      undef
_refine_ls_matrix_type             full
_refine_ls_number_parameters       34
_refine_ls_number_reflns           826
_refine_ls_number_restraints       2
_refine_ls_R_factor_all            0.0892
_refine_ls_R_factor_gt             0.0414
_refine_ls_restrained_S_all        0.943
_refine_ls_shift/su_max            0.000
_refine_ls_shift/su_mean           0.000
_refine_ls_structure_factor_coef   Fsqd
_refine_ls_weighting_details      
 'w=1/[\s^2^(Fo^2^)+(0.0477P)^2^] where P=(Fo^2^+2Fc^2^)/3'
_refine_ls_weighting_scheme        calc
_refine_ls_wR_factor_gt            0.0887
_refine_ls_wR_factor_ref           0.1102
_refine_special_details            ?
_olex2_refinement_description
;
1. Restrained distances
 N1-C1 = C1-C2
 1.4 with sigma of 0.02
2. Others
 Fixed Sof: N1(0.25) C2(0.5)
;
_atom_sites_solution_hydrogens     .
_atom_sites_solution_primary       dual
_atom_sites_solution_secondary     ?
loop_
  _atom_site_label
  _atom_site_type_symbol
  _atom_site_fract_x
  _atom_site_fract_y
  _atom_site_fract_z
  _atom_site_U_iso_or_equiv
  _atom_site_adp_type
  _atom_site_occupancy
  _atom_site_site_symmetry_order
  _atom_site_calc_flag
  _atom_site_refinement_flags_posn
  _atom_site_refinement_flags_adp
  _atom_site_refinement_flags_occupancy
  _atom_site_disorder_assembly
  _atom_site_disorder_group
 Pb1 Pb 0.500000 0.500000 0.500000 0.0831(4) Uani 1 4 d S T P . .
 I1 I 0.74990(16) 0.42812(8) 0.750000 0.1167(5) Uani 1 2 d S T P . .
 I2 I 0.500000 0.35356(10) 0.250000 0.1375(9) Uani 1 4 d S T P . .
 C1 C 0.000000 0.328(2) 0.250000 0.22(3) Uani 1 4 d DS T P . .
 N1 N 0.000000 0.398(2) 0.157(4) 0.21(2) Uani 0.5 2 d DS T P . .
 C2 C 0.070(6) 0.2888(19) 0.118(4) 0.24(3) Uani 0.5 1 d D . P . .

loop_
  _atom_site_aniso_label
  _atom_site_aniso_U_11
  _atom_site_aniso_U_22
  _atom_site_aniso_U_33
  _atom_site_aniso_U_23
  _atom_site_aniso_U_13
  _atom_site_aniso_U_12
 Pb1 0.0873(7) 0.1203(7) 0.0418(4) 0.0005(3) 0.000 0.000
 I1 0.0995(11) 0.1639(12) 0.0866(7) 0.000 0.000 0.0279(8)
 I2 0.196(3) 0.1213(14) 0.0948(11) 0.000 0.000 0.000
 C1 0.14(4) 0.14(3) 0.39(9) 0.000 0.000 0.000
 N1 0.35(7) 0.13(2) 0.16(3) 0.02(2) 0.000 0.000
 C2 0.29(10) 0.26(4) 0.15(3) -0.06(2) 0.06(3) -0.07(5)

_geom_special_details
;
 All esds (except the esd in the dihedral angle between two l.s. planes)
 are estimated using the full covariance matrix.  The cell esds are taken
 into account individually in the estimation of esds in distances, angles
 and torsion angles; correlations between esds in cell parameters are only
 used when they are defined by crystal symmetry.  An approximate (isotropic)
 treatment of cell esds is used for estimating esds involving l.s. planes.
;
loop_
  _geom_bond_atom_site_label_1
  _geom_bond_atom_site_label_2
  _geom_bond_distance
  _geom_bond_site_symmetry_2
  _geom_bond_publ_flag
 Pb1 I1 3.2340(11) 9_666 ?
 Pb1 I1 3.2340(11) 3_656 ?
 Pb1 I1 3.2340(11) 11_565 ?
 Pb1 I1 3.2340(11) . ?
 Pb1 I2 3.2212(13) 9_666 ?
 Pb1 I2 3.2212(13) . ?
 C1 N1 1.421(19) 10_556 ?
 C1 N1 1.421(19) . ?
 C1 C2 1.399(18) 3 ?
 C1 C2 1.399(18) 12 ?
 C1 C2 1.399(18) 10_556 ?
 C1 C2 1.399(18) . ?
 N1 N1 1.50(7) 10_556 ?
 C2 C2 1.24(10) 12 ?

loop_
  _geom_angle_atom_site_label_1
  _geom_angle_atom_site_label_2
  _geom_angle_atom_site_label_3
  _geom_angle
  _geom_angle_site_symmetry_1
  _geom_angle_site_symmetry_3
  _geom_angle_publ_flag
 I1 Pb1 I1 86.24(4) 9_666 11_565 ?
 I1 Pb1 I1 93.75(4) 11_565 . ?
 I1 Pb1 I1 180.0 9_666 . ?
 I1 Pb1 I1 86.25(4) 3_656 . ?
 I1 Pb1 I1 180.00(5) 11_565 3_656 ?
 I1 Pb1 I1 93.76(4) 9_666 3_656 ?
 I2 Pb1 I1 84.82(3) . 9_666 ?
 I2 Pb1 I1 84.82(3) . 11_565 ?
 I2 Pb1 I1 84.82(3) 9_666 3_656 ?
 I2 Pb1 I1 95.18(3) 9_666 11_565 ?
 I2 Pb1 I1 95.18(3) 9_666 9_666 ?
 I2 Pb1 I1 84.82(3) 9_666 . ?
 I2 Pb1 I1 95.18(3) . . ?
 I2 Pb1 I1 95.18(3) . 3_656 ?
 I2 Pb1 I2 180.0 9_666 . ?
 Pb1 I1 Pb1 76.93(3) . 2_665 ?
 Pb1 I2 Pb1 77.29(4) . 2_664 ?
 N1 C1 N1 64(3) . 10_556 ?
 C2 C1 N1 144(3) 12 10_556 ?
 C2 C1 N1 90(2) . . ?
 C2 C1 N1 90(2) 12 . ?
 C2 C1 N1 90(2) 10_556 10_556 ?
 C2 C1 N1 90(2) 3 10_556 ?
 C2 C1 N1 144(3) 3 . ?
 C2 C1 N1 144(3) . 10_556 ?
 C2 C1 N1 144(3) 10_556 . ?
 C2 C1 C2 123(4) 12 10_556 ?
 C2 C1 C2 99(4) . 10_556 ?
 C2 C1 C2 52(4) . 12 ?
 C2 C1 C2 123(4) . 3 ?
 C2 C1 C2 99(4) 12 3 ?
 C2 C1 C2 52(4) 10_556 3 ?
 C1 N1 N1 58.2(16) . 10_556 ?
 C2 C2 C1 64(2) 12 . ?

loop_
  _geom_torsion_atom_site_label_1
  _geom_torsion_atom_site_label_2
  _geom_torsion_atom_site_label_3
  _geom_torsion_atom_site_label_4
  _geom_torsion
  _geom_torsion_site_symmetry_1
  _geom_torsion_site_symmetry_2
  _geom_torsion_site_symmetry_3
  _geom_torsion_site_symmetry_4
  _geom_torsion_publ_flag
 N1 C1 C2 C2 -90.2(10) . . . 12 ?
 N1 C1 C2 C2 -132(4) 10_556 . . 12 ?
 C2 C1 N1 N1 -154(2) . . . 10_556 ?
 C2 C1 N1 N1 154(2) 12 . . 10_556 ?
 C2 C1 N1 N1 -48(4) 10_556 . . 10_556 ?
 C2 C1 N1 N1 48(4) 3 . . 10_556 ?
 C2 C1 C2 C2 125(3) 10_556 . . 12 ?
 C2 C1 C2 C2 74.4(16) 3 . . 12 ?

_shelx_res_file
;
TITL k2_a.res in Cmcm
    k2.res
    created by SHELXL-2018/3 at 17:16:39 on 23-Nov-2023
REM Old TITL k2 in Cmc2(1)
REM SHELXT solution in Cmcm: R1 0.248, Rweak 0.032, Alpha 0.032
REM <I/s> 0.444 for 24 systematic absences, Orientation as input
REM Formula found by SHELXT: Pb I3
CELL 0.71073 8.8461 17.1799 8.0466 90 90 90
ZERR 4 0.0017 0.0021 0.0006 0 0 0
LATT 7
SYMM -X,-Y,0.5+Z
SYMM -X,+Y,0.5-Z
SYMM +X,-Y,-Z
SFAC C I N Pb H
UNIT 12 12 4 4 40
DFIX 1.4 N1 C1 C1 C2

L.S. 10
PLAN  4
TEMP 293
CONF
LIST 6
fmap 2
MORE -1
ACTA
OMIT 1 1 0
OMIT 1 13 4
OMIT 0 2 1
REM <olex2.extras>
REM <HklSrc "%.\\k2.hkl">
REM </olex2.extras>

WGHT    0.047700
FVAR       0.18621
PB1   4    0.500000    0.500000    0.500000    10.25000    0.08726    0.12027 =
         0.04184    0.00049    0.00000    0.00000
I1    2    0.749901    0.428116    0.750000    10.50000    0.09955    0.16390 =
         0.08663    0.00000    0.00000    0.02789
I2    2    0.500000    0.353560    0.250000    10.25000    0.19636    0.12128 =
         0.09477    0.00000    0.00000    0.00000
C1    1    0.000000    0.327826    0.250000    10.25000    0.14020    0.14365 =
         0.38772    0.00000    0.00000    0.00000
N1    3    0.000000    0.398105    0.156925    10.25000    0.35196    0.12917 =
         0.15616    0.01877    0.00000    0.00000
C2    1    0.069866    0.288798    0.118132    10.50000    0.29458    0.26428 =
         0.14706   -0.06044    0.06142   -0.06719
HKLF 4


REM  k2_a.res in Cmcm
REM wR2 = 0.1102, GooF = S = 0.943, Restrained GooF = 0.943 for all data
REM R1 = 0.0414 for 435 Fo > 4sig(Fo) and 0.0892 for all 826 data
REM 34 parameters refined using 2 restraints

END

WGHT      0.0473      0.0000

REM Highest difference peak  0.995,  deepest hole -0.733,  1-sigma level  0.209
Q1    1   0.6183  0.4538  0.7500  10.50000  0.05    1.00
Q2    1   0.3717  0.5000  0.5000  10.50000  0.05    0.91
Q3    1   0.3803  0.4387  0.2500  10.50000  0.05    0.85
Q4    1   0.1604  0.1683  0.0014  11.00000  0.05    0.72
;
_shelx_res_checksum                63956
_shelx_hkl_file
;
   0   0 -10   20.21    8.76
   0   0  -9    0.02    4.18
   0   0  -8  783.95   46.73
   0   0  -7   -6.01    5.54
   0   0  -6   12.96    3.53
   0   0  -5    1.08    2.10
   0   0  -4 9999.00  110.38
   0   0  -3   -0.62    1.60
   0   0  -2 2575.67   37.15
   0   0   1    2.50    1.02
   0   0   2 2590.75   37.15
   0   0   3   -0.02    1.69
   0  -2 -10   41.27   12.25
   0   2  -9    6.74    5.21
   0  -2  -9   11.86    6.76
   0  -2  -8  334.25   30.64
   0   2  -8  377.28   32.65
   0   2  -7   13.75    2.54
   0  -2  -7    8.99    4.29
   0   2  -7   14.44    7.70
   0  -2  -6  250.76   21.77
   0   2  -6  243.19   22.39
   0  -2  -6  268.22   20.34
   0  -2  -6  230.16    7.18
   0  -2  -5   79.64    4.91
   0  -2  -5   90.34   10.40
   0   2  -5   79.35   10.89
   0   2  -5   85.41   11.71
   0   2  -4 3243.43   66.24
   0  -2  -4 3267.51   55.90
   0   2  -4 3218.01   62.81
   0   2  -3  265.19   15.33
   0  -2  -3  287.23   13.32
   0  -2  -2  454.16   12.60
   0   2  -2  458.29   17.59
   0  -2  -2  440.02   10.60
   0   2  -1  106.51    6.12
   0  -2  -1   94.96    4.91
   0   2  -1  109.15    6.69
   0   2   1  110.43    5.18
   0  -2   2  465.20   17.17
   0   2   2  452.90   12.84
   0   2   3  269.38   12.91
   0  -4 -10   82.34   17.59
   0   4  -9   26.02    9.35
   0  -4  -9   14.62    7.12
   0  -4  -8  102.39   16.77
   0   4  -8   98.83   17.66
   0   4  -7  171.72   21.08
   0   4  -7  156.13   11.12
   0  -4  -7  155.10   18.60
   0   4  -6  968.12   28.42
   0  -4  -6  979.77   42.05
   0  -4  -6  999.66   36.15
   0   4  -6 1023.61   46.88
   0  -4  -5  807.82   29.28
   0  -4  -5  777.94   19.70
   0   4  -5  771.33   37.32
   0   4  -4  168.30   14.91
   0  -4  -4  152.49    8.72
   0   4  -4  148.68   14.31
   0  -4  -4  157.27   10.97
   0   4  -3 2318.94   50.39
   0  -4  -3 2325.07   35.47
   0  -4  -3 2252.93   33.40
   0   4  -3 2317.61   49.96
   0   4  -2 5972.43   70.68
   0  -4  -2 5976.68   59.86
   0   4  -2 6111.38   73.63
   0   4  -1 5449.68   53.30
   0   4  -1 5475.73   61.38
   0   4  -1 5411.11   59.29
   0  -4  -1 5529.95   58.11
   0   4   0   63.22    6.05
   0   4   0   58.90    4.30
   0   4   1 5569.40   59.03
   0   4   2 5917.29   43.87
   0   4   3 2274.32   34.04
   0  -6 -10   55.01   14.80
   0   6  -9    6.67    6.08
   0  -6  -9    7.27    5.21
   0  -6  -8   62.97   13.25
   0   6  -8   59.46   14.07
   0   6  -7   28.98    5.83
   0   6  -7   32.51   10.27
   0  -6  -7   32.56    8.39
   0   6  -6  599.05   37.72
   0   6  -6  586.67   26.05
   0  -6  -6  643.12   33.80
   0   6  -5  174.56   18.14
   0  -6  -5  170.48   11.31
   0   6  -5  186.29   14.31
   0  -6  -4  216.48   12.95
   0   6  -4  203.23   17.15
   0   6  -4  210.46   17.74
   0   6  -4  218.74   15.10
   0  -6  -3  622.06   15.15
   0   6  -3  669.18   27.46
   0   6  -3  654.50   27.92
   0  -6  -3  623.91   21.90
   0   6  -3  631.45   25.18
   0   6  -2 2820.48   53.06
   0   6  -2 2760.42   52.44
   0  -6  -2 2816.62   48.16
   0   6  -2 2795.23   48.44
   0  -6  -1 1067.31   29.26
   0   6  -1 1100.68   28.43
   0   6  -1 1003.12   30.54
   0   6   0  248.90   10.44
   0   6   0  242.26   14.71
   0   6   1 1073.71   29.70
   0   6   2 2840.37   49.66
   0  -8 -10   31.28   11.24
   0   8  -9   11.36    8.47
   0  -8  -9   -6.95    6.31
   0   8  -8   56.57   13.79
   0  -8  -8   24.50    7.86
   0   8  -7   26.00    6.63
   0  -8  -7   26.36    8.05
   0   8  -7   18.89    7.42
   0  -8  -6  397.02   26.73
   0   8  -6  391.28   30.83
   0   8  -6  351.16   22.68
   0   8  -5  131.07   13.94
   0  -8  -5  149.12   10.35
   0   8  -5  143.56   16.64
   0  -8  -4  100.60    6.92
   0   8  -4   92.92   11.94
   0   8  -4  110.96   12.10
   0   8  -3  475.87   25.41
   0   8  -3  478.18   24.66
   0   8  -3  503.22   25.41
   0   8  -2 1713.26   45.85
   0   8  -2 1675.47   44.06
   0   8  -1  724.90   29.14
   0   8  -1  706.96   24.78
   0   8   0   99.59    7.76
   0  -8   0   72.22    4.65
   0   8   0   94.50   10.15
   0   8   1  729.10   29.09
   0   8   1  649.51   14.87
   0   8   2 1748.40   44.77
   0 -10  -9    8.20    6.51
   0  10  -9    9.94    7.66
   0 -10  -8   25.12    8.63
   0  10  -8   41.50   13.35
   0  10  -7   14.02    5.27
   0  10  -7   20.90    8.74
   0 -10  -7   16.01    6.01
   0  10  -6  183.69   18.17
   0 -10  -6  236.89   20.92
   0  10  -6  219.61   23.81
   0  10  -5   84.19   12.48
   0  10  -5   91.44   15.01
   0  10  -4   36.45    8.26
   0  10  -4   29.52    8.01
   0  10  -3  204.35   18.28
   0  10  -2  999.26   39.51
   0  10  -2  957.41   34.79
   0  10  -1  376.56   23.71
   0  10  -1  327.15   17.89
   0  10   0   35.65    7.86
   0  10   0   36.24    5.04
   0  10   1  329.47   12.07
   0  10   1  360.01   22.23
   0  10   2 1013.70   38.19
   0 -12  -8   33.56   10.82
   0  12  -7   -4.40    3.64
   0 -12  -7   -0.42    2.70
   0  12  -6   29.83    8.46
   0 -12  -6   34.48    8.01
   0 -12  -5   -0.68    2.16
   0  12  -5    2.87    3.81
   0  12  -4  223.10   21.63
   0 -12  -4  226.30   15.07
   0  12  -3   -4.24    5.08
   0  12  -2   36.50    7.22
   0  12  -2   49.60   10.33
   0  12  -1   -0.14    1.43
   0  12  -1    2.15    3.62
   0  12   0  510.68   29.91
   0  12   0  449.85   19.85
   0  12   1    3.09    3.02
   0  12   1    2.46    1.59
   0  12   2   36.06    8.75
   0  14  -7    2.03    4.06
   0  14  -6   -4.47    6.44
   0 -14  -5   -1.30    2.91
   0  14  -5   -1.38    4.79
   0  14  -4  159.63   20.37
   0 -14  -4  120.26    9.85
   0 -14  -3   -0.50    0.85
   0  14  -3   -0.25    3.60
   0  14  -2    1.33    3.09
   0  14  -1    1.47    3.37
   0  14  -1    1.79    2.24
   0  14   0  359.77   29.63
   0  14   0  290.14   17.51
   0  14   1    7.61    4.37
   0  14   1    0.44    1.47
   0  14   2   -5.59    5.35
   0  16  -7   -4.01    4.41
   0  16  -6   -0.58    3.32
   0  16  -5   -3.72    5.99
   0  16  -4   27.08    9.52
   0  16  -3    6.18    5.91
   0  16  -2   27.21    8.72
   0  16  -1    3.14    4.30
   0  16   0   14.48    5.71
   0  16   0   12.85    4.05
   0  16   1   -1.95    4.35
   0  16   2   14.46    6.94
   0  18  -7   10.89    7.82
   0  18  -6   11.75    8.71
   0  18  -5    2.16    4.43
   0  18  -4   11.47    6.96
   0  18  -3   -1.79    3.41
   0  18  -2   10.71    7.30
   0  18  -1    8.18    6.29
   0  18   0    7.15    4.47
   0  18   1   10.50    7.31
   0  18   2   24.75    9.11
   0  20  -4   -1.60    4.63
   0  20  -3    9.65    7.63
   0  20  -2   -2.17    4.49
   0  20  -1    1.73    3.49
   0  20   0    5.20    6.81
   0  20   1    0.38    4.26
  -1  -1 -10   45.62   13.34
   1  -1 -10   59.46   15.25
   1   1 -10   60.27   15.22
  -1   1  -9   -1.76    2.77
  -1  -1  -9    4.77    3.40
   1   1  -9    0.32    6.06
   1  -1  -9    5.69    6.35
   1  -1  -8  302.94   28.49
   1   1  -8  271.93   27.39
  -1  -1  -8  242.73   25.03
  -1   1  -8  272.74   26.80
   1   1  -7    5.09    3.96
   1  -1  -7   14.37    6.47
  -1  -1  -6  409.97   25.52
   1   1  -6  384.42   27.91
   1  -1  -6  446.47   29.28
  -1   1  -5  119.81   12.83
   1   1  -5  102.20   12.28
   1  -1  -5  113.35   11.98
   1   1  -5   92.49   12.42
  -1  -1  -5   89.82   10.67
   1  -1  -5  104.92   12.55
   1  -1  -4 2592.64   51.93
   1   1  -4 2467.34   54.46
  -1   1  -4 2615.64   55.40
   1   1  -4 2444.77   57.07
   1  -1  -4 2719.32   57.94
  -1  -1  -4 2560.46   52.62
   1  -1  -3  468.93   18.49
  -1  -1  -3  425.32   17.80
   1   1  -3  403.07   19.05
   1  -1  -3  476.96   20.79
   1   1  -3  401.67   19.61
   1   1  -2 1182.12   29.44
   1  -1  -2 1325.58   28.84
   1   1  -2 1206.31   28.62
   1  -1  -1  132.89    7.26
  -1   1   0 3770.64   50.24
  -1  -1   1  252.57   10.01
  -1   1   1   74.11    5.50
  -1   1   2 1259.20   28.58
  -1   1   2 1344.26   27.35
  -1  -1   2 1172.34   28.93
  -1  -1   2 1229.24   28.61
  -1  -1   2 1219.25   17.25
  -1  -1   3  404.27   18.89
  -1   1   3  488.59   19.48
  -1  -1   4 2408.02   53.81
  -1   1   4 2696.89   52.92
  -1  -1   5  109.08   12.35
  -1   1   5  107.66   12.04
  -1   1   6  467.54   27.38
  -1  -1   6  393.36   26.26
  -1  -3 -10   63.25   15.09
   1  -3 -10   80.18   17.54
   1  -3  -9   -1.47    3.67
  -1  -3  -9   -6.11    5.75
   1   3  -9   -2.46    5.09
  -1   3  -9    7.73    6.52
   1   3  -8  101.59   18.31
   1  -3  -8  133.08   18.63
  -1  -3  -8  108.41   16.60
  -1   3  -8  124.04   18.96
   1   3  -7    7.56    5.02
   1  -3  -7    4.87    3.62
  -1  -3  -7    2.39    1.33
   1  -3  -6  885.29   41.47
   1   3  -6  868.21   42.33
  -1  -3  -6  924.87   36.73
   1  -3  -5   31.68    7.54
  -1  -3  -5   20.04    4.86
   1   3  -5   21.11    3.30
   1   3  -5   26.47    7.23
   1   3  -4  337.39   13.04
   1   3  -4  355.97   21.21
   1   3  -4  334.52   21.35
   1  -3  -4  338.88   20.11
  -1  -3  -4  344.27   16.79
  -1   3  -4  322.44   20.09
   1   3  -3   47.15    4.74
   1   3  -3   41.94    6.97
  -1  -3  -3   47.99    5.19
   1   3  -3   42.53    6.57
   1  -3  -3   38.06    5.77
   1   3  -2 4772.22   63.20
   1  -3  -2 4747.09   53.81
   1  -3  -2 4843.65   54.92
   1   3  -2 4722.56   50.98
   1   3  -1  132.27    8.44
   1   3  -1  126.76    7.52
   1  -3  -1  124.30    9.12
  -1  -3  -1  127.72    6.20
  -1  -3   0  834.12   19.97
  -1   3   1  130.42    6.10
  -1  -3   1  125.69    8.06
  -1  -3   1  123.41    7.81
  -1   3   1  140.65    8.54
  -1  -3   2 4772.85   64.12
  -1  -3   2 4858.74   53.20
  -1  -3   2 4834.24   62.66
  -1   3   2 4653.31   45.17
  -1  -3   3   41.31    6.57
  -1   3   3   42.34    5.63
  -1   3   4  337.10   17.36
  -1  -3   4  344.38   21.64
  -1  -3   5   15.15    4.03
  -1   3   5   24.29    5.77
  -1   3   6  892.66   36.47
  -1  -5 -10   59.44   14.97
   1  -5 -10   43.99   13.01
  -1  -5  -9   -0.50    4.57
  -1   5  -9    0.28    4.35
   1  -5  -9    0.75    3.80
   1   5  -9    8.97    7.83
  -1   5  -8  110.66   18.71
   1   5  -8  114.14   19.52
   1  -5  -8  138.26   18.97
  -1   5  -7   18.41    7.10
   1  -5  -7   20.47    6.35
  -1  -5  -7   14.53    4.37
   1   5  -7   12.24    7.23
  -1  -5  -6  469.04   23.85
   1  -5  -6  450.86   28.98
  -1   5  -6  455.47   31.34
   1   5  -6  486.75   20.31
   1   5  -6  494.75   33.23
  -1  -5  -6  462.03   20.22
   1   5  -5   79.88   12.16
  -1  -5  -5   71.51    7.91
   1  -5  -5   77.24   10.84
   1   5  -5   69.68    7.67
  -1  -5  -5   76.84    8.51
   1  -5  -4  703.24   28.43
  -1  -5  -4  730.93   24.70
   1   5  -4  737.27   32.63
  -1   5  -4  714.22   31.73
  -1  -5  -4  744.95   21.76
   1   5  -4  725.57   24.01
   1   5  -4  743.16   33.30
   1  -5  -3  261.76   13.34
  -1  -5  -3  261.21   14.31
  -1   5  -3  258.98   17.69
   1   5  -3  276.73   18.94
   1   5  -3  261.20   17.87
  -1  -5  -3  271.40    9.87
   1   5  -3  261.15   14.19
   1  -5  -3  267.22   14.50
   1   5  -2 1656.01   36.02
   1  -5  -2 1697.91   29.06
  -1  -5  -2 1690.30   35.82
   1  -5  -2 1644.75   35.27
   1   5  -2 1688.50   38.82
   1   5  -1  525.36   19.68
  -1  -5  -1  496.97    9.53
   1   5  -1  525.13   18.46
  -1  -5  -1  534.45   19.71
   1   5   0 1235.35   30.04
  -1  -5   0 1250.24   22.35
  -1  -5   0 1278.56   30.66
  -1  -5   1  531.73   20.33
  -1  -5   1  526.74   18.05
  -1   5   1  494.54   22.62
  -1   5   2 1645.37   33.20
  -1  -5   2 1712.37   39.56
  -1  -5   2 1684.11   38.84
  -1   5   3  264.08   12.49
  -1  -5   3  263.89   17.60
  -1  -5   3  276.43   17.63
  -1   5   3  272.61   12.89
  -1  -5   4  711.24   31.80
  -1   5   4  738.86   23.81
  -1   5   5   79.51    9.37
  -1  -5   5   84.05   12.33
  -1   5   6  482.66   25.05
  -1  -7 -10   19.74    9.37
   1  -7 -10   24.68    9.33
  -1  -7  -9   -2.15    4.10
  -1   7  -9    0.79    5.02
   1   7  -9    0.06    5.29
   1  -7  -9    8.34    4.78
  -1  -7  -8  118.94   17.68
   1  -7  -8  139.71   19.18
   1   7  -8  167.38   24.44
  -1   7  -8  126.34   20.19
   1   7  -7    0.35    3.25
   1   7  -7    2.57    2.86
  -1   7  -7   -0.35    3.90
   1  -7  -7   -2.87    4.29
  -1  -7  -6  130.26   12.20
  -1   7  -6  112.14   16.10
   1   7  -6  123.39   12.41
   1   7  -6  123.38   17.85
   1  -7  -6  126.06   14.86
   1  -7  -5   -0.99    2.07
  -1   7  -5    0.94    3.84
  -1  -7  -5    1.25    1.88
   1   7  -5    0.75    1.70
   1   7  -5    7.37    6.52
   1  -7  -5    4.06    2.33
   1   7  -4 1033.14   34.06
   1   7  -4 1103.80   43.98
  -1   7  -4 1044.58   40.13
  -1  -7  -4 1056.75   33.87
   1  -7  -4 1059.82   30.88
   1  -7  -4 1042.81   33.08
  -1   7  -3    9.07    2.24
   1  -7  -3    9.08    3.00
   1   7  -3   10.26    3.88
   1  -7  -3    9.77    2.99
   1   7  -3   11.20    4.56
  -1   7  -3   12.43    4.55
  -1  -7  -3    7.34    2.82
   1  -7  -2  189.71    8.88
  -1  -7  -2  200.48   14.22
   1   7  -2  189.08   14.03
  -1   7  -2  173.13   11.73
   1   7  -2  179.26   13.57
   1   7  -1   24.01    5.27
  -1  -7  -1   30.92    5.61
  -1   7  -1   24.37    3.52
   1   7  -1   26.21    4.63
   1   7   0 2945.78   55.30
  -1  -7   0 2982.40   55.80
   1   7   0 2974.99   42.73
  -1  -7   0 2945.84   41.44
  -1   7   1   19.86    5.65
  -1  -7   1   21.90    4.29
  -1  -7   1   27.96    5.48
  -1   7   1   29.82    5.64
  -1  -7   1   23.45    4.43
  -1   7   2  196.83   10.27
  -1  -7   2  185.60   13.31
  -1  -7   2  195.85   14.38
  -1   7   2  174.09   12.86
  -1   7   3   10.08    2.25
  -1  -7   3    7.68    4.02
  -1   7   3    6.20    2.36
  -1  -7   4 1101.52   41.81
  -1   7   4 1042.80   25.76
  -1   7   5    1.96    1.40
  -1  -9 -10    9.71    4.77
   1  -9 -10    8.06    7.89
  -1   9  -9   -2.56    4.72
  -1  -9  -9   -3.08    3.66
   1  -9  -8   46.52   11.85
  -1  -9  -8   54.19   12.89
  -1   9  -8   48.92   12.74
   1  -9  -7    3.69    3.89
  -1   9  -7   -0.66    4.92
  -1   9  -7   -1.56    3.11
   1   9  -7    8.13    4.35
  -1   9  -6  148.20   16.71
   1   9  -6  155.53   15.58
  -1   9  -6  169.42   20.94
  -1  -9  -6  147.06   14.53
   1  -9  -6  180.33   17.52
  -1   9  -5   32.40    7.94
   1  -9  -5   27.33    5.17
  -1  -9  -5   34.43    6.88
   1   9  -5   31.32    7.55
   1  -9  -5   28.72    6.35
  -1  -9  -4  226.48   17.56
   1   9  -4  217.88   17.87
   1  -9  -4  228.19   14.98
  -1   9  -4  235.62   19.39
   1  -9  -3   83.97    7.29
  -1   9  -3   97.00   10.83
  -1  -9  -3   98.56   11.60
   1   9  -3   89.54   11.12
   1   9  -3   98.79   12.18
  -1  -9  -2  625.88   28.85
  -1   9  -2  628.46   28.62
   1   9  -2  614.02   29.14
  -1   9  -2  607.67   23.39
   1   9  -2  631.54   27.88
   1   9  -1  189.04   16.35
  -1  -9  -1  213.29   16.65
   1   9  -1  174.75   12.73
  -1  -9   0  338.54   20.98
   1   9   0  328.49   15.18
  -1   9   0  338.48   21.92
   1   9   0  334.62   21.02
  -1   9   1  196.56   16.31
   1   9   1  204.49   16.31
  -1  -9   1  195.85   12.47
  -1   9   2  599.80   27.89
  -1  -9   2  655.21   26.21
  -1   9   2  633.01   22.44
  -1   9   3   83.75    5.79
  -1   9   3   83.11   10.36
  -1   9   4  214.70   15.71
  -1   9   4  191.80    9.21
  -1 -11  -9   -5.72    6.68
  -1  11  -9    9.03    8.72
   1 -11  -8   19.75    7.65
  -1  11  -8   21.44    7.95
  -1 -11  -8   18.47    7.57
   1 -11  -7    4.41    4.78
  -1  11  -7    4.39    6.06
  -1  11  -7   -3.60    5.00
   1  11  -7    2.46    3.66
   1 -11  -6  100.25   12.93
  -1  11  -6  100.67   15.16
   1  11  -6  110.12   14.74
  -1  11  -6   94.26   15.70
   1 -11  -5    6.74    3.63
  -1  11  -5    5.20    4.34
  -1  11  -5    4.37    3.29
   1  11  -5    8.10    5.01
  -1  11  -4   68.84   11.06
  -1  11  -4   75.74   12.23
   1  11  -4   69.00   11.22
   1 -11  -4   67.32    7.76
  -1  11  -3   16.25    5.17
  -1  11  -3   15.67    6.16
   1  11  -3   31.32    8.16
   1  11  -2  506.53   29.77
  -1  11  -2  418.39   25.05
   1  11  -2  495.55   26.31
  -1  11  -2  420.81   28.01
  -1  11  -1   32.79    6.37
   1  11  -1   59.35    8.04
   1  11  -1   58.07   10.45
  -1  11  -1   33.55    7.97
   1  11   0   78.53    8.20
   1  11   0   80.89   12.09
  -1  11   0  101.96   13.52
  -1 -11   1   48.58    6.59
  -1  11   1   29.90    7.12
  -1  11   2  427.69   23.15
  -1  11   2  424.99   26.63
  -1 -11   2  500.20   23.62
  -1  11   3   23.76    6.39
  -1  11   3    9.04    1.68
  -1  11   4   61.00    9.87
  -1  13  -8   15.96    9.02
   1  13  -7    6.86    3.86
  -1  13  -7    0.30    2.55
  -1  13  -7    3.42    3.41
  -1 -13  -7   -5.39    4.78
   1  13  -6   22.67    7.54
  -1  13  -6   18.11    7.65
  -1  13  -6   17.34    8.83
   1 -13  -6   19.18    6.36
   1 -13  -5    4.82    2.83
   1  13  -5    6.64    4.55
  -1  13  -5   11.26    6.12
  -1  13  -5    4.82    2.87
  -1  13  -4  157.74   19.74
  -1  13  -4  180.56   19.24
  -1  13  -3   15.28    6.88
   1  13  -3    7.09    4.64
  -1  13  -2   26.18    8.28
   1  13  -2   32.76    9.42
   1  13  -1   15.70    4.47
   1  13  -1   19.18    7.30
  -1  13  -1   21.78    6.78
  -1  13  -1   18.61    5.81
  -1 -13   0  209.95   11.77
  -1  13   0  338.71   26.44
   1  13   0  208.91   14.17
   1  13   0  215.83   21.64
  -1  13   0  296.19   18.24
   1  13   1   20.05    7.40
  -1  13   1   15.55    3.63
  -1  13   1   14.83    6.76
  -1 -13   1   19.11    4.19
  -1  13   2   19.88    6.21
  -1  13   2   24.08    6.92
  -1  13   2   22.64    3.59
  -1  13   3   17.08    6.59
  -1  13   4  150.75   16.96
  -1  15  -7   10.55    6.61
   1  15  -7   -1.27    3.17
  -1  15  -6    3.94    3.95
   1  15  -6   15.52    7.10
   1  15  -5    4.78    4.64
  -1  15  -5   -3.77    4.36
   1  15  -4   24.68    9.53
  -1  15  -4   27.46    9.43
  -1  15  -3    0.19    3.48
   1  15  -3   12.66    6.23
  -1  15  -2   23.45    9.07
   1  15  -2   25.50    8.91
  -1 -15  -1    7.13    2.01
  -1  15  -1    8.35    5.66
   1  15  -1   12.71    6.46
   1  15  -1    6.64    3.77
  -1 -15   0   44.83    5.22
   1  15   0   56.97   11.74
  -1  15   0   61.29   13.30
  -1  15   0   52.19    8.32
   1  15   1    8.00    5.95
  -1  15   1    6.19    2.90
  -1  15   1    8.41    5.58
  -1  15   2    9.82    4.59
  -1  15   2   21.06    8.01
  -1  15   2   14.70    2.97
  -1  15   3    4.85    5.31
   1  17  -7    7.46    6.35
  -1  17  -7   -5.48    8.12
  -1  17  -6    3.64    4.80
   1  17  -6    7.99    6.00
  -1  17  -5   -1.37    4.13
   1  17  -5    3.22    6.08
  -1  17  -4    6.36    6.05
   1  17  -4    5.40    6.03
  -1  17  -3    0.36    3.90
   1  17  -3    9.35    6.84
  -1  17  -2   23.13    9.60
   1  17  -2   33.50   10.73
   1  17  -1    1.09    3.37
  -1  17  -1    0.59    4.62
   1  17   0    6.93    5.56
  -1  17   0   11.07    6.91
  -1  17   1   -4.27    4.24
  -1  17   1   18.54    8.56
  -1  17   2   28.90   10.32
  -1  17   3    5.01    5.73
   1  19  -6   10.88    7.54
  -1  19  -5    1.26    5.65
   1  19  -5    6.98    8.13
   1  19  -4    6.45    5.41
  -1  19  -4    5.91    7.67
  -1  19  -3  -10.23    6.79
   1  19  -3   -0.95    4.26
  -1  19  -2   -1.76    3.52
   1  19  -2   11.66    8.02
  -1  19  -1   -0.28    5.00
   1  19  -1    2.09    4.06
  -1  19   0  -15.44    7.84
  -1  19   1    4.47    7.20
  -1  19   2   -0.58    4.81
  -1  19   3    5.22    4.77
   1  21  -2    5.38    7.27
  -1  21  -1    2.64    4.94
  -1  21   0   14.87    9.87
  -1  21   1    5.48    5.65
  -1  21   2    9.91    9.04
   2   0  -9    2.75    4.71
   2   0  -8  111.30   18.70
   2   0  -7    9.04    5.52
   2   0  -6 1093.58   47.80
   2   0  -5    0.23    3.32
  -2   0  -5   -1.64    2.83
   2   0  -4  221.88   18.43
   2   0  -1   -0.10    2.18
  -2   0   0  671.48   25.52
   2   0   0  659.05   26.23
  -2   0   2 4960.28   69.68
  -2   0   3    0.51    1.90
  -2   0   3   -1.22    1.71
  -2   0   4  223.75   17.05
  -2   0   5    0.08    2.67
  -2   0   6 1077.89   45.78
  -2   0   7    0.33    2.54
  -2   0   8  109.98   17.04
   2   2  -9   32.94   13.06
  -2   2  -9   15.30    7.70
   2  -2  -9   20.88    8.46
   2  -2  -8   95.27   16.90
   2   2  -8   91.30   17.61
   2   2  -7  160.81   21.43
   2  -2  -7  181.02   21.82
  -2  -2  -6 1198.52   43.45
   2   2  -6 1234.22   52.77
  -2  -2  -5  763.15   30.79
   2   2  -5  820.45   39.11
   2  -2  -5  842.64   38.19
   2  -2  -4  125.91   13.67
   2  -2  -2 6634.27   79.32
   2  -2  -1 5444.63   73.66
  -2  -2  -1 5346.39   78.08
   2   2   0   42.43    5.73
  -2  -2   0   21.42    3.57
  -2   2   0   33.62    7.53
  -2   2   1 5389.74   72.78
  -2   2   2 6611.42   77.36
  -2  -2   2 6394.13   79.65
  -2  -2   3 2450.79   52.49
  -2   2   3 2573.42   48.48
  -2  -2   3 2443.32   35.41
  -2  -2   3 2441.12   54.53
  -2  -2   4  107.56   11.95
  -2   2   4  138.85   12.34
  -2  -2   4  101.74   12.15
  -2  -2   5  794.67   35.47
  -2   2   5  857.05   34.67
  -2  -2   6 1275.08   51.85
  -2   2   6 1333.86   47.36
  -2  -2   7  168.10   20.25
  -2   2   7  177.75   18.60
  -2   2   8   86.96   14.28
   2  -4  -9    7.00    4.52
  -2   4  -9    1.70    5.18
  -2   4  -8  117.15   18.72
   2  -4  -8  139.00   20.74
   2  -4  -7   46.79   11.16
   2   4  -7   50.85   12.46
   2  -4  -6  477.45   29.97
  -2  -4  -6  474.99   25.20
   2  -4  -5  219.15   19.02
  -2  -4  -5  229.70   16.08
   2   4  -4  603.42   29.20
   2  -4  -4  661.58   29.25
   2   4  -3  683.12   27.99
   2  -4  -3  663.23   25.87
   2  -4  -2 2030.88   45.59
  -2  -4  -2 2008.92   46.39
  -2  -4  -1 1042.00   24.64
   2  -4  -1 1033.40   36.67
   2   4   0  928.70   25.14
  -2  -4   1 1067.68   27.84
  -2  -4   1 1077.17   27.23
  -2   4   1  967.87   36.44
   2   4   1 1050.83   34.56
  -2  -4   2 2118.17   45.11
  -2  -4   2 2039.67   38.82
  -2  -4   2 2146.83   49.00
  -2   4   2 2050.79   38.77
  -2  -4   3  700.33   22.93
  -2  -4   3  699.37   29.93
  -2  -4   3  694.88   28.50
  -2  -4   4  612.83   30.76
  -2   4   4  622.52   25.81
  -2   4   4  593.49   15.13
  -2  -4   4  640.68   30.06
  -2   4   5  229.34   17.15
  -2  -4   5  236.32   20.52
  -2   4   6  442.62   26.16
  -2  -4   6  483.58   31.56
  -2  -4   7   37.07    9.60
  -2   4   7   39.51    8.38
  -2   6  -9    1.24    5.12
   2  -6  -9    3.69    7.27
  -2   6  -8  229.71   26.76
   2  -6  -8  259.34   27.10
   2  -6  -7    2.61    5.19
  -2  -6  -6   17.31    4.55
  -2  -6  -6   16.75    4.54
   2  -6  -6   10.34    4.26
   2  -6  -6   11.16    4.83
   2  -6  -5    5.69    3.48
  -2  -6  -5    1.97    2.09
   2  -6  -5    0.50    2.18
  -2  -6  -4 2608.61   41.78
   2  -6  -4 2540.26   57.31
   2   6  -3    3.33    3.51
   2  -6  -3   10.69    4.05
  -2  -6  -3    5.04    2.81
  -2  -6  -2  118.18    7.22
   2  -6  -2  124.41   13.32
  -2  -6  -1    7.94    3.25
  -2  -6   0 6593.45   68.98
  -2  -6   0 6576.08   84.21
  -2   6   1   17.25    7.85
  -2  -6   1   13.13    3.88
   2   6   1    7.40    2.92
  -2  -6   1    8.52    3.10
  -2   6   2  119.65   11.18
  -2   6   2  123.45    8.64
  -2  -6   2  129.94   11.27
  -2  -6   2  128.11   12.58
  -2  -6   2  119.41   11.16
  -2  -6   3    1.45    1.85
  -2   6   3    2.36    2.09
  -2  -6   3    2.19    1.94
  -2  -6   3    0.58    2.08
  -2   6   4 2565.17   51.02
  -2   6   4 2510.92   43.02
  -2  -6   4 2561.00   64.85
  -2  -6   5    2.79    5.24
  -2   6   5    3.42    2.47
  -2  -6   6    6.82    3.75
  -2   6   6   15.69    5.51
  -2   6   7    3.83    3.71
  -2   8  -9    0.53    4.07
  -2   8  -8  137.65   22.05
   2  -8  -8  128.37   19.62
   2  -8  -7    2.26    2.82
  -2   8  -7    3.24    4.29
   2  -8  -6   15.83    5.43
   2  -8  -6   26.61    7.17
  -2   8  -6    7.06    4.58
  -2  -8  -6   14.09    5.00
  -2  -8  -5    2.36    1.52
   2  -8  -5   -1.77    2.66
  -2  -8  -5    0.49    2.68
   2  -8  -5   -1.88    2.01
  -2  -8  -4 1118.53   20.24
  -2  -8  -4 1275.24   43.17
   2   8  -4 1196.65   38.27
   2  -8  -4 1220.36   43.05
  -2  -8  -4 1131.96   24.86
   2   8  -3    1.40    1.95
  -2  -8  -3    2.34    2.98
   2   8  -3   -2.64    3.15
  -2  -8  -2   12.31    1.88
   2   8  -2   13.79    4.09
  -2  -8  -2   15.74    4.29
  -2  -8  -1   -0.45    1.08
  -2  -8  -1    1.16    2.44
  -2  -8   0 3000.41   62.53
  -2  -8   0 2902.11   46.52
  -2  -8   1   -0.97    2.60
   2   8   1   -0.01    1.71
  -2  -8   1   -0.01    1.48
  -2   8   1    3.90    5.27
  -2  -8   2   12.71    4.19
  -2  -8   2   16.77    4.99
  -2  -8   2   12.22    3.52
  -2   8   2    8.06    4.16
  -2  -8   3   -0.24    1.71
  -2   8   3    2.66    2.59
  -2  -8   3   -1.46    3.39
  -2   8   4 1138.25   34.06
  -2   8   4 1161.04   32.11
  -2  -8   4 1247.58   47.02
  -2   8   5   -0.59    1.45
  -2  -8   5    0.83    3.12
  -2  -8   6   16.91    7.00
  -2   8   6   17.37    4.83
  -2   8   7    1.19    2.30
  -2  10  -9    4.27    6.60
  -2  10  -8   16.72    9.08
  -2  10  -8   33.52    9.15
  -2  10  -7   12.63    7.36
  -2  10  -6  115.86   17.38
   2 -10  -5   24.88    6.13
   2  10  -5   33.95    7.49
  -2  10  -5   36.21    8.53
   2  10  -4  106.76   13.15
  -2  10  -4   76.89   11.17
   2  10  -3  109.69   13.19
  -2  10  -3   97.61   11.14
   2  10  -2  525.07   26.94
   2  10  -2  527.19   28.63
  -2  10  -2  476.76   20.52
  -2 -10  -1  199.76   10.49
  -2  10  -1  184.41   10.15
  -2 -10   0  146.40   11.34
   2  10   1  182.43   11.83
  -2 -10   1  189.90   14.84
  -2  10   1  219.46   23.58
  -2  10   2  492.57   27.65
  -2 -10   2  572.43   27.57
  -2  10   2  484.66   32.99
  -2 -10   2  530.50   26.15
  -2  10   3  109.65   12.59
  -2 -10   3  122.96   14.39
  -2 -10   3  103.22   12.64
  -2  10   4   84.76   11.02
  -2  10   4   79.22    7.76
  -2 -10   4  100.42   14.30
  -2  10   5   35.31    5.54
  -2  10   6  112.52   10.89
  -2  12  -8   14.68    8.25
  -2  12  -8    3.39    4.59
  -2  12  -7    4.36    5.23
  -2  12  -7   11.25    6.08
  -2  12  -6   64.53   13.42
   2  12  -5   28.84    7.92
  -2  12  -5   29.63    7.85
   2  12  -4   22.87    6.54
  -2  12  -4   20.25    6.03
  -2  12  -3   92.66   11.26
   2  12  -3   97.41   13.34
   2  12  -2  266.70   19.95
   2  12  -2  263.39   22.91
  -2  12  -2  270.91   16.39
  -2  12   0   36.69    8.57
  -2  12   1  159.69   18.56
   2  12   1  133.62   10.68
  -2 -12   1  140.86   12.85
  -2  12   2  268.40   23.26
  -2 -12   2  265.94   18.96
  -2  12   3   77.29   12.10
  -2  12   4   21.87    3.96
  -2  12   4   26.12    6.79
  -2  12   5   27.81    6.76
  -2  12   5   23.66    3.91
  -2  14  -8    4.70    6.60
  -2  14  -7   -1.87    5.00
  -2  14  -7   -8.45    6.45
  -2  14  -6   19.50    7.97
  -2  14  -6   19.33    7.59
  -2  14  -5    0.31    2.40
  -2  14  -5    5.91    3.13
  -2  14  -4   30.73    8.42
   2  14  -4   27.10    9.01
  -2  14  -4   26.00    9.74
  -2  14  -3    1.53    3.54
  -2  14  -3   -0.68    4.43
   2  14  -3   -2.96    3.69
   2  14  -2   78.68   13.66
  -2  14  -2   76.51   14.00
  -2  14  -1    0.33    4.25
  -2  14   0   55.89   12.05
  -2 -14   1    2.70    2.65
  -2  14   1   -1.48    5.16
   2  14   1    5.64    2.39
  -2 -14   2   49.16    8.43
  -2  14   2   58.85   13.42
  -2  14   2   67.14   13.05
  -2  14   3    4.42    3.76
  -2  14   4   26.87    8.44
  -2  16  -7    3.63    3.19
  -2  16  -6    5.53    5.29
  -2  16  -5   13.73    5.91
  -2  16  -4   17.43    9.22
  -2  16  -3   11.09    7.08
  -2  16  -2   38.83   12.00
  -2  16  -1   15.58    8.31
  -2  16   0    4.67    4.58
  -2  16   0    0.93    1.60
  -2  16   1   21.16    9.73
  -2  16   1   23.90    9.68
  -2  16   2   30.27    9.77
  -2  16   2   36.57   11.46
  -2  16   3    9.24    5.56
  -2  16   4    3.45    4.28
  -2  18  -6   -0.50    3.63
  -2  18  -5   -0.94    4.69
  -2  18  -4   -1.94    4.96
  -2  18  -3    2.86    6.58
  -2  18  -2   11.19    8.75
  -2  18  -1    0.36    3.58
  -2  18   0   -6.64    6.38
  -2  18   1    3.19    5.56
  -2  18   2    6.35    5.50
  -2  18   3    2.49    5.02
  -2  18   4   -0.56    5.06
  -2  20  -3    6.05    7.25
  -2  20  -2   -1.19    4.92
  -2  20  -1   -8.81    6.75
  -2  20   0   -3.37    6.75
  -2  20   1    0.26    5.20
  -2  20   2   -6.77    5.39
  -2  20   3    5.18    6.95
  -2  20   4    2.38    6.04
   3  -1  -3  174.40   15.34
   3   1  -2  801.80   31.48
   3  -1  -2  741.82   29.87
   3  -1  -1  190.51   15.42
   3   1  -1  199.39   14.74
  -3  -1  -1  195.11   18.26
  -3  -1   0 2498.66   56.09
  -3   1   0 2438.41   63.25
   3   1   0 2435.56   58.99
   3  -1   0 2492.12   63.89
  -3   1   1  245.08   17.39
  -3   1   3  142.43   13.74
  -3  -1   3  145.81   12.66
  -3  -1   3  149.79   14.69
  -3  -1   4 1260.42   42.10
  -3   1   4 1198.62   40.40
  -3  -1   4 1191.26   23.18
  -3  -1   4 1212.98   44.05
  -3   1   4 1239.57   43.61
  -3  -1   5   41.02    8.26
  -3   1   5   41.62    8.63
  -3   1   6  272.77   22.65
  -3  -1   6  287.97   23.68
  -3  -1   7   10.47    5.04
  -3   1   7   10.97    6.21
  -3   1   8  156.68   20.52
  -3  -1   8  170.59   21.63
  -3  -1   9    2.28    3.80
  -3   1   9    8.30    5.41
  -3  -3  -6  452.45   26.25
   3  -3  -4  451.16   26.15
   3  -3  -3   39.93    7.34
   3  -3  -2 2323.93   55.87
  -3  -3  -2 2172.81   60.98
   3   3  -1   45.54    7.09
  -3  -3  -1   41.14    7.62
   3  -3  -1   41.93    8.27
  -3  -3   0  622.79   24.51
   3   3   0  621.77   27.02
  -3   3   0  693.13   35.64
  -3   3   1   35.79    7.94
   3   3   1   21.68    6.67
  -3  -3   3   25.72    6.15
  -3   3   3   39.15    6.82
  -3  -3   3   27.82    4.42
  -3  -3   3   27.18    6.35
  -3   3   4  387.09   22.27
  -3   3   4  395.70   23.89
  -3  -3   4  359.56   15.60
  -3  -3   4  354.41   23.68
  -3  -3   5    8.84    4.26
  -3   3   5   13.50    4.47
  -3  -3   6  471.07   31.02
  -3   3   6  543.60   30.92
  -3  -3   7    0.95    3.65
  -3   3   7    3.24    3.22
  -3  -3   8  107.29   17.58
  -3   3   8  111.70   16.79
  -3   3   9   -2.93    3.90
  -3   5  -9   -0.14    5.81
  -3  -5  -6  230.71   17.87
   3  -5  -5   45.41    9.12
   3  -5  -4  602.68   31.28
   3  -5  -3  142.22   14.70
  -3  -5  -3  159.55   16.55
  -3  -5  -2  810.40   31.47
   3  -5  -2  767.76   36.37
  -3  -5  -1  269.56   15.54
   3   5   0 1094.87   34.78
  -3   5   0 1014.25   43.32
  -3   5   1  259.42   23.16
   3   5   1  290.09   22.34
  -3  -5   2  757.05   29.28
  -3  -5   2  751.89   26.71
  -3   5   2  743.86   32.95
  -3  -5   3  142.04   14.08
  -3  -5   3  144.89   11.58
  -3  -5   3  162.88   16.39
  -3   5   3  148.73   12.90
  -3  -5   4  541.81   23.01
  -3  -5   4  552.11   30.50
  -3  -5   5   48.41    9.92
  -3   5   5   39.39    8.10
  -3   5   5   38.51    4.13
  -3  -5   6  257.75   23.96
  -3   5   6  214.43   19.01
  -3  -5   7    2.82    3.42
  -3   5   7    8.95    4.36
  -3  -5   8  120.59   19.42
  -3   5   8  109.90   16.60
  -3   5   9    2.79    5.16
  -3   7  -9    1.11    3.37
   3  -7  -6   92.71   14.58
  -3  -7  -6   78.30    9.12
   3  -7  -5    5.08    3.67
  -3  -7  -5    2.52    1.66
   3  -7  -4  601.72   33.57
  -3  -7  -4  625.55   30.09
  -3  -7  -3    5.26    2.93
   3  -7  -3    1.14    2.74
  -3  -7   0 1322.54   34.02
  -3  -7   0 1358.51   42.36
   3   7   0 1391.43   38.97
   3   7   1    8.30    4.80
  -3   7   1    5.08    4.47
  -3  -7   1    5.86    3.49
  -3  -7   1    5.13    3.18
  -3  -7   2  175.45   14.96
  -3  -7   2  168.55   14.31
  -3   7   2  168.02   18.40
  -3   7   2  154.70   11.30
  -3   7   3    1.34    2.14
  -3  -7   3    7.88    4.36
  -3  -7   3   -0.86    3.94
  -3  -7   3    2.87    2.06
  -3  -7   4  634.15   28.25
  -3   7   4  561.89   23.75
  -3  -7   4  606.69   33.05
  -3   7   5    3.74    3.25
  -3   7   5    0.37    1.18
  -3  -7   5   -1.87    3.66
  -3  -7   6   94.73   15.04
  -3   7   6   72.82   10.78
  -3  -7   7    1.12    3.45
  -3   7   7   -3.60    3.56
  -3  -7   8  114.95   19.57
  -3   7   8   84.02   13.26
  -3   9  -9   -4.75    5.98
  -3   9  -8   28.89   11.14
   3  -9  -5    4.47    4.84
  -3  -9  -5    6.24    2.96
  -3  -9  -5    5.10    1.96
  -3  -9  -4  104.15    6.88
  -3  -9  -4  100.63    7.48
   3  -9  -4  100.77   14.84
  -3  -9  -1   56.83    6.83
  -3  -9   0  160.64   12.70
   3   9   0  168.72   14.26
   3   9   1   58.08    9.39
  -3  -9   1   57.73    8.86
  -3   9   1   56.84   13.97
  -3   9   1   32.71    4.22
  -3   9   2  497.84   36.45
  -3  -9   2  567.68   28.48
  -3  -9   3   26.27    7.24
  -3   9   4  104.85   11.92
  -3  -9   4  116.85   15.28
  -3   9   5    5.88    3.04
  -3   9   5    3.02    2.81
  -3  -9   5    9.64    5.47
  -3  -9   6  155.10   20.36
  -3   9   6  117.86   13.14
  -3  -9   7    1.14    3.88
  -3   9   7    0.78    2.79
  -3  11  -8   16.06    7.90
  -3  11  -7    0.30    3.89
  -3  11  -6   67.18   14.16
  -3 -11  -2  317.15   12.57
  -3 -11  -1   11.65    3.01
   3  11   0   29.42    6.24
  -3 -11   0   23.58    5.14
   3  11   1   23.34    6.32
  -3  11   1   14.92    9.67
  -3 -11   1   11.26    3.81
  -3  11   2  352.55   36.24
  -3 -11   2  357.58   24.13
  -3 -11   2  325.19   22.78
  -3  11   3    7.05    5.00
  -3 -11   3    4.09    4.43
  -3  11   4   26.44    7.13
  -3 -11   4   23.76    7.40
  -3  11   5    2.40    2.61
  -3 -11   5    0.30    3.50
  -3  11   5   -1.21    3.15
  -3 -11   6   88.61   16.08
  -3  11   6   65.89    9.07
  -3  13  -8   14.10    9.46
  -3  13  -8    3.73    3.90
  -3  13  -7   -6.06    5.33
  -3  13  -6    7.88    4.74
  -3  13  -5   -4.28    4.81
  -3  13  -4   50.93    9.78
  -3  13  -3    3.69    2.55
  -3  13  -2   21.39    4.79
  -3  13  -1   -0.11    0.89
  -3 -13  -1   -0.34    1.50
   3  13   0  116.20   13.17
  -3 -13   0  109.67   11.47
   3  13   1    0.36    3.17
  -3 -13   1    3.35    3.71
  -3  13   2   43.30   13.13
  -3  13   2   47.27   10.42
  -3 -13   2   35.03    8.22
  -3 -13   3   -1.70    3.08
  -3  13   3   -2.71    3.24
  -3 -13   4   53.31   12.07
  -3  13   4   58.49   11.40
  -3  13   5    2.47    2.41
  -3  15  -7    4.66    5.61
  -3  15  -7   -0.46    3.43
  -3  15  -6    7.37    4.62
  -3  15  -6    4.08    3.81
  -3  15  -5   -1.18    3.39
  -3  15  -4   16.05    5.22
  -3  15  -3    5.34    3.18
  -3  15   0   51.34   12.98
   3  15   0   48.68    8.98
  -3 -15   1    2.77    2.67
  -3  15   1   13.08    5.56
  -3  15   1   11.54    8.93
  -3  15   2   16.75    8.03
  -3  15   2   22.65    9.07
  -3  15   3    7.78    5.67
  -3  15   4   21.51    8.04
  -3  15   5    7.01    5.72
  -3  17  -6   -0.18    4.51
  -3  17  -5   -2.64    6.49
  -3  17  -4    7.28    6.92
  -3  17  -3    1.92    4.41
  -3  17  -2   15.59    9.15
  -3  17  -1    5.70    6.94
  -3  17   0    2.86    5.36
  -3  17   1    5.92    6.75
  -3  17   1   -6.91    6.42
  -3  17   2   13.28    7.74
  -3  17   3   -6.23    6.79
  -3  17   4    2.29    5.25
  -3  17   5    6.83    5.58
  -3  19  -4    3.83    6.70
  -3  19  -3   -3.13    4.59
  -3  19  -2   -9.78    6.91
  -3  19  -1    1.49    4.69
  -3  19   0    3.52    5.92
  -3  19   1    2.29    4.57
  -3  19   2   -4.85    7.37
  -3  19   3  -24.50   10.15
  -3  19   4    7.58    7.74
  -3  19   5    3.19    5.61
  -3  21   1    4.40    7.47
  -3  21   2    0.40    6.61
  -3  21   3    4.13    7.36
  -3  21   4   -1.95    3.87
   4   0  -3    5.76    3.68
   4   0  -2  272.65   21.10
   4   0  -1    0.07    2.35
  -4   0  -1   -0.73    4.79
  -4   0   0 6662.95  118.61
   4   0   0 6960.23  120.06
  -4   0   1   -1.38    3.78
  -4   0   4 2475.11   63.07
  -4   0   5   -3.20    3.14
  -4   0   5   -0.36    0.70
  -4   0   6   12.54    6.42
  -4   0   7   -1.30    3.85
  -4   0   8  276.71   27.79
  -4   0   9    2.40    4.23
  -4   0  10   11.99    8.18
   4   2  -3  187.30   18.47
   4  -2  -3  168.63   17.47
   4   2  -2  173.35   16.67
   4  -2  -2  144.12   15.66
  -4  -2  -2  183.91   20.67
   4   2  -1  239.78   19.26
  -4  -2  -1  205.57   20.28
   4  -2  -1  220.61   20.67
  -4   2  -1  208.46   20.71
  -4  -2   0 2538.80   63.68
  -4   2   0 2612.11   75.40
   4   2   0 2517.55   68.49
  -4   2   1  207.12   19.75
  -4  -2   4 1109.45   42.03
  -4  -2   5   52.88    5.69
  -4   2   5   47.00    9.48
  -4  -2   5   56.01   10.46
  -4  -2   6  101.54   15.31
  -4   2   6   98.10   15.34
  -4   2   7   -0.28    4.15
  -4  -2   7   10.55    6.30
  -4  -2   8  163.57   21.96
  -4   2   8  142.81   19.39
  -4  -2   9    9.48    6.32
  -4   2   9    1.64    3.25
  -4   2  10   23.77    9.12
   4  -4  -4  148.59   17.57
   4  -4  -3  883.71   41.52
  -4  -4  -3  784.90   42.72
   4   4  -2 1849.83   56.81
  -4  -4  -2 1764.01   58.98
   4  -4  -2 1863.68   61.92
   4   4  -1 1348.38   46.10
  -4  -4  -1 1246.96   44.58
   4  -4  -1 1326.77   54.41
   4   4   0  123.21   14.50
  -4   4   0  132.61   18.26
  -4   4   1 1334.91   56.96
   4   4   1 1340.93   57.19
  -4   4   2 1705.01   57.33
  -4  -4   3  666.29   32.46
  -4   4   3  790.56   35.32
  -4  -4   4  120.83   14.18
  -4  -4   4  118.38   10.54
  -4   4   4  140.93   15.79
  -4  -4   5  234.89   14.64
  -4   4   5  276.72   22.75
  -4  -4   5  256.04   22.36
  -4   4   6  389.26   27.98
  -4  -4   6  355.78   28.27
  -4   4   7   57.88   11.51
  -4  -4   7   58.62   12.61
  -4  -4   8   56.39   13.88
  -4   4   8   59.22   12.24
  -4  -4   9    8.16    6.44
  -4   4   9    2.38    4.17
  -4  -6  -6  255.51   18.90
  -4  -6  -5   50.46   11.16
   4  -6  -4   69.59   13.45
  -4  -6  -4   64.65   12.27
  -4  -6  -3  160.65   17.33
   4  -6  -3  163.15   19.42
  -4  -6  -2 1206.99   41.66
   4  -6  -2 1206.20   53.23
   4   6  -1  267.14   20.57
  -4   6   0   67.17   13.48
   4   6   0   76.92   11.20
  -4   6   1  266.90   26.85
   4   6   1  281.96   26.20
  -4  -6   2 1206.68   40.64
  -4  -6   2 1129.57   37.77
  -4   6   2 1121.64   52.31
  -4  -6   3  137.94   15.13
  -4  -6   3  147.07   13.23
  -4   6   3  143.18   14.26
  -4   6   4   67.98   10.80
  -4  -6   4   68.02    8.93
  -4  -6   4   60.46   10.63
  -4  -6   5   40.15    6.80
  -4   6   5   44.09    6.04
  -4  -6   5   59.40   11.13
  -4   6   5   34.98    8.03
  -4   6   6  267.08   22.93
  -4  -6   6  260.57   24.83
  -4   6   7   11.30    4.38
  -4  -6   7   15.22    7.48
  -4  -6   8   25.77    9.23
  -4   6   8   22.23    6.95
  -4  -6   9   -4.13    5.11
  -4   6   9    5.12    4.29
  -4  -8  -6  148.05   17.03
  -4  -8  -5   36.31    8.03
  -4  -8  -4   40.09    7.95
   4  -8  -4   40.63   10.38
  -4  -8  -3  101.65   10.48
   4   8  -1  229.35   19.87
   4   8   0   51.87    9.09
  -4   8   0   19.79    7.84
  -4  -8   1  190.39   15.84
  -4   8   1  222.44   27.15
   4   8   1  221.93   23.04
  -4  -8   2  775.62   35.11
  -4   8   2  727.88   47.12
  -4   8   2  683.37   28.19
  -4   8   3  107.36   11.99
  -4  -8   3  108.64   14.01
  -4  -8   4   31.82    8.01
  -4   8   5   33.89    6.62
  -4   8   5   37.01    8.55
  -4  -8   5   40.22   10.03
  -4   8   6  156.56   17.10
  -4   8   6  137.29   10.54
  -4  -8   6  179.29   21.33
  -4   8   7    9.08    4.30
  -4  -8   7   15.10    7.83
  -4  -8   8   15.23    7.29
  -4  10  -8   10.40    6.49
  -4 -10  -1  136.81   12.34
   4  10  -1  144.16   17.09
  -4 -10   0   37.78    7.08
  -4  10   0   42.72   11.69
   4  10   0   34.71    7.74
  -4 -10   1  123.63   13.72
  -4  10   1  162.71   25.10
   4  10   1  145.21   18.10
  -4  10   2  342.84   36.65
  -4  10   2  321.18   17.37
  -4 -10   2  335.93   23.61
  -4  10   3   83.42   15.40
  -4 -10   3   82.48   12.79
  -4  10   4   29.32    7.74
  -4 -10   4   28.25    7.93
  -4  10   5   25.12    6.66
  -4  10   5   15.95    5.74
  -4 -10   5   36.42    9.66
  -4 -10   6   89.44   16.04
  -4  10   6   67.75   11.02
  -4 -10   7    7.71    6.12
  -4 -10   8   12.18    6.92
  -4  12  -8    7.97    6.81
  -4  12  -7   -5.90    6.12
  -4 -12  -3    3.12    1.48
  -4 -12  -2   14.93    3.83
  -4 -12  -1    5.25    3.35
   4  12   0  187.81   18.55
  -4  12   0  179.39   25.07
  -4 -12   0  201.02   16.40
  -4 -12   1    6.98    3.21
  -4  12   1    1.64    0.89
   4  12   1   10.68    6.94
  -4  12   1   -2.56    9.33
  -4  12   2   33.04   15.08
  -4 -12   2   12.70    6.00
  -4 -12   3    3.67    2.56
  -4  12   3    6.54    7.24
  -4  12   4   81.97   13.59
  -4 -12   4   96.55   16.05
  -4  12   5   -2.81    2.58
  -4  12   5    2.74    3.72
  -4 -12   5    2.91    4.55
  -4 -12   6    3.20    6.11
  -4 -12   7   -2.83    4.69
  -4  14  -8   10.42    7.60
  -4  14  -7    0.26    4.77
  -4  14  -6   -1.16    3.54
  -4  14  -5    3.72    3.92
  -4  14  -4   48.51    9.54
  -4  14  -3    0.57    1.98
  -4  14  -2    0.63    1.68
  -4 -14  -1   -0.48    1.83
   4  14   0   98.61   13.67
  -4 -14   0  125.58   13.65
  -4  14   0  146.17   23.33
   4  14   1    3.59    4.94
  -4  14   1   -3.54    6.90
  -4 -14   1    2.29    3.51
  -4  14   2    5.49   14.36
  -4  14   2  -17.78    7.97
  -4 -14   2   -0.12    3.09
  -4  14   3   -1.05    3.17
  -4 -14   3    0.55    3.20
  -4  14   3    2.73    5.65
  -4  14   4   43.30   11.96
  -4 -14   4   65.88   13.54
  -4 -14   5    3.77    5.34
  -4  14   5   -4.79    4.72
  -4  16   0   12.51    9.30
  -4  16   1   -9.66    8.19
  -4 -16   1   -0.15    3.16
  -4  16   2   19.79   12.77
  -4  16   2   11.36    7.13
  -4 -16   2   21.81    7.81
  -4 -16   3  -16.19    6.97
  -4  16   3   -1.98    5.49
  -4  16   4    6.89    5.21
  -4  16   5   -7.37    4.28
  -4  18  -4   -5.40    6.38
  -4  18  -3   -3.16    6.65
  -4  18  -2    7.62    5.21
  -4  18  -1   -4.09    6.04
  -4  18   0    9.78    8.26
  -4  18   0    8.10    8.69
  -4  18   1   11.55    6.04
  -4  18   2   10.14    8.01
  -4  18   3  -13.77    8.21
  -4  18   4   -0.62    5.99
  -4  20  -1   -1.74    5.15
  -4  20   0   -8.01    5.20
  -4  20   1   -1.73    5.65
  -4  20   2   -8.00    7.40
  -4  20   3    6.24    6.09
  -4  20   4   11.58    7.82
  -5  -1  -3    9.05    6.03
   5  -1  -2  395.12   29.45
  -5  -1  -2  439.59   35.52
  -5   1  -2  370.65   31.10
  -5  -1  -1   19.79    8.56
   5   1  -1   35.06    9.01
  -5   1  -1   23.55    9.79
   5  -1  -1   23.10    7.30
  -5  -1   0  788.68   41.54
  -5   1   0  785.66   44.44
   5   1   0  743.23   43.21
  -5  -1   1   20.19    6.00
  -5   1   1   14.21    6.55
  -5  -1   4  363.31   26.40
  -5   1   5   -5.31    5.37
  -5  -1   5    0.62    3.13
  -5  -1   6  124.65   17.55
  -5   1   6  124.32   17.23
  -5  -1   7   -1.75    3.24
  -5   1   7    4.42    4.79
  -5   1   8   87.95   16.44
  -5  -1   8   72.31   14.71
  -5  -1   9   -6.59    3.25
  -5   1   9    4.00    5.74
  -5  -3  -4  147.78   21.14
  -5  -3  -3    6.28    6.52
  -5  -3  -2  906.24   49.20
   5  -3  -2  858.96   45.83
  -5  -3  -1    8.72    5.07
   5   3  -1    0.79    4.14
  -5   3  -1    5.29    5.85
   5  -3  -1    3.11    4.12
  -5  -3   0  215.19   20.06
  -5   3   0  195.57   22.53
   5   3   0  197.64   21.16
  -5   3   1    2.22    4.80
  -5   3   2  853.10   44.05
  -5  -3   4  115.62   14.76
  -5  -3   5   -4.41    2.64
  -5  -3   5   -0.49    1.51
  -5   3   6  218.46   23.02
  -5  -3   6  198.21   22.15
  -5  -3   7   -1.24    3.08
  -5   3   7    3.69    4.85
  -5   3   8   55.76   13.82
  -5  -3   8   51.87   13.00
  -5  -3   9    9.10    7.97
  -5   3   9   -0.29    3.52
  -5  -5  -5   -9.53    7.83
  -5  -5  -4  180.59   23.24
  -5  -5  -3    3.23    5.44
  -5  -5  -2  539.17   33.86
   5   5  -1    3.51    2.54
  -5  -5  -1    4.29    4.04
   5   5   0  289.30   25.85
  -5   5   0  342.64   31.17
  -5   5   1   11.02    6.80
   5   5   1   14.87    8.37
  -5   5   2  492.62   36.39
  -5  -5   3    8.51    4.41
  -5  -5   4  138.47   16.60
  -5  -5   4  122.77   12.08
  -5  -5   5    2.24    2.45
  -5  -5   5    3.70    3.36
  -5   5   6  146.80   19.58
  -5  -5   6  155.53   19.64
  -5   5   7    2.07    3.93
  -5  -5   7   -0.30    4.20
  -5   5   8   37.93   10.24
  -5  -5   8   40.66   12.16
  -5   5   9   10.40    7.23
  -5  -7  -6   51.04   12.36
  -5  -7  -5    5.94    5.20
  -5  -7  -4  241.68   22.80
  -5  -7  -3   14.11    4.61
  -5  -7  -2  109.01   13.51
  -5   7  -1   17.84    6.48
   5   7   0  527.33   34.45
  -5   7   0  463.37   36.96
  -5   7   1   23.63    8.59
   5   7   1   17.67    8.51
  -5  -7   2  105.91   13.45
  -5   7   2  112.78   19.43
  -5   7   3   13.99    5.57
  -5  -7   3   13.31    5.41
  -5  -7   4  214.76   21.54
  -5  -7   5   -2.73    5.78
  -5  -7   6   38.87   10.57
  -5   7   6   66.19   12.79
  -5   7   7    0.75    3.08
  -5  -7   7    3.41    6.15
  -5   7   8   18.81    7.41
  -5  -7   8   36.83   11.91
  -5  -9  -5   10.55    4.48
  -5  -9  -4   89.36   11.25
   5   9   0  193.95   21.40
  -5   9   0  221.39   26.73
  -5   9   1   43.58   13.29
  -5  -9   1   24.43    6.35
   5   9   1   31.43   10.66
  -5   9   2  104.24   20.99
  -5  -9   2   98.48   13.55
  -5   9   3   20.19    6.10
  -5  -9   3   15.77    6.46
  -5  -9   4   79.76   14.49
  -5   9   4   96.39   13.93
  -5  -9   5    0.95    2.92
  -5   9   6   40.83   10.34
  -5  -9   6   31.47    9.98
  -5   9   7   -0.52    3.69
  -5  -9   7    6.20    5.51
  -5 -11  -1   -3.19    2.66
  -5 -11   0   82.47   11.74
  -5  11   0   89.05   18.20
   5  11   0  106.79   15.95
  -5  11   1    6.16    7.26
   5  11   1    4.76    5.19
  -5 -11   1    2.87    2.47
  -5  11   2   58.91   18.19
  -5  11   2   39.68    7.00
  -5 -11   2   46.46   10.25
  -5 -11   3    4.15    3.54
  -5  11   3   -8.65    6.68
  -5 -11   4   45.50   10.90
  -5  11   5   -2.50    2.57
  -5 -11   5   -0.17    3.64
  -5 -11   6   19.57    8.81
  -5  11   6   14.71    5.77
  -5 -11   7    6.91    5.06
  -5  13  -8    8.99    6.58
  -5  13  -7    1.86    4.65
  -5 -13  -2   14.19    4.58
  -5 -13  -1    5.99    3.46
  -5 -13   0   59.66   10.40
  -5  13   0   64.60   17.34
  -5 -13   1    3.78    3.47
  -5  13   1   -2.67    6.48
   5  13   1    4.33    4.81
  -5  13   2   13.62   12.31
  -5 -13   2   10.07    4.95
  -5  13   3   -8.32    9.87
  -5 -13   3    1.57    3.19
  -5  13   4   28.15    9.56
  -5 -13   4   31.64   10.13
  -5  13   5   -0.13    3.72
  -5 -13   5    3.97    3.13
  -5 -13   6   -2.65    3.92
  -5  15  -1    2.80    5.61
  -5  15   0   16.60    8.63
  -5 -15   0    3.45    3.02
  -5  15   1   -8.14    9.17
  -5 -15   1    4.35    4.15
  -5  15   2   18.68   11.79
  -5 -15   2   13.20    5.89
  -5  15   3    8.09    4.91
  -5 -15   3    2.45    4.42
  -5  15   4    6.08    4.64
  -5 -15   4    1.86    4.44
  -5  15   5   -5.16    4.94
  -5 -15   5   -5.93    5.84
  -5 -15   6    8.96    7.49
  -5  17  -1    3.98    7.80
  -5  17   0   14.64    9.43
  -5  17   1   -0.44    6.08
  -5  17   1    7.57    6.42
  -5  17   2   16.32    9.78
  -5 -17   2    8.61    5.14
  -5  17   3   -5.27    7.16
  -5 -17   3   -1.93    3.71
  -5 -17   4   -1.71    5.92
  -5  17   4    7.15    7.78
  -5  19  -1    0.54    4.03
  -5  19  -1   -1.81    4.54
  -5  19   0    6.19    6.05
  -5  19   1  -12.26   10.16
  -5  19   2    1.36    5.61
  -5  19   3    0.02    4.34
  -5  19   4    2.64    4.96
  -6   0  -4   32.58   12.86
  -6   0  -3    8.16    6.54
  -6   0  -2 1183.47   61.80
  -6   0  -1    4.16    6.12
  -6   0   0   17.78    6.97
  -6   0   1    6.85    5.96
  -6   0   5    4.06    4.01
  -6   0   6  206.60   23.69
  -6   0   7    3.19    5.32
  -6   0   8   21.57    8.23
  -6  -2  -5   69.73   18.09
  -6  -2  -4   42.02   13.20
  -6  -2  -3  239.50   29.50
  -6   2  -3  226.19   27.46
  -6  -2  -2  928.47   53.37
  -6   2  -2  831.77   51.60
  -6  -2  -1  354.95   31.69
  -6   2  -1  383.74   34.60
  -6   2   0   16.31    5.28
  -6  -2   0   18.87    7.18
  -6   2   1  302.68   29.44
  -6   2   2  733.85   45.97
  -6  -2   5   41.77   10.47
  -6   2   5   57.75   12.33
  -6  -2   6  180.82   22.02
  -6   2   6  204.48   24.32
  -6  -2   7   13.01    6.10
  -6   2   7   17.35    7.46
  -6  -2   8    6.01    5.53
  -6   2   8   14.48    7.79
  -6   2   9    6.73    5.67
  -6  -4  -7   17.37   10.63
  -6  -4  -6   92.50   19.55
  -6  -4  -5   50.35   13.70
  -6  -4  -4  191.66   26.66
  -6  -4  -3  121.01   19.34
  -6  -4  -2  217.41   25.50
  -6   4  -2  169.74   23.99
  -6  -4  -1  212.67   22.96
  -6   4  -1  208.79   26.46
  -6  -4   0  285.37   26.11
  -6   4   0  316.65   31.38
  -6   4   1  192.63   24.12
  -6   4   2  184.43   23.40
  -6  -4   4  147.95   17.93
  -6  -4   5   44.42   10.48
  -6  -4   5   36.90    7.10
  -6   4   6   79.40   16.45
  -6  -4   6   66.96   13.90
  -6  -4   7   15.58    9.08
  -6   4   7    8.13    3.96
  -6   4   8   29.50   10.70
  -6  -4   8   45.28   12.67
  -6   4   9   -0.47    4.18
  -6  -6  -6    4.68    6.80
  -6  -6  -5    4.79    5.02
  -6  -6  -4  381.25   33.34
  -6  -6  -3   17.83    7.11
  -6   6  -2    2.85    5.25
  -6  -6  -2    3.66    4.88
  -6   6  -1   31.95   10.43
  -6  -6  -1   16.53    5.00
  -6   6   0  909.72   54.16
  -6   6   1   37.12   13.03
  -6   6   2  -12.90    9.74
  -6  -6   3    7.84    3.82
  -6  -6   4  341.60   28.33
  -6  -6   5    3.44    3.60
  -6   6   6    7.95    6.43
  -6  -6   6    6.35    7.50
  -6   6   7    1.79    3.44
  -6  -6   7   -3.04    2.97
  -6   6   8   50.81   14.63
  -6  -8  -5    0.23    3.35
  -6  -8  -4  153.37   19.15
  -6  -8  -3   -7.56    4.46
  -6   8  -1   10.23    7.59
  -6   8   0  401.72   38.44
  -6   8   1  -10.30    9.82
  -6  -8   2    6.17    5.44
  -6   8   2   12.11    8.72
  -6   8   3   -2.92    4.05
  -6  -8   3   -5.97    5.33
  -6   8   3  -10.52    9.85
  -6  -8   4  192.59   21.44
  -6  -8   5    5.39    4.66
  -6  -8   6    5.81    4.68
  -6   8   6   12.16    7.77
  -6   8   7   -1.00    4.26
  -6  -8   7    1.08    5.39
  -6  10  -1   39.26   12.17
  -6  10   0   69.05   16.53
  -6  10   1   33.91   12.30
  -6 -10   1   34.60    8.81
  -6  10   2   65.89   18.83
  -6 -10   2   57.35   11.49
  -6 -10   3   21.55    7.94
  -6  10   3   -0.82    9.92
  -6 -10   4   32.52    9.82
  -6 -10   5    7.80    5.51
  -6  10   6   22.67    8.87
  -6 -10   6   19.63    8.51
  -6 -10   7    5.34    6.21
  -6 -12  -2   47.97    8.87
  -6 -12  -1   18.04    6.50
  -6  12  -1   25.71   10.92
  -6  12   0   15.25    6.95
  -6 -12   0   14.37    5.85
  -6 -12   1   12.73    5.31
  -6  12   1   38.96   14.21
  -6  12   2   86.59   23.31
  -6 -12   2   61.09   12.70
  -6 -12   3    2.99    3.40
  -6  12   3  -21.52   14.29
  -6 -12   4   10.85    6.97
  -6  12   5    4.93    4.37
  -6 -12   5    5.57    5.46
  -6 -12   6   15.27    8.15
  -6  14  -1    4.13    5.94
  -6 -14  -1   -3.50    3.75
  -6  14   0    2.44    5.63
  -6 -14   0    5.73    4.15
  -6  14   1   -1.12    5.52
  -6 -14   1   -4.54    4.36
  -6  14   2   46.88   17.06
  -6 -14   2   15.73    7.71
  -6  14   3  -10.79   12.29
  -6 -14   3   -6.50    5.81
  -6  14   4    6.07    5.29
  -6 -14   4    1.61    3.19
  -6 -14   5   -6.34    4.67
  -6  16  -2   11.59    8.90
  -6  16  -1   -3.25    5.24
  -6  16   0   -5.91    7.76
  -6  16   1   21.63   14.93
  -6 -16   1    7.20    4.37
  -6  16   2    6.82    9.69
  -6 -16   2    1.99    4.67
  -6  16   3    2.13    4.54
  -6 -16   3   -3.70    3.61
  -6  16   4   -0.90    3.44
  -6 -16   4    2.93    3.70
  -6 -16   5   -7.47    7.20
  -6  18  -2  -10.77    9.17
  -6  18  -1  -12.75    9.78
  -6  18   0   -3.03    5.90
  -6  18   2    0.36    4.67
  -6  18   3    2.04    4.80
  -6 -18   3    2.22    4.05
  -6 -18   4    7.70    7.91
  -6  18   4   -0.59    3.91
  -7  -1  -6   52.03   17.10
  -7  -1  -5    1.04    5.48
  -7   1  -5    3.50    8.43
  -7  -1  -4  140.59   26.09
  -7   1  -4  126.71   23.39
  -7  -1  -3   -0.82    5.80
  -7   1  -3   -2.89    6.08
  -7  -1  -2  122.62   22.11
  -7   1  -2  122.43   21.65
  -7  -1  -1   14.48    7.73
  -7   1  -1    8.82    6.97
  -7  -1   0  235.79   27.05
  -7   1   0  192.58   25.39
  -7  -1   1   -4.68    7.01
  -7   1   1   -5.06    6.04
  -7  -1   5    1.28    3.89
  -7  -1   6   51.99   12.81
  -7   1   6   35.49   12.14
  -7  -1   7    6.73    5.80
  -7   1   7   -5.56    6.34
  -7  -1   8   22.64   10.43
  -7   1   8    3.01    5.67
  -7  -3  -8   20.82   11.95
  -7  -3  -7  -13.06   11.44
  -7  -3  -6   58.81   17.68
  -7  -3  -5   10.12    8.45
  -7  -3  -4  104.94   21.99
  -7   3  -4  102.00   21.20
  -7  -3  -3   -7.91    6.78
  -7   3  -3   12.78    9.44
  -7  -3  -2  138.82   21.92
  -7   3  -2  139.15   23.67
  -7   3  -1   -2.94    6.19
  -7  -3  -1   -5.51    7.20
  -7  -3   0  167.67   22.23
  -7   3   0  189.61   25.74
  -7   3   1    0.91    6.78
  -7   3   2   90.16   17.25
  -7  -3   5   -3.77    5.80
  -7  -3   6   36.44   11.51
  -7   3   6   30.00   11.03
  -7   3   7    0.68    5.43
  -7  -3   7    3.66    4.98
  -7   3   8   30.84   12.23
  -7  -5  -7    7.96    6.62
  -7  -5  -6   28.98   12.26
  -7  -5  -5    1.22    4.82
  -7  -5  -4   97.83   20.14
  -7  -5  -3   -2.78    4.57
  -7   5  -3    6.50    7.36
  -7   5  -2   69.28   17.29
  -7  -5  -2   94.66   17.86
  -7   5  -1    1.24    5.69
  -7  -5  -1   17.75    7.00
  -7   5   0  176.36   25.28
  -7   5   1   10.43    7.04
  -7   5   2   64.17   15.40
  -7  -5   4   84.17   14.97
  -7  -5   5    4.14    3.91
  -7   5   6   37.83   12.78
  -7  -5   6   38.29   11.16
  -7   5   7   -4.56    5.25
  -7  -5   7    5.26    6.35
  -7   5   8   16.84   10.38
  -7  -7  -5    4.58    6.11
  -7  -7  -4   41.81   11.76
  -7   7  -3    2.08    6.52
  -7  -7  -3    1.43    3.56
  -7   7  -2   36.48   12.60
  -7  -7  -2   47.53   11.60
  -7   7  -1   -3.79    6.72
  -7   7   0  126.08   22.40
  -7   7   1    0.10    5.53
  -7   7   2   51.16   15.12
  -7  -7   3    1.00    2.79
  -7  -7   4   52.55   12.28
  -7  -7   5    0.47    5.02
  -7   7   6   -4.78    7.84
  -7  -7   6   15.50    7.76
  -7  -7   7   -0.02    4.26
  -7   7   7  -13.14    8.14
  -7   7   8   19.62   11.53
  -7  -9  -4   14.00    5.96
  -7   9  -3    2.13    5.07
  -7   9  -2   65.22   16.54
  -7   9  -1   -2.48    6.75
  -7   9   0   19.02    9.07
  -7   9   1   16.92   11.59
  -7  -9   2   69.25   13.63
  -7   9   2   76.26   19.76
  -7  -9   3    1.78    5.50
  -7   9   3  -14.69   13.33
  -7  -9   4   15.16    7.48
  -7  -9   5   -0.44    3.71
  -7  -9   6   14.45    8.74
  -7   9   6   15.07    7.84
  -7   9   7   -0.39    5.45
  -7  11  -2   38.73   14.18
  -7  11  -1    6.59    9.55
  -7  11   0   -5.46    6.52
  -7 -11   0    9.08    5.32
  -7  11   1   -7.99    8.63
  -7 -11   1   -1.45    3.33
  -7 -11   2   31.70    9.92
  -7  11   2   35.36   15.17
  -7 -11   3    5.70    3.97
  -7  11   3    3.32    6.02
  -7 -11   4   -5.66    6.16
  -7 -11   5    4.94    6.09
  -7  11   6   -2.42    6.92
  -7  13  -2    5.38    7.27
  -7  13  -1   13.15    7.81
  -7 -13  -1    0.54    2.61
  -7  13   0    4.67   10.26
  -7 -13   0    5.45    4.26
  -7  13   1  -10.25   10.60
  -7 -13   1    3.99    4.01
  -7 -13   2    5.02    5.22
  -7  13   2   29.93   16.79
  -7 -13   3    4.81    4.83
  -7  13   3   -9.17   14.20
  -7 -13   4    9.25    6.00
  -7 -13   5    3.45    4.55
  -7  15  -3   -3.87    8.72
  -7  15  -2  -13.20    9.63
  -7  15  -1   -3.57    5.98
  -7  15   0    2.79    6.30
  -7  15   1    3.52    5.82
  -7 -15   1    2.87    2.85
  -7 -15   2    3.29    4.56
  -7  15   2   21.64   12.18
  -7  15   3  -12.89   13.07
  -7 -15   3    3.94    6.16
  -7 -15   4   -3.75    4.01
  -7  17  -2   -2.05    6.27
  -7  17  -1  -11.55    9.44
  -7  17   0    0.49    8.14
  -7  17   1   16.93   10.76
  -7  17   3    1.90    5.30
  -7 -17   3   -7.19    7.59
  -7 -17   4    0.29    4.69
  -7  19  -1    2.32    6.02
  -8   0  -8   11.00   12.84
  -8   0  -7   12.08   11.35
  -8   0  -6   -0.15    6.27
  -8   0  -5   -5.77    8.91
  -8   0  -4  206.13   32.57
  -8   0  -3   -6.63    5.95
  -8   0  -2    2.91    6.77
  -8   0  -1   -4.81    6.96
  -8   0   0  373.88   36.76
  -8   0   1  -29.67   10.80
  -8   0   6   15.36    8.22
  -8   0   7    9.29    7.60
  -8  -2  -8   37.35   19.16
  -8  -2  -7   20.73   13.85
  -8   2  -7   -6.07    9.22
  -8  -2  -6   14.12   10.99
  -8   2  -6   -5.00    8.49
  -8  -2  -5    4.76    7.95
  -8   2  -5    7.65    8.85
  -8  -2  -4  133.46   25.65
  -8   2  -4  142.90   26.87
  -8  -2  -3   17.52    9.66
  -8   2  -3   43.36   15.54
  -8  -2  -2   14.51    8.68
  -8   2  -2   20.69   10.79
  -8   2  -1   45.93   13.63
  -8  -2  -1   34.19   12.21
  -8  -2   0  198.59   26.90
  -8   2   0  214.71   28.49
  -8   2   1   22.95    9.51
  -8  -2   5   10.99    6.46
  -8  -2   6    9.51    8.13
  -8   2   6   -0.19    7.80
  -8   2   7   10.09    7.51
  -8  -4  -7   10.78    9.54
  -8  -4  -6   33.99   14.58
  -8  -4  -5    4.10    6.34
  -8   4  -5    2.46   10.23
  -8  -4  -4   29.59   12.83
  -8   4  -4   20.60    9.60
  -8  -4  -3   26.89   11.18
  -8   4  -3   49.44   16.00
  -8   4  -2   79.54   17.82
  -8  -4  -2  106.76   20.50
  -8   4  -1   58.17   15.50
  -8  -4  -1   77.75   17.05
  -8   4   0   40.14   13.33
  -8   4   1   61.74   15.85
  -8   4   2   76.22   17.81
  -8  -4   4   16.29    8.26
  -8  -4   5   12.52    6.70
  -8  -4   6   29.48   10.78
  -8   4   6   32.65   13.91
  -8   4   7    1.21    6.73
  -8  -6  -6   30.37   11.73
  -8  -6  -5    5.81    4.97
  -8   6  -5    5.28    7.52
  -8  -6  -4   12.62    7.30
  -8   6  -4    5.27    6.52
  -8   6  -3   23.62   11.83
  -8  -6  -3    2.05    5.53
  -8   6  -2  135.48   25.34
  -8  -6  -2  129.72   21.92
  -8   6  -1    8.66    9.91
  -8   6   0    8.99    6.45
  -8   6   1    4.01    6.31
  -8   6   2  107.12   22.07
  -8  -6   4   11.30    6.50
  -8  -6   5   12.19    6.87
  -8   6   6   11.95    7.80
  -8  -6   6   30.42   10.65
  -8   6   7   -8.00   10.23
  -8   8  -4   18.86   11.00
  -8  -8  -4    5.26    4.91
  -8   8  -3    5.11    5.44
  -8  -8  -3    5.76    4.99
  -8   8  -2   84.46   19.88
  -8   8  -1   -4.71    6.74
  -8   8   0   -9.72    8.55
  -8   8   1    3.17    5.19
  -8   8   2   85.06   21.73
  -8  -8   3   -2.60    4.65
  -8  -8   4   -0.99    3.68
  -8  -8   5    0.92    4.46
  -8   8   7   -5.65    7.85
  -8  10  -4   10.28   10.78
  -8  10  -3    5.02    8.86
  -8  10  -2   19.22   11.09
  -8  10  -1   16.47   10.29
  -8  10   0   15.32    9.86
  -8  10   1   17.85    9.16
  -8 -10   1    2.60    3.31
  -8 -10   2   19.75    8.66
  -8  10   2   35.16   13.79
  -8 -10   3   -2.96    4.69
  -8  10   3  -12.39   11.20
  -8 -10   4    4.23    6.35
  -8 -10   5    4.76    5.24
  -8  12  -4    8.31   11.46
  -8  12  -3   -3.72    7.25
  -8  12  -2    5.87    8.09
  -8  12  -1    3.49    9.65
  -8  12   0    7.95    7.26
  -8 -12   0    8.56    5.33
  -8  12   1   12.15   11.47
  -8 -12   1    0.92    3.77
  -8 -12   2    2.86    3.80
  -8  12   2   19.91   12.35
  -8 -12   3    5.13    5.16
  -8  12   3    2.99    7.42
  -8 -12   4   21.59    8.64
  -8  14  -3    4.65    9.29
  -8  14  -2   -3.62    6.92
  -8  14  -1    1.27    5.88
  -8 -14   0    9.75    6.03
  -8  14   0    4.93    8.41
  -8  14   1    6.47    9.16
  -8 -14   1    2.68    4.30
  -8 -14   2   -1.54    3.32
  -8  14   2   -4.46    9.10
  -8 -14   3    8.40    4.98
  -8  14   3  -37.70   17.74
  -8 -14   4    6.01    6.49
  -8  16  -1    1.25    6.96
  -8  16   0  -16.20   10.48
  -8  16   1   11.42    9.73
  -8  16   2    3.51    7.20
  -8 -16   3   -5.10    5.23
  -9  -1  -7   15.73   14.01
  -9  -1  -6   13.49   10.85
  -9   1  -6   17.77   15.02
  -9  -1  -5   -1.14    5.83
  -9   1  -5   34.58   18.24
  -9  -1  -4   19.99   12.39
  -9   1  -4   41.59   14.16
  -9  -1  -3   -3.41    6.39
  -9   1  -3   -4.11    6.08
  -9  -1  -2   41.93   14.50
  -9   1  -2   37.69   14.25
  -9   1  -1    0.06    6.68
  -9  -1  -1   -3.72    6.71
  -9  -1   0   17.22   10.18
  -9   1   0   36.23   12.50
  -9   1   1   -9.75    8.62
  -9  -1   5    0.30    4.44
  -9   1   6   13.48    7.80
  -9  -3  -7   -0.65    8.14
  -9  -3  -6    4.35    7.66
  -9   3  -6    7.26    9.75
  -9  -3  -5    3.00    6.40
  -9   3  -5    1.37    6.54
  -9  -3  -4   24.87   12.38
  -9   3  -4   17.54   12.05
  -9  -3  -3    1.14    4.73
  -9   3  -3   -6.29    7.52
  -9   3  -2   54.63   16.91
  -9  -3  -2   41.48   14.28
  -9   3  -1    1.55    5.47
  -9  -3  -1   -3.53    7.23
  -9   3   0   17.94   10.34
  -9  -3   0   17.74    9.81
  -9   3   1   -1.07    6.10
  -9  -3   5   -1.47    3.99
  -9   3   6   11.37    8.93
  -9  -5  -6   -1.62    6.67
  -9  -5  -5    6.03    5.76
  -9   5  -5  -14.25    7.45
  -9  -5  -4    9.53    8.09
  -9   5  -4    9.01   10.84
  -9   5  -3   14.24   11.35
  -9  -5  -3   11.55    8.28
  -9   5  -2   34.25   13.75
  -9  -5  -2   28.86   11.57
  -9   5  -1  -11.75    9.35
  -9  -5  -1   -4.88    6.37
  -9   5   0   20.87    9.83
  -9   5   1   -4.84    6.74
  -9   5   2   28.25   12.90
  -9  -5   4   10.40    6.29
  -9  -5   5   -0.27    5.02
  -9   5   6   -1.86   10.61
  -9   7  -4    7.34    9.91
  -9  -7  -4   -0.58    4.06
  -9   7  -3    7.73    9.22
  -9  -7  -3   -5.04    5.73
  -9   7  -2   28.28   12.90
  -9   7  -1   10.32    7.04
  -9   7   0   12.48    9.27
  -9   7   1    6.75    7.55
  -9   7   2   -4.41    5.33
  -9  -7   3   -2.51    6.34
  -9  -7   4   11.72    8.37
  -9   9  -3   -2.92    9.56
  -9   9  -2   13.60    9.75
  -9   9  -1   14.56   10.04
  -9   9   0   19.12   10.40
  -9   9   1    5.31    6.36
  -9  -9   2   -2.34    3.48
  -9   9   2    9.49    8.62
  -9  -9   3   -6.43    5.08
  -9  -9   4   15.71    8.60
  -9  11  -2   -2.73    6.27
  -9  11  -1  -12.57   10.65
  -9  11   0    7.39    9.74
  -9  11   1   -5.14    6.42
  -9 -11   1   -0.32    4.47
  -9  11   2   -4.98    9.23
  -9 -11   2    1.94    3.84
  -9 -11   3   -2.11    6.93
  -9  13  -1   -0.03    5.90
  -9 -13   0    5.51    4.15
  -9  13   0  -22.52   11.59
  -9  13   1    1.27    5.31
  -9 -13   1    9.54    7.24
  -9 -13   2    0.77    4.13
  -9  13   2   15.16   12.24
  -9 -13   3   -1.74    4.22
  -9  15   1   10.55   10.48
  -9  15   2   -0.61    5.67
 -10   0  -5   -6.79   10.96
 -10   0  -4    6.48    8.15
 -10   0  -3   -5.44    6.25
 -10   0  -2   45.63   15.59
 -10   0  -1   -5.48    9.44
 -10   0   0   -9.15    9.63
 -10  -2  -5   -0.71    7.63
 -10  -2  -4    8.96    7.87
 -10   2  -4    3.99    6.01
 -10  -2  -3   -6.49    5.16
 -10   2  -3    9.72    9.49
 -10   2  -2   39.46   15.53
 -10  -2  -2   44.45   16.18
 -10   2  -1    4.54    7.65
 -10  -2  -1    9.84    8.13
 -10  -2   0  -18.08   10.02
 -10   2   0  -11.54    8.64
 -10   2   1   -5.55    8.13
 -10  -4  -5   -0.03    9.03
 -10  -4  -4    3.49    7.63
 -10   4  -4   28.50   13.64
 -10   4  -3    9.82    8.36
 -10  -4  -3    7.37    7.13
 -10   4  -2   -1.40    6.17
 -10  -4  -2   12.71    8.19
 -10   4  -1   16.03   10.19
 -10  -4  -1    2.05    5.43
 -10   4   0   21.44   10.93
 -10   4   1   10.99    9.37
 -10  -6  -4    4.63    6.09
 -10   6  -3    4.69    7.30
 -10  -6  -3  -12.31    8.20
 -10   6  -2    6.04    6.99
 -10  -6  -2  -13.62    8.72
 -10   6  -1   16.46   11.04
 -10   6   0   37.90   14.65
 -10   6   1   -2.31    6.24
 -10   6   2   -6.46    8.51
 -10   8  -1    2.95    4.50
 -10   8   0   29.85   12.48
 -10   8   1    0.39    4.65
 -10   8   2  -19.77   11.22
 -10  10   1    3.22    7.60
 -10  10   2  -11.72    9.53
 -10 -10   2    4.02    6.08
 -10 -12   0    1.40    4.21
 -10 -12   1    2.81    5.37
 -11  -1  -2    2.73    6.07
 -11  -1  -1  -15.05   10.28
 -11   1  -1   -2.29    7.44
 -11  -1   0    2.63    6.16
 -11   1   0   -2.58    4.96
 -11  -3  -3  -21.58   11.74
 -11  -3  -2    5.39    7.85
 -11  -3  -1    2.26    5.27
 -11  -5  -3    0.93    5.11
 -11  -5  -2   -3.44    6.30
   0   0   0    0.00    0.00


TITL k2 in Cmc2(1)
REM Cmc2(1) (#36 in standard setting)
CELL 0.71073   8.846133  17.179912   8.046631  90.0000  90.0000  90.0000
ZERR    5.00   0.001713   0.002133   0.000633   0.0000   0.0000   0.0000
LATT -7
SYMM -x,-y, z+1/2
SYMM  x,-y, z+1/2
SYMM -x, y, z
SFAC C H N O
UNIT 55.00 50.00 5.00 5.00
TREF
HKLF 4
END
_computing_structure_solution     'SHELXT 2018/2 (Sheldrick, 2018)'
;
_shelx_hkl_checksum                1785
_olex2_submission_special_instructions  'No special instructions were received'
_oxdiff_exptl_absorpt_empirical_details
;
Empirical correction (ABSPACK) includes:
- Absorption correction using spherical harmonics
- Frame scaling
;
_oxdiff_exptl_absorpt_empirical_full_max  3.136
_oxdiff_exptl_absorpt_empirical_full_min  0.695
